# Supplementary material for: Gut microbiome of endangered Tor putitora (Ham.) as a reservoir of antibiotic resistance genes and pathogens associated with fish health
Source: BMC Microbiol. 2020 Aug 12;20:249. doi: 10.1186/s12866-020-01911-7 (PMC7425606; doi:10.1186/s12866-020-01911-7)
Supplement: Supplementary file 1 — Additional file 1 Supplementary tables. Supplementary Table S1. contains details regarding sequencing and assembly of the metagenomes FGM1 and FGM2. Table S2, Table S3 and Table S4. contain list of virulence factors of Aeromonas species, Escherichia coli pathotypes and Pseudomonas species identified in gut metagenome. Table S5. enlists the antibiotic resistome of fish gut metagenome. Table S6. describes the general genome features of Aeromonas veronii strain RL and its nearest neighbours, while Table S7. lists core genes conserved in the selected genomes of Aeromonas veronii strains. Table S8. is the RAST annotations of assembled genome of Aeromonas veronii strain RL. Table S9. provides an account of various physico-chemical properties of water collected from two sampling sites mentioned in Table S10 and depicted in Fig. 7. Table S10. describes length and weight of the fish species collected from Gobindsagar reservoir (Gulehar and Bhakra). [file 12866_2020_1911_MOESM1_ESM.xlsx]

## Sheet: Table S1
		Details regarding sequenicng and assembly of metagenomes
Sample	No. of reads	No. of contigs	Lenght of reads (bp)	Minimum length of contigs (bp)	n50	No. of reads not assembled
FGM1	120716302	142374	200	500	1391	23713383
FGM2	163696648	208530	200	500	1505	51133814

## Sheet: Table S2
	List of virulence factors of Aeromonas species identified in gut metagenome
	(Genes of Type III Secretion System are highlighted)
Virulence Factors	Accession No.	% identity	Alignment/Query	Alignment/Subject	e value
Pilus retraction protein PilT [Aeromonas hydrophila ML09-119]	VFG038472(Accession:YP_008044023)	96.515	1	1.07493	0
Chemotaxis-specific protein-glutamate methyltransferase [Aeromonas hydrophila ML09-119]	VFG038711(Accession:YP_008042632)	84.84	1.02174	1.01348	0
Hypothetical protein ASA_2465 [Aeromonas salmonicida subsp. salmonicida A449]	Accession|YP_001142252atsJ	88.35	1.00243	1.01229	0
Flagellar rod assembly protein/muramidase FlgJ [Aeromonas hydrophila ML09-119]	VFG038776(Accession:YP_008044168)	81.148	1.02809	1.00826	0
Flagellar biosynthesis protein FlhF [Aeromonas hydrophila ML09-119]	VFG038687(Accession:YP_008042626)	88.235	1.01277	1.00634	0
Lateral flagellar biosynthetic protein, LfhB [Aeromonas salmonicida subsp. salmonicida A449]	Accession|YP_001140281lfhB	85.752	1.00798	1.00265	0
Hypothetical protein AHA_1837 [Aeromonas hydrophila subsp. hydrophila ATCC 7966]	Accession|YP_856371atsJ	87.77	1.0146	1.0024	0
Flagellar MS-ring protein [Aeromonas salmonicida subsp. salmonicida A449]	Accession|YP_001140285fliF	84.075	1.0069	1	0
AopB protein (plasmid) [Aeromonas salmonicida subsp. salmonicida A449]	Accession|YP_001144287aopB	86.146	1.01795	1	0
Flagellar biosynthetic protein FlhB [Aeromonas hydrophila ML09-119]	VFG038679(Accession:YP_008042624)	89.096	1	1	0
Twitching motility protein PilU [Aeromonas hydrophila ML09-119]	VFG038468(Accession:YP_008044972)	88.347	1	1	0
Flagellar motor switch protein G [Aeromonas hydrophila ML09-119]	VFG038631(Accession:YP_008042612)	97.45	1.00284	1	0
Sodium-type flagellar protein MotY [Aeromonas hydrophila ML09-119]	VFG038753(Accession:YP_008043920)	91.697	1.00362	1	0
3-oxoacyl-ACP reductase [Aeromonas hydrophila ML09-119]	VFG038840(Accession:YP_008043465)	95.492	1.00412	1	1.8e-169
Flagellar biosynthesis sigma factor [Aeromonas hydrophila ML09-119]	VFG038695(Accession:YP_008042628)	91.556	1	1	7.15e-145
Msha pilin protein mshb [Aeromonas hydrophila ML09-119]	VFG038581(Accession:YP_008041522)	93	1	1	1.37e-136
Hypothetical protein ASA_P5G069 (plasmid) [Aeromonas salmonicida subsp. salmonicida A449	Accession|YP_001144291acrR	89.404	1	1	1.39e-90
ExsC protein (plasmid) [Aeromonas salmonicida subsp. salmonicida A449]	Accession|YP_001144285exsC	85.034	1	1	2.2e-82
General secretion pathway protein G [Aeromonas hydrophila ML09-119]	VFG038285(Accession:YP_008041717)	94.406	1	1	3.93e-99
Flagellar biosynthesis protein, FliO [Aeromonas hydrophila ML09-119]	VFG038663(Accession:YP_008042620)	88.189	1.00794	1	9.07e-63
AscI protein (plasmid) [Aeromonas salmonicida subsp. salmonicida A449]	Accession|YP_001144273ascI	100	1	1	1.37e-73
Flagellar hook-basal body complex protein FliE [Aeromonas hydrophila ML09-119]	VFG038623(Accession:YP_008042610)	94.845	1	1	3.14e-67
Type VI secretion system sigma-54 dependent transcriptional regulator [Aeromonas salmonicida subsp. salmonicida A449]	Accession|YP_001142247vasH	92.564	1.00196	0.998047	0
Sigma-54 dependent transcriptional regulator [Aeromonas hydrophila subsp. hydrophila ATCC 7966]	Accession|YP_856376vasH	90.802	1.00196	0.998047	0
General secretory pathway protein E [Aeromonas hydrophila ML09-119]	VFG038277(Accession:YP_008041715)	95	1	0.998004	0
Hypothetical protein ASA_2457 [Aeromonas salmonicida subsp. salmonicida A449]	Accession|YP_001142245atsS	89.518	1.00846	0.997908	0
ImpA domain-containing protein [Aeromonas hydrophila subsp. hydrophila ATCC 7966]	Accession|YP_856380atsS	89.263	1.00423	0.997899	0
Lateral flagellar FliI-like assembly ATPase [Aeromonas salmonicida subsp. salmonicida A449]	Accession|YP_001140288lfiI	88.764	1.00907	0.997758	0
Inner membrane protein YjeH [Aeromonas salmonicida subsp. salmonicida A449]	YP_001142878.1	88.941	1	0.997653	0
Type 4 fimbrial assembly protein PilC [Aeromonas hydrophila ML09-119]	VFG038436(Accession:YP_008045208)	94.417	1.00243	0.997579	0
GspF family protein [Aeromonas hydrophila ML09-119]	VFG038587(Accession:YP_008041520)	92.593	1.00248	0.997537	0
AcrV (plasmid) [Aeromonas salmonicida subsp. salmonicida A449]	Accession|YP_001144289acrV	87.778	1	0.99723	0
Flagellar motor switch protein FliM [Aeromonas hydrophila ML09-119]	VFG038655(Accession:YP_008042618)	98.028	1.00282	0.997191	0
Flagellar motor switch protein G [Aeromonas salmonicida subsp. salmonicida A449]	Accession|YP_001140286fliG	91.789	1	0.997076	0
General secretion pathway protein D [Aeromonas hydrophila ML09-119]	VFG038273(Accession:YP_008041714)	84.763	1.00896	0.99705	0
Hypothetical protein AHA_1835 [Aeromonas hydrophila subsp. hydrophila ATCC 7966]	Accession|YP_856369atsH	96.075	1.00342	0.996599	0
Hypothetical protein ASA_2467 [Aeromonas salmonicida subsp. salmonicida A449]	Accession|YP_001142254atsH	95.563	1.00342	0.996599	0
Flagellar MS-ring protein [Aeromonas hydrophila ML09-119]	VFG038627(Accession:YP_008042611)	90.493	1.00353	0.996491	0
Flagellin [Aeromonas hydrophila ML09-119]	VFG038735(Accession:YP_008043002)	85.866	1.02909	0.996479	3.29e-160
Lateral flagellar basal-body rod protein LfgG [Aeromonas salmonicida subsp. salmonicida A449]	Accession|YP_001140297lfgG	94.231	1	0.996169	0
Type IV pilus biogenesis/stability protein PilW [Aeromonas hydrophila ML09-119]	VFG038505(Accession:YP_008043068)	88.095	1	0.996047	4.81e-161
Chemotaxis protein PomA [Aeromonas hydrophila ML09-119]	VFG038836(Accession:YP_008044658)	94.024	1	0.996032	7.54e-176
Flagellar basal-body rod protein FlgF [Aeromonas hydrophila ML09-119]	VFG038792(Accession:YP_008044172)	94.737	1	0.995968	1.19e-176
Type III secretion system ATPase (plasmid) [Aeromonas salmonicida subsp. salmonicida A449]	Accession|YP_001144298ascN	98.42	1	0.995506	0
Hemolysin III [Aeromonas veronii B565]	Accession|YP_004391451B565_0799	99.524	1	0.995261	6.04e-149
Hemolysin III [Aeromonas hydrophila subsp. hydrophila ATCC 7966]	Accession|YP_857967AHA_3493	91.429	1	0.995261	8.01e-118
Hemolysin [Aeromonas hydrophila ML09-119]	Accession|YP_008044818AHML_18530	91.429	1	0.995261	1.71e-117
Membrane protein [Aeromonas salmonicida subsp. salmonicida A449]	Accession|YP_001140721ASA_0824	89.524	1	0.995261	1.27e-118
PapC/FimD family outer membrane usher protein [Aeromonas hydrophila ML09-119]	VFG038413(Accession:YP_008041667)	95.752	1.00122	0.995169	0
Flagellar basal body P-ring protein [Aeromonas hydrophila ML09-119]	VFG038780(Accession:YP_008044169)	94.766	1.00276	0.994521	0
Flagellar basal body-associated protein FliL [Aeromonas hydrophila ML09-119]	VFG038651(Accession:YP_008042617)	90.058	1.00588	0.994186	8.17e-111
Flagellin [Aeromonas hydrophila ML09-119]	VFG038731(Accession:YP_008042999)	86.195	1.02062	0.993311	2.79e-177
AopD protein (plasmid) [Aeromonas salmonicida subsp. salmonicida A449]	Accession|YP_001144286aopD	83.446	1	0.993289	2.34e-180
Flagellar basal body rod protein FlgC [Aeromonas salmonicida subsp. salmonicida A449]	Accession|YP_001140294flgC	92.857	1	0.992908	2.3e-96
Flagellar protein FliS [Aeromonas hydrophila ML09-119]	VFG038747(Accession:YP_008043005)	83.453	1	0.992857	9.38e-83
General secretion pathway protein L [Aeromonas hydrophila ML09-119]	VFG038305(Accession:YP_008041723)	82.864	1	0.992386	0
3-deoxy-D-manno-octulosonate cytidylyltransferase [Aeromonas hydrophila ML09-119]	VFG038845(Accession:YP_008044084)	92.43	1.01619	0.992095	1.39e-165
Lateral flagellar motor switch protein, lfiN [Aeromonas salmonicida subsp. salmonicida A449]	Accession|YP_001140277lfiN	95.161	1	0.992	5.12e-83
Acr2 protein (plasmid) [Aeromonas salmonicida subsp. salmonicida A449]	Accession|YP_001144295acr2	96.721	1.00826	0.99187	5.13e-75
Chemotaxis protein MotA [Aeromonas hydrophila ML09-119]	VFG038715(Accession:YP_008042633)	83.817	1	0.99177	1.04e-135
AscJ protein (plasmid) [Aeromonas salmonicida subsp. salmonicida A449]	Accession|YP_001144272ascJ	96.25	1.00418	0.991736	7e-166
Lateral flagellar L-ring protein, LfgH [Aeromonas salmonicida subsp. salmonicida A449]	Accession|YP_001140298lfgH	88.688	1	0.991031	4.85e-142
CobQ/CobB/MinD/ParA family protein [Aeromonas hydrophila ML09-119]	VFG038691(Accession:YP_008042627)	94.792	1.00348	0.989691	0
AcrG protein (plasmid) [Aeromonas salmonicida subsp. salmonicida A449]	Accession|YP_001144290acrG	95.699	1	0.989362	7.08e-63
Lateral flagellar biosynthetic protein, LfiQ [Aeromonas salmonicida subsp. salmonicida A449]	Accession|YP_001140279lfiQ	90.909	1	0.988764	5.96e-39
AscU protein (plasmid) [Aeromonas salmonicida subsp. salmonicida A449]	Accession|YP_001144305ascU	99.138	1	0.988636	0
AscT protein (plasmid) [Aeromonas salmonicida subsp. salmonicida A449]	Accession|YP_001144304ascT	94.981	1.00388	0.98855	5.13e-139
HcpA-like protein [Aeromonas hydrophila ML09-119]	VFG038370(Accession:YP_008043134)	81.765	1	0.988372	7.12e-109
HcpA-like protein [Aeromonas hydrophila ML09-119]	VFG038366(Accession:YP_008042325)	81.765	1	0.988372	1.29e-108
3-phosphoshikimate 1-carboxyvinyltransferase [Aeromonas salmonicida subsp. salmonicida A449]	YP_001141683.1	95.024	1.00238	0.98829	0
Hypothetical protein AHA_1833 [Aeromonas hydrophila subsp. hydrophila ATCC 7966]	Accession|YP_856367vipB	95.661	1.00207	0.987755	0
ExsE protein (plasmid) [Aeromonas salmonicida subsp. salmonicida A449]	Accession|YP_001144284exsE	92.105	1	0.987013	2.45e-40
CheV [Aeromonas hydrophila ML09-119]	VFG038816(Accession:YP_008044178)	92.977	1.00336	0.986799	0
Flagellum-specific ATP synthase [Aeromonas hydrophila ML09-119]	VFG038639(Accession:YP_008042614)	95.652	1.0046	0.986456	0
Type III secretion system protein (plasmid) [Aeromonas salmonicida subsp. salmonicida A449]	Accession|YP_001144270ascL	94.954	1	0.986425	8.97e-148
Flagellar basal body P-ring protein [Aeromonas salmonicida subsp. salmonicida A449]	Accession|YP_001140299flgI	90.358	1.01114	0.986413	0
AopN protein (plasmid) [Aeromonas salmonicida subsp. salmonicida A449]	Accession|YP_001144297aopN	96.528	1.00348	0.986301	0
Type III secretion system protein (plasmid) [Aeromonas salmonicida subsp. salmonicida A449]	VFG038352(Accession:YP_001144302)	96.729	1.00469	0.986175	1.31e-134
Type III secretion system protein (plasmid) [Aeromonas salmonicida subsp. salmonicida A449	Accession|YP_001144302ascR	96.729	1.00469	0.986175	1.31e-134
Flagellar basal body rod protein FlgC [Aeromonas hydrophila ML09-119]	VFG038804(Accession:YP_008044175)	94.891	1	0.985612	3.87e-87
Two-component sensor kinase [Aeromonas hydrophila ML09-119]	VFG038760(Accession:YP_008044159)	89.381	1	0.985465	0
Flagellar assembly protein FliH [Aeromonas hydrophila ML09-119]	VFG038635(Accession:YP_008042613)	82.955	1	0.985075	2.17e-152
Peptidoglycan hydrolase [Aeromonas salmonicida subsp. salmonicida A449]	Accession|YP_001140300flgJ	82.308	1	0.984848	7.9e-71
Flagellar motor switch protein FliN [Aeromonas hydrophila ML09-119]	VFG038659(Accession:YP_008042619)	99.219	1	0.984615	8.9e-86
AscC protein (plasmid) [Aeromonas salmonicida subsp. salmonicida A449]	Accession|YP_001144279ascC	98.023	1.00331	0.983793	0
Prepilin peptidase [Aeromonas hydrophila ML09-119]	VFG038317(Accession:YP_008045209)	87.719	1	0.982759	7.14e-175
Hypothetical protein ASA_2464 [Aeromonas salmonicida subsp. salmonicida A449]	Accession|YP_001142251atsK	90.476	1	0.982456	5.23e-101
Type III secretion system protein (plasmid) [Aeromonas salmonicida subsp. salmonicida A449]	Accession|YP_001144301ascQ	93.377	1	0.980519	6.74e-180
OmpA family protein [Aeromonas hydrophila ML09-119]	VFG038719(Accession:YP_008042634)	82.119	1.00667	0.980519	6.54e-162
LafF [Aeromonas salmonicida subsp. salmonicida A449]	Accession|YP_001140311lafF	81.208	1.00676	0.980263	1.68e-81
3-phosphoshikimate 1-carboxyvinyltransferase [Aeromonas hydrophila subsp. hydrophila ATCC 7966]	YP_856510.1	91.461	1.00225	0.978022	0
Thermostable hemolysin [Aeromonas veronii B565]	Accession|YP_004391590B565_0938	97.26	1	0.977679	1.73e-146
Type VI secretion system ATPase TssH [Aeromonas salmonicida]	Accession|YP_001142248clpV1	94.186	1.0035	0.977273	0
AscS protein (plasmid) [Aeromonas salmonicida subsp. salmonicida A449]	Accession|YP_001144303ascS	98.837	1	0.977273	7.39e-51
Flagellar biosynthesis protein FliR [Aeromonas hydrophila ML09-119]	VFG038675(Accession:YP_008042623)	84.436	1.00391	0.977186	6.47e-146
AcrH protein (plasmid) [Aeromonas salmonicida subsp. salmonicida A449]	Accession|YP_001144288acrH	92.025	1.00617	0.976048	6.04e-109
ClpA/ClpB family protein [Aeromonas hydrophila subsp. hydrophila ATCC 7966]	Accession|YP_856375clpV1	93.59	1.00351	0.975	0
AscV protein (plasmid) [Aeromonas salmonicida subsp. salmonicida A449]	Accession|YP_001144292ascV	98.148	1.00143	0.973648	0
AscV protein (plasmid) [Aeromonas salmonicida subsp. salmonicida A449]	YP_001144292.1	98.148	1.00143	0.973648	0
Chemotaxis protein CheR [Aeromonas hydrophila ML09-119]	VFG038812(Accession:YP_008044177)	97.368	1.00377	0.970803	0
Hypothetical protein ASA_2470 [Aeromonas salmonicida subsp. salmonicida A449]	Accession|YP_001142256vipA	94.444	1.00621	0.97006	5.49e-96
Hypothetical protein AHA_1832 [Aeromonas hydrophila subsp. hydrophila ATCC 7966]	Accession|YP_856366vipA	90.123	1.00621	0.97006	2.45e-91
Lateral flagellar basal body protein, LfgB [Aeromonas salmonicida subsp. salmonicida A449]	Accession|YP_001140293lfgB	90.4	1	0.968992	4.04e-84
General secretion pathway protein I [Aeromonas hydrophila ML09-119]	VFG038293(Accession:YP_008041720)	84.348	1.00877	0.966387	1.44e-63
Flagellar biosynthetic protein FliQ [Aeromonas hydrophila ML09-119]	VFG038671(Accession:YP_008042622)	90.698	1	0.966292	8.86e-49
AscG protein (plasmid) [Aeromonas salmonicida subsp. salmonicida A449]	Accession|YP_001144275ascG	88.496	1	0.965812	3.51e-67
Lateral flagellar biosynthetic protein LfiR [Aeromonas salmonicida subsp. salmonicida A449]	Accession|YP_001140280lfiR	86.056	1.004	0.965385	2.18e-141
Type IV pilus biogenesis protein PilO [Aeromonas hydrophila ML09-119]	VFG038452(Accession:YP_008044537)	85.417	1.00524	0.964824	9.59e-114
AscB protein (plasmid) [Aeromonas salmonicida subsp. salmonicida A449]	Accession|YP_001144280ascB	99.265	1	0.964539	9.69e-87
Flagellar export protein FliJ [Aeromonas hydrophila ML09-119]	VFG038643(Accession:YP_008042615)	88.148	1	0.964286	6.08e-67
General secretion pathway protein J [Aeromonas hydrophila ML09-119]	VFG038297(Accession:YP_008041721)	88.517	1	0.963134	9.21e-132
Lateral flagellar hook basal body protein, LfiE [Aeromonas salmonicida subsp. salmonicida A449]	Accession|YP_001140284lfiE	83.654	1.00971	0.962963	7.12e-57
Hypothetical protein AHA_1840 [Aeromonas hydrophila subsp. hydrophila ATCC 7966]	Accession|YP_856374dotU	94.714	1	0.961864	8.71e-162
LafC [Aeromonas salmonicida subsp. salmonicida A449]	Accession|YP_001140308lafC	84.8	1	0.961538	1.15e-63
ExsD protein (plasmid) [Aeromonas salmonicida subsp. salmonicida A449]	Accession|YP_001144281exsD	96.154	1	0.95941	0
Chemotaxis protein CheZ [Aeromonas hydrophila ML09-119]	VFG038703(Accession:YP_008042630)	89.362	1.00427	0.955285	5.3e-145
Hypothetical protein ASA_2466 [Aeromonas salmonicida subsp. salmonicida A449]	Accession|YP_001142253atsI	94.357	1.00949	0.95509	0
Hypothetical protein AHA_1836 [Aeromonas hydrophila subsp. hydrophila ATCC 7966]	Accession|YP_856370atsI	94.006	1.00316	0.954819	0
Flagellar basal-body rod protein FlgB [Aeromonas hydrophila ML09-119]	VFG038808(Accession:YP_008044176)	90.476	1	0.954545	2.17e-71
Twitching mobility protein [Aeromonas hydrophila ML09-119]	VFG038464(Accession:YP_008044971)	99.085	1	0.953488	0
CobQ/CobB/MinD/ParA family protein [Aeromonas veronii B565]	Accession|YP_004391775B565_1123	96.414	1.004	0.950758	2.4e-164
SOJ-like and chromosome partitioning protein [Aeromonas salmonicida subsp. salmonicida A449]	Accession|YP_001141211ASA_1361	92.829	1.004	0.950758	1.37e-159
CobQ/CobB/MinD/ParA family protein [Aeromonas hydrophila ML09-119]	VFG038723(Accession:YP_008042635)	92.43	1.004	0.950758	7.04e-159
CobQ/CobB/MinD/ParA family protein [Aeromonas hydrophila subsp. hydrophila ATCC 7966]	Accession|YP_855928AHA_1389	92.43	1.004	0.950758	7.04e-159
CobQ/CobB/MinD/ParA family protein [Aeromonas hydrophila ML09-119]	Accession|YP_008042635AHML_07520	92.43	1.004	0.950758	7.04e-159
AscX protein (plasmid) [Aeromonas salmonicida subsp. salmonicida A449]	Accession|YP_001144294ascX	100	1	0.950413	1.33e-73
LafT [Aeromonas salmonicida subsp. salmonicida A449]	Accession|YP_001140313lafT	90.21	1.00351	0.950166	0
Flagellar motor protein MotB [Aeromonas hydrophila ML09-119]	VFG038832(Accession:YP_008044657)	85.563	1.01068	0.949833	1.98e-175
Type IV pilus biogenesis protein PilO [Aeromonas hydrophila ML09-119]	VFG038328(Accession:YP_001144278)	95.767	1	0.949749	2.76e-127
Flagellar basal body L-ring protein [Aeromonas hydrophila ML09-119]	VFG038784(Accession:YP_008044170)	90.521	1	0.946188	2.89e-136
General secretion pathway protein A [Aeromonas hydrophila ML09-119]	VFG038596(Accession:YP_008041517)	87.857	1.00719	0.945946	4.09e-175
Hypothetical protein ASA_2462 [Aeromonas salmonicida subsp. salmonicida A449]	Accession|YP_001142249dotU	93.878	1	0.945946	6.85e-174
AscH protein (plasmid) [Aeromonas salmonicida subsp. salmonicida A449]	Accession|YP_001144274ascH	93.064	1	0.940217	9.16e-113
Type IV pilus biogenesis PilN [Aeromonas hydrophila ML09-119]	VFG038448(Accession:YP_008044538)	83.333	1	0.9375	8.84e-93
MSHA biogenesis protein MshI [Aeromonas hydrophila ML09-119]	VFG038615(Accession:YP_008041512)	87.732	1	0.937282	3.35e-175
ExsA transcriptional regulator (plasmid) [Aeromonas salmonicida subsp. salmonicida A449]	Accession|YP_001144282exsA	97.628	1	0.933579	0
Sodium-type flagellar motor component [Aeromonas hydrophila ML09-119]	VFG038619(Accession:YP_008041809)	88.108	1	0.929648	1.49e-122
LafS [Aeromonas salmonicida subsp. salmonicida A449]	Accession|YP_001140312lafS	91.163	1	0.914894	1.5e-140
Acr1 protein (plasmid) [Aeromonas salmonicida subsp. salmonicida A449]	Accession|YP_001144296acr1	100	1	0.913978	3.09e-52
AscO protein (plasmid) [Aeromonas salmonicida subsp. salmonicida A449]	Accession|YP_001144299ascO	94.245	1.00725	0.908497	6.1e-80
Flagellar biosynthesis protein FliP [Aeromonas hydrophila ML09-119]	VFG038667(Accession:YP_008042621)	94.894	1	0.907336	2.43e-158
TapY2 protein [Aeromonas veronii B565]	Accession|YP_004394116tapY2	95.238	1	0.903226	4.03e-56
TapY2 protein [Aeromonas veronii B565]	VFG038840(Accession:YP_008043465)	80.952	1	0.903226	7.75e-49
Flagellin [Aeromonas hydrophila ML09-119]	VFG038735(Accession:YP_008043002)	96.875	1	0.901408	3.3e-176
Lipoprotein [Aeromonas hydrophila subsp. hydrophila ATCC 7966]	Accession|YP_856372atsK	94.156	1	0.900585	2.91e-97
General secretion pathway protein A [Aeromonas hydrophila ML09-119]	VFG038261(Accession:YP_008045131)	85.962	1.00386	0.890411	0
AscY protein (plasmid) [Aeromonas salmonicida subsp. salmonicida A449]	Accession|YP_001144293ascY	98.058	1	0.887931	1.35e-64
Lipoprotein [Aeromonas salmonicida subsp. salmonicida A449]	Accession|YP_001140375atsD	82.379	1.00442	0.876448	0
Chemotaxis protein CheY [Aeromonas hydrophila ML09-119]	VFG038699(Accession:YP_008042629)	96.396	1	0.874016	1.21e-75
Pseudaminic acid synthase [Aeromonas hydrophila ML09-119]	VFG038851(Accession:YP_008043011)	97.333	1	0.859599	0
Flagellin [Aeromonas hydrophila ML09-119]	VFG038731(Accession:YP_008042999)	86.719	1	0.856187	2e-152
ImcF family protein [Aeromonas hydrophila subsp. hydrophila ATCC 7966]	Accession|YP_856379vasK/atsR	91.113	1.00102	0.843239	0
Hypothetical protein ASA_P5G085 (plasmid) [Aeromonas salmonicida subsp. salmonicida A449]	Accession|YP_001144306sycX	97.17	1	0.84127	2.2e-72
Hypothetical protein ASA_2468 [Aeromonas salmonicida subsp. salmonicida A449]	Accession|YP_001142255atsG	97.5	1	0.839161	2.47e-75
Hypothetical protein AHA_1834 [Aeromonas hydrophila subsp. hydrophila ATCC 7966]	Accession|YP_856368atsG	94.167	1	0.839161	4.64e-75
Lateral flagellar biosynthesis protein [Aeromonas salmonicida subsp. salmonicida A449]	Accession|YP_001140282lfhA	93.474	1.00177	0.82055	0
Flagellar biosynthesis protein FlhA [Aeromonas hydrophila ML09-119]	VFG038683(Accession:YP_008042625)	94.7	1.00177	0.808571	0
Colour coded legend represents five operons of type III secrection system in Aeromonas salmonicida
COLOUR	OPERON
	exsADascBCDEFGHIJKL
	exsCEB
	aopNacr12ascXYVacrRGVHaopBD
	ascNOPQRSTU
	aopXsycX

## Sheet: Table S3
					Virulence factors of Escherichia coli pathotypes identified in gut metagenome
Virulence Factors	Accession No.	% identity	Alignment/Query	Alignment/Subject	e-value	Organism	Pathogenic group
N-acetylgalactosamine-specific phosphotransferase enzyme IIB component 1	NP_289711.1	99.363	1	0.993671	1.03e-114	Escherichia coli O157:H7 str. EDL933	EHEC
6-phospho-beta-glucosidase	NP_288167.1	98.218	1	0.997778	0	Escherichia coli O157:H7 str. EDL933	EHEC
6-phospho-beta-glucosidase	NP_288167.1	86.771	1	0.991111	0	Escherichia coli O157:H7 str. EDL933	EHEC
Copper/silver efflux system, outer membrane component	NP_415104.1	99.32	1.00227	0.964989	0	Escherichia coli str. K-12 substr. MG1655	BLS
Dicarboxylate/amino acid:cation symporter	NP_290108.1	81.25	1.00241	0.971963	0	Escherichia coli O157:H7 str. EDL933	EHEC
Fimbrial protein	YP_672492.1	98.013	1	0.9967	0	Escherichia coli 536	UPEC
Fimbrial protein	YP_672492.1	84.564	1	0.983498	0	Escherichia coli 536	UPEC
Membrane protein YijP	VFG001440(Accession:AAD28716)	98.09	1.00348	0.998267	0	Escherichia coli O157:H7 str. Sakai	EHEC
2,3-dihydro-2,3-dihydroxybenzoate dehydrogenase	VFG000934(Accession:NP_752614)	95.565	1	1	2.01e-176	Escherichia coli CFT073	UPEC
2,3-dihydro-2,3-dihydroxybenzoate dehydrogenase	VFG000934(Accession:NP_752614)	89.113	1	1	5.24e-162	Escherichia coli CFT073	UPEC
Isochorismate synthase EntC	VFG000931(Accession:NP_752611)	95.965	1.00289	0.878481	0	Escherichia coli CFT073	UPEC
Enterobactin synthase subunit EntD	VFG000929(Accession:NP_752599)	94.091	1.00457	0.859375	1.75e-154	Escherichia coli CFT073	UPEC
(2,3-dihydroxybenzoyl)adenylate synthase	VFG000932(Accession:NP_752612)	98.451	1	0.843284	0	Escherichia coli CFT073	UPEC
Enterobactin non-ribosomal peptide synthetase EntF	VFG000930(Accession:NP_752604)	94.041	1.00434	0.895592	0	Escherichia coli CFT073	UPEC
LPS heptose I phosphoethanolamine transferase	NP_418390.1	98.958	1.00348	0.998267	0	Escherichia coli str. K-12 substr. MG1655	BLS
Sensor protein EvgS	NP_288940.1	97.076	1.00251	1	0	Escherichia coli O157:H7 str. EDL933	EHEC
Siderophore enterobactin receptor FepA	VFG000923(Accession:NP_752600)	98.103	1.00272	0.989276	0	Escherichia coli CFT073	UPEC
Ferrienterobactin-binding periplasmic protein	VFG000924(Accession:NP_752610)	98.113	1.00315	1	0	Escherichia coli CFT073	UPEC
Ferrienterobactin-binding periplasmic protein	VFG000924(Accession:NP_752610)	83.612	1	0.940252	0	Escherichia coli CFT073	UPEC
Fe(3+)-siderophore ABC transporter permease	VFG000926(Accession:NP_752608)	96.667	1.00304	0.976331	0	Escherichia coli CFT073	UPEC
LPS O-antigen length regulator	VFG000927(Accession:NP_752605)	92.553	1.00267	0.997347	0	Escherichia coli CFT073	UPEC
Iron-enterobactin ABC transporter permease	VFG000928(Accession:NP_752607)	81.212	1	1	2.56e-159	Escherichia coli CFT073	UPEC
Iron-enterobactin ABC transporter permease	VFG000928(Accession:NP_752607)	93.309	1.00373	0.815152	4.09e-149	Escherichia coli CFT073	UPEC
Type-1 fimbrial protein subunit A	VFG000873(Accession:NP_757241)	92.818	1	0.900498	3.53e-106	Escherichia coli CFT073	UPEC
Type-1 fimbrial protein subunit A	VFG000873(Accession:NP_757241)	80.663	1	0.900498	1.76e-91	Escherichia coli CFT073	UPEC
Tyrosine recombinase	NP_757239.1	82.323	1	0.99	2.17e-126	Escherichia coli CFT073	UPEC
Tyrosine recombinase	NP_757239.1	98.942	1	0.945	1.43e-143	Escherichia coli CFT073	UPEC
Chaperone protein FimC	NP_757243.1	97.696	1.00463	0.900415	2.81e-157	Escherichia coli CFT073	UPEC
Fimbrial biogenesis outer membrane usher protein fimD	NP_757244.1	98.163	1.0023	0.992027	0	Escherichia coli CFT073	UPEC
Type 1 fimbriae regulatory protein FimE	VFG000872(Accession:NP_757240)	81.313	1	1	4.33e-123	Escherichia coli CFT073	UPEC
Tyrosine recombinase	NP_290929.1	80.808	1	1	6.36e-122	Escherichia coli O157:H7 str. EDL933	EHEC
Type 1 fimbriae regulatory protein FimE	VFG000872(Accession:NP_757240)	100	1	0.924242	4.96e-138	Escherichia coli CFT073	UPEC
Tyrosine recombinase	NP_290929.1	99.454	1	0.924242	8.89e-137	Escherichia coli O157:H7 str. EDL933	EHEC
Type 1 fimbrial protein	NP_757245.1	96.154	1	0.881356	1.84e-98	Escherichia coli CFT073	UPEC
Type 1 fimbrial protein	VFG000878(Accession:NP_757247)	100	1	0.862275	1.71e-91	Escherichia coli CFT073	UPEC
Fimbrial protein	VFG000879(Accession:NP_757248)	97.682	1	0.9967	0	Escherichia coli CFT073	UPEC
Fimbrial protein	VFG000879(Accession:NP_757248)	84.228	1	0.983498	0	Escherichia coli CFT073	UPEC
Type 1 fimbrial protein	VFG000874(Accession:NP_757242)	97.959	1	0.821229	1.58e-108	Escherichia coli CFT073	UPEC
Type II secretion protein GspC	VFG002046(Accession:YP_404599)	87.455	1.00364	1	2.42e-178	Shigella dysenteriae Sd197	EIEC
Type II secretion protein	VFG002047(Accession:YP_404600)	98.206	0.998366	1	0	Shigella dysenteriae Sd197	EIEC
Type II secretion protein	VFG002048(Accession:YP_404601)	97.988	1	1	0	Shigella dysenteriae Sd197	EIEC
Type II secretion protein	VFG002049(Accession:YP_404602)	95.389	1.00289	0.869674	0	Shigella dysenteriae Sd197	EIEC
Type II secretion system	VFG002050(Accession:YP_404603)	99.333	1	0.993377	6e-110	Shigella dysenteriae Sd197	EIEC
Type II secretion protein	VFG002053(Accession:YP_404606)	91.892	1.00543	0.978836	1.01e-109	Shigella dysenteriae Sd197	EIEC
Type II secretion protein	VFG002054(Accession:YP_404607)	96.815	1.00319	0.966154	0	Shigella dysenteriae Sd197	EIEC
GspL-like protein	VFG002055(Accession:YP_404608)	94.643	1.00358	0.979021	0	Shigella dysenteriae Sd197	EIEC
Major pilin subunit	YP_003076080.1	99.306	1	0.986301	1.31e-107	Escherichia coli O157:H7 str. TW14359	EHEC
IbeB	VFG001441(Accession:AAD30205)	95.918	1.00227	0.958696	0	Escherichia coli RS218	Others
5-keto-4-deoxyuronate isomerase	NP_289396.1	98.561	1	1	0	Escherichia coli O157:H7 str. EDL933	EHEC
PTS maltose transporter subunit IICB	YP_852720.1	98.866	1.00189	0.998113	0	Escherichia coli APEC O1	APEC
PTS maltose transporter subunit IICB	YP_852720.1	88.462	1	0.932075	0	Escherichia coli APEC O1	APEC
Glucans biosynthesis protein MdoC	NP_287181.1	96.354	1.00261	0.997403	0	Escherichia coli O157:H7 str. EDL933	EHEC
Peptide ABC transporter substrate-binding protein	YP_852496.1	85.661	1.00374	0.987132	0	Escherichia coli APEC O1	APEC
Peptide ABC transporter substrate-binding protein	YP_852496.1	99.064	1.00188	0.981618	0	Escherichia coli APEC O1	APEC
General secretion pathway protein	VFG002056(Accession:YP_404609)	92.143	1	1	6.15e-83	Shigella dysenteriae Sd197	EIEC
Anaerobic ribonucleoside triphosphate reducatse	NP_290869.1	84.229	1.00348	0.810393	0	Escherichia coli O157:H7 str. EDL933	EHEC
Poly-beta-1,6 N-acetyl-D-glucosamine export porin PgaA	NP_287031.1	93.633	1.00376	0.992565	0	Escherichia coli O157:H7 str. EDL933	EHEC
Inorganic phosphate transporter	NP_289565.1	98.297	1.00244	0.938356	0	Escherichia coli O157:H7 str. EDL933	EHEC
Quinone-dependent dihydroorotate dehydrogenase	NP_753006.1	99.392	1	0.953623	0	Escherichia coli CFT073	UPEC
Quinone-dependent dihydroorotate dehydrogenase	NP_753006.1	91.083	1	0.910145	0	Escherichia coli CFT073	UPEC
Recombination-associated protein RdgC	NP_286132.1	90.365	1	0.993399	0	Escherichia coli O157:H7 str. EDL933	EHEC
Recombination-associated protein RdgC	NP_286132.1	99.31	1	0.957096	0	Escherichia coli O157:H7 str. EDL933	EHEC
Exodeoxyribonuclease V subunit alpha	NP_289371.1	96.87	1.00331	0.998355	0	Escherichia coli O157:H7 str. EDL933	EHEC
Protein SanA	NP_288727.1	100	1	0.995816	2.39e-180	Escherichia coli O157:H7 str. EDL933	EHEC
Protein SanA	NP_288727.1	91.561	1.00424	0.991632	2.27e-149	Escherichia coli O157:H7 str. EDL933	EHEC
Peptide antibiotic transporter SbmA	YP_851553.1	97.304	1.00246	1	0	Escherichia coli APEC O1	APEC
Peptide antibiotic transporter SbmA	YP_851553.1	85.536	1.0025	0.982843	0	Escherichia coli APEC O1	APEC
Transcriptional regulator SdiA	NP_288377.1	90.871	1.0084	1	6.44e-164	Escherichia coli O157:H7 str. EDL933	EHEC
Putative arabinose efflux transporter	NP_418115.1	85.037	1.00767	1	0	Escherichia coli str. K-12 substr. MG1655	BLS
Formate C-acetyltransferase	NP_289686.1	86.252	1.00164	0.819035	0	Escherichia coli O157:H7 str. EDL933	EHEC
trk system potassium uptake protein trkA	NP_289851.1	98.249	1.0044	0.997817	0	Escherichia coli O157:H7 str. EDL933	EHEC
Thiol disulfide reductase thioredoxin	NP_289141.1	86.131	1	0.985612	2.3e-91	Escherichia coli O157:H7 str. EDL933	EHEC
Thiol disulfide reductase thioredoxin	NP_289141.1	100	1	0.928058	8.48e-92	Escherichia coli O157:H7 str. EDL933	EHEC
Colanic acid biosynthesis glycosyltransferase WcaE	YP_853164.1	95.794	1	0.862903	3.16e-139	Escherichia coli APEC O1	APEC
dTDP-4-amino-4,6-dideoxygalactose transaminase	NP_756570.1	97.6	1	0.99734	0	Escherichia coli CFT073	UPEC
dTDP-4-amino-4,6-dideoxygalactose transaminase	NP_756570.1	89.867	1.00267	0.99734	0	Escherichia coli CFT073	UPEC
Hypothetical protein	VFG002417(Accession:NP_286006)	97.403	1	0.920319	3.82e-169	Escherichia coli O157:H7 str. EDL933	EHEC
Hypothetical protein	VFG002417(Accession:NP_286006)	86.026	1	0.912351	2.02e-153	Escherichia coli O157:H7 str. EDL933	EHEC
Usher protein EcpC	VFG002415(Accession:NP_286008)	97.842	1.0012	0.991677	0	Escherichia coli O157:H7 str. EDL933	EHEC
Usher protein EcpC	VFG002415(Accession:NP_286008)	92.78	1.00241	0.988109	0	Escherichia coli O157:H7 str. EDL933	EHEC
Sucrose phosphorylase	NP_753684.1	93.896	1	0.980634	0	Escherichia coli CFT073	UPEC
ABC transporter ATP-binding protein/permease	NP_287659.1	93.186	1.0037	0.967914	0	Escherichia coli O157:H7 str. EDL933	EHEC
Autotransporter barrel domain-containing lipoprotein	NP_287644.1	95.493	1.0023	0.974684	0	Escherichia coli O157:H7 str. EDL933	EHEC
Pentapeptide repeat-containing protein	NP_290699.1	88.578	1.00234	0.997674	0	Escherichia coli O157:H7 str. EDL933	EHEC
Hypothetical protein	NP_290778.1	95.47	1.0035	0.99308	0	Escherichia coli O157:H7 str. EDL933	EHEC
9-O-acetyl-N-acetylneuraminic acid deacetylase	NP_290925.1	88.608	1.00317	0.969325	0	Escherichia coli O157:H7 str. EDL933	EHEC
DNA-binding response regulator	YP_860002.1	84.375	1.01818	0.929461	9.19e-133	Escherichia coli APEC O1	APEC
YjbF family lipoprotein	NP_286923.1	98.387	1	0.869159	1.26e-123	Escherichia coli O157:H7 str. EDL933	EHEC
Hypothetical protein	NP_289401.1	96.923	1	1	1.4e-92	Escherichia coli O157:H7 str. EDL933	EHEC
Fimbrial biogenesis outer membrane usher protein	NP_287650.1	96.032	1.00227	0.998867	0	Escherichia coli O157:H7 str. EDL933	EHEC
Type 1 fimbrial protein	NP_287652.1	88.235	1.02685	0.916168	2.76e-89	Escherichia coli O157:H7 str. EDL933	EHEC
Putative oxidoreductase	NP_287654.1	97.625	1.00265	0.998682	0	Escherichia coli O157:H7 str. EDL933	EHEC
4Fe-4S ferredoxin	NP_288108.1	99.512	1.0049	0.985577	1.6e-145	Escherichia coli O157:H7 str. EDL933	EHEC
Putative protein Ynek	NP_287626.1	91.954	1.00385	0.996183	5.01e-173	Escherichia coli O157:H7 str. EDL933	EHEC
DUF481 domain-containing protein	NP_288155.1	99.573	1	0.928571	3.86e-175	Escherichia coli O157:H7 str. EDL933	EHEC
5-hydroxyisourate hydrolase	NP_288429.1	95.349	1	0.941606	1.55e-90	Escherichia coli O157:H7 str. EDL933	EHEC
Transporter YfdV	NP_288942.1	99.681	1	0.996815	0	Escherichia coli O157:H7 str. EDL933	EHEC
Hypothetical protein	NP_289204.1	80.537	1.00676	0.995546	0	Escherichia coli O157:H7 str. EDL933	EHEC
Hypothetical protein	NP_289433.1	93.134	1.00299	0.979532	0	Escherichia coli O157:H7 str. EDL933	EHEC
Lipoprotein	NP_289509.1	96.491	1	0.938272	5.16e-163	Escherichia coli O157:H7 str. EDL933	EHEC

## Sheet: Table S4
		List of virulence factors of Pseudomonasspecies identified in gut metagenome
Virulence Factors	% identity	Alignment/Query	Alignment/Subject	evalue
fliG	91.096	1	1.0069	7.29e-95
pcrD	82.565	1.00434	1	0
pscN	82.051	1	1	0
pvdS	95.062	1	1	7.05e-117
hsiC1/vipB	93.168	1	1	8.92e-114
pscR	84.112	1.00469	1	2.03e-112
flhA	81.818	1	1	7.27e-97
algA	81.013	1	1	2.13e-95
vgrG1a	90.845	1	1	2.96e-92
fliG	87.681	1	1	3.85e-85
alg8	82.927	1	1	5.4e-85
algI	91.87	1	1	3.42e-83
hsiH1	80.142	1	1	2.07e-81
alg8	85.366	1	1	4.09e-76
exlA	81.69	1	1	5.94e-74
fliF	82.443	1	1	6.71e-73
fliM	94.898	1	1	5.55e-65
pilH	86.517	1	1	4.89e-56
algB	85	1	1	9.54e-56
clpV1	98.864	1	1	7.73e-55
pilH	89.412	1	1	4.13e-54
waaF	84.783	1	1	9.98e-53
pvdA	89.744	1	1	3.16e-52
fleN	91.25	1	1	2.22e-51
algD	83.544	1	1	8.81e-47
algG	84.416	1	1	9.24e-45
ppkA	84.706	1	1	1.72e-44
fliP	84.615	1	1	1.55e-43
chpA	85.366	1	1	7.91e-43
pilJ	82.927	1	1	2.95e-42
ppkA	91.176	1	1	1.38e-40
fliF	84.211	1	1	1.91e-40
alg8	82.667	1	1	2.81e-40
alg8	89.552	1	1	4.32e-39
hsiG1	86.765	1	1	8.92e-38
chpA	82.895	1	1	8.31e-37
pilJ	82.895	1	1	3.83e-36
algG	80.282	1	1	4.14e-36
pscS	80	1	1	1.28e-31
algA	80	1	1	8.14e-31
flgI	90.566	1	1	2.57e-29
fliP	96.226	1	1	7.85e-29
waaG	91.304	1	1	6.46e-28
pilG	87.755	1	1	1.86e-26
pscF	95.122	1	1	4.46e-26
algI	90.476	1	1	1.87e-25
algI	85.106	1	1	5.65e-25
algI	85.106	1	1	5.65e-25
waaC	82.979	1	1	4.21e-24
alg8	94.872	1	1	3.1e-23
alg8	94.872	1	1	6.66e-23
flhA	85.366	1	1	6.27e-21
clpV1	87.179	1	1	8.43e-21
fliE	94.118	1	1	2.55e-19
fliM	85.294	1	1	3.6e-18
flhA	88.235	1	1	4.85e-17
flhA	85.294	1	1	4.36e-16
alg8	96.296	1	1	1.38e-15
alg8	96.296	1	1	1.38e-15
algR	82.353	1	1	2.19e-15
algA	88	1	1	1.06e-13
fliP	96.429	1	1	1.52e-12
fliP	96.429	1	1	1.52e-12
pilH	83.333	1	1	5.64e-12
dotU1	96	1	1	5.76e-12
dotU1	96	1	1	5.76e-12
pilC	88.889	1	1	2.42e-11
dotU1	80	1	1	3.17e-11
algU	86.364	1	1	3.71e-11
mucA	95.833	1	1	3.8e-11
fliP	82.143	1	1	3.94e-11
fliP	82.143	1	1	3.94e-11
fleQ	80.769	1	1	1.41e-10
fleQ	80.769	1	1	2.08e-10
pilC	81.481	1	1	5.32e-09
pilF	86.957	1	1	7.61e-09
pilF	82.609	1	1	2.66e-08
hsiC1/vipB	92.308	1	1	5.73e-06
pscR	81.25	1	1	6.29e-06
Colour coded legend represents different virulence factors in Pseudomonas spp.
COLOUR	VIRULENCE FACTORS
	Flagella
	LPS
	Type IV pili
	Alginate
	HSI-I
	TTSS
	Pyoverdine
	Exolysin

## Sheet: Table S5
		List of antibiotic resistome in fish gut metagenome
Antibiotic Resistome	Accession No.	% identity	Alignment/Query	Alignment/Subject
beta-lactamase [Klebsiella pneumoniae]	gb|CAQ03505.1|ARO:3001338|SHV-100	84.228	1.0493	1.02759
beta-lactamase [Klebsiella pneumoniae]	gb|ACN65419.1|ARO:3002432|OKP-A-15	92.632	1.00352	1.01423
penicillin-binding protein; beta-lactamase, intrinsically weak [Escherichia coli str. K-12 substr. MG1655]	gb|NP_418574.1|ARO:3004290|Escherichia	92.857	1.00532	1.00265
hybrid sensory histidine kinase in two-component regulatory system with EvgA [Escherichia coli str. K-12 substr. MG1655]	gb|AAC75429.1|ARO:3000833|evgS	98.246	1.00251	1
EmrY [Escherichia coli]	gb|BAA11237.1|ARO:3000254|emrY	88.867	1.00392	1
multidrug resistance efflux transporter [Escherichia coli str. K-12 substr. W3110]	gb|BAE77781.1|ARO:3000795|mdtE	98.701	1.0026	1
class A beta-lactamase TEM-123 [Proteus mirabilis]	gb|AAQ93490.1|ARO:3000985|TEM-123	94.386	1.00352	1
class A beta-lactamase TEM-124 [Morganella morganii]	gb|AAQ93491.1|ARO:3000986|TEM-124	94.386	1.00352	1
beta-lactamase [Serratia marcescens]	gb|CAA65888.1|ARO:3001043|TEM-178	93.333	1.00352	1
SHV-5a (plasmid) [Klebsiella pneumoniae]	gb|AAB37395.2|ARO:3001068|SHV-9	86.667	1.00352	1
extended-spectrum beta-lactamase TEM-199, partial [Proteus mirabilis]	gb|AFN69127.1|ARO:3001058|TEM-199	94.7	1.00355	1
beta-lactamase, partial (plasmid) [Pseudomonas aeruginosa]	gb|CAA66659.1|ARO:3000911|TEM-42	94.306	1.00357	1
LEN-4 beta-lactamase, partial [Klebsiella pneumoniae]	gb|AAN05031.1|ARO:3002472|LEN-4	88.686	1.00366	1
LEN-3 beta-lactamase, partial [Klebsiella pneumoniae]	gb|AAN05030.1|ARO:3002475|LEN-3	88.321	1.00366	1
beta-lactamase, partial [Klebsiella pneumoniae]	gb|CAG25817.1|ARO:3002462|LEN-12	88.973	1.00382	1
beta-lactamase, partial [Klebsiella pneumoniae]	gb|CAG25828.1|ARO:3002461|LEN-11	88.973	1.00382	1
beta-lactamase, partial [Klebsiella pneumoniae]	gb|CAG25836.1|ARO:3002457|LEN-7	88.593	1.00382	1
beta-lactamase, partial [Klebsiella pneumoniae]	gb|CAG25834.1|ARO:3002459|LEN-9	88.213	1.00382	1
beta-lactamase, partial [Klebsiella pneumoniae]	gb|CAG25814.1|ARO:3002463|LEN-13	88.213	1.00382	1
beta-lactamase, partial [Klebsiella pneumoniae]	gb|CAG25830.1|ARO:3002460|LEN-10	88.213	1.00382	1
beta-lactamase, partial [Klebsiella pneumoniae]	gb|CAG25835.1|ARO:3002458|LEN-8	87.833	1.00382	1
TEM-7 beta-lactamase, partial [Escherichia coli]	gb|AAO33760.1|ARO:3000879|TEM-7	95.402	1.00385	1
TEM-118 beta-lactamase, partial [Klebsiella oxytoca]	gb|AAN05029.1|ARO:3000981|TEM-118	95.402	1.00385	1
TEM-75 beta-lactamase, partial [Klebsiella pneumoniae]	gb|AAN05028.1|ARO:3000941|TEM-75	95.019	1.00385	1
beta-lactamase SHV-1 variant, partial [Klebsiella pneumoniae]	gb|AAF34333.1|ARO:3001077|SHV-19	87.308	1.00386	1
beta-lactamase class A, partial [Klebsiella pneumoniae]	gb|CAA71948.1|ARO:3001065|SHV-6	87.308	1.00386	1
beta-lactamase SHV-2 variant, partial [Klebsiella pneumoniae]	gb|AAF34334.1|ARO:3001078|SHV-20	86.923	1.00386	1
beta-lactamase SHV-2 variant, partial [Klebsiella pneumoniae]	gb|AAF34335.1|ARO:3001079|SHV-21	86.538	1.00386	1
beta-lactamase SHV-5 variant, partial [Klebsiella pneumoniae]	gb|AAF34336.1|ARO:3001080|SHV-22	86.538	1.00386	1
beta-lactamase SHV-5 variant, partial [Klebsiella pneumoniae]	gb|AAF34337.1|ARO:3001081|SHV-23	86.538	1.00386	1
beta-lactamase TEM-1, partial [Escherichia coli]	gb|AEQ59621.1|ARO:3001051|TEM-191	94.841	1.00398	1
beta-lactamase TEM-1, partial [Klebsiella pneumoniae]	gb|AEQ59620.1|ARO:3001052|TEM-192	94.821	1.004	1
beta-lactamase SHV-53, partial [Klebsiella pneumoniae]	gb|AAT01223.1|ARO:3001110|SHV-53	88.43	1	1
extended-spectrum beta-lactamase SHV-122, partial [Escherichia coli]	gb|ACY70943.1|ARO:3001169|SHV-122	91.228	1	1
beta-lactamase, partial [Klebsiella pneumoniae]	gb|AAP93848.1|ARO:3002476|LEN-6	89.172	1	1
beta-lactamase, partial [Enterobacter cloacae]	gb|AAP93847.1|ARO:3002477|LEN-14	88.816	1	1
fosfomycin resistance glutathione transferase FosA6 [Escherichia coli]	gb|WP_069174570.1|ARO:3004111|FosA6	96.403	1	1
MULTISPECIES: MDR efflux pump AcrAB transcriptional activator MarA [Enterobacteriaceae]	gb|YP_489794.1|ARO:3000263|marA	100	1	1
lipid ABC transporter permease/ATPase [Escherichia coli str. K-12 substr. MG1655]	gb|NP_415434.1|ARO:3003950|msbA	89.845	1.00345	0.998282
microcin J25 efflux ABC transporter permease/ATPase [Escherichia coli str. K-12 substr. MG1655] Microcin J25 is peptide inhibitor of bacterial RNAP	gb|NP_416715.1|ARO:3003952|yojI	96.52	1.00368	0.998172
microcin J25 efflux ABC transporter permease/ATPase [Escherichia coli str. K-12 substr. MG1655] Microcin J25 is peptide inhibitor of bacterial RNAP	gb|NP_416715.1|ARO:3003952|yojI	82.784	1.00183	0.998172
MdfA (plasmid) [Escherichia coli]	gb|AFH35853.1|ARO:3001328|Escherichia	84.352	1.00245	0.997561
undecaprenyl phosphate-L-Ara4FN transferase [Escherichia coli str. K-12 substr. MG1655]	gb|AAC75314.1|ARO:3003578|pmrF	98.754	1	0.996894
lipid ABC transporter permease/ATPase [Escherichia coli str. K-12 substr. MG1655]	gb|NP_415434.1|ARO:3003950|msbA	98.793	1.00173	0.996564
extended spectrum beta lactamase [Klebsiella pneumoniae]	gb|AAC98092.2|ARO:3001075|SHV-16	86.207	1.02113	0.996564
class A beta-lactamase [Enterobacter cloacae]	gb|CDN33427.1|ARO:3001351|SHV-183	87.413	1.00704	0.996516
beta-lactamase [Klebsiella pneumoniae]	gb|CAP12355.2|ARO:3002439|OKP-B-6	98.947	1.00352	0.996503
OKP-B beta-lactamase [Klebsiella pneumoniae]	gb|CAJ19610.1|ARO:3002435|OKP-B-2	98.596	1.00352	0.996503
OKP-B beta-lactamase [Klebsiella pneumoniae]	gb|CAJ19615.1|ARO:3002440|OKP-B-7	98.596	1.00352	0.996503
OKP-B beta-lactamase [Klebsiella pneumoniae]	gb|CAJ19612.1|ARO:3002437|OKP-B-4	98.246	1.00352	0.996503
OKP-B beta-lactamase [Klebsiella pneumoniae]	gb|CAJ19616.1|ARO:3002441|OKP-B-8	98.246	1.00352	0.996503
OKP-B beta-lactamase [Klebsiella pneumoniae]	gb|CAG25813.2|ARO:3002434|OKP-B-1	98.246	1.00352	0.996503
OKP-B beta-lactamase [Klebsiella pneumoniae]	gb|CAJ19611.1|ARO:3002436|OKP-B-3	98.246	1.00352	0.996503
OKP-B beta-lactamase [Klebsiella pneumoniae]	gb|CAJ19618.1|ARO:3002442|OKP-B-9	97.895	1.00352	0.996503
beta-lactamase [Klebsiella pneumoniae]	gb|CAP12360.2|ARO:3002453|OKP-B-20	97.895	1.00352	0.996503
beta-lactamase [Klebsiella pneumoniae]	gb|CAP12357.2|ARO:3002450|OKP-B-17	97.895	1.00352	0.996503
beta-lactamase [Klebsiella pneumoniae]	gb|CAP12358.1|ARO:3002451|OKP-B-18	97.895	1.00352	0.996503
beta-lactamase (plasmid) [Klebsiella pneumoniae]	gb|AAV80715.1|ARO:3002446|OKP-B-13	97.544	1.00352	0.996503
beta-lactamase [Klebsiella pneumoniae]	gb|CAP12356.2|ARO:3002438|OKP-B-5	97.544	1.00352	0.996503
OKP-B beta-lactamase [Klebsiella pneumoniae]	gb|CAJ19619.1|ARO:3002443|OKP-B-10	97.544	1.00352	0.996503
OKP-B beta-lactamase [Klebsiella pneumoniae]	gb|CAJ19620.1|ARO:3002444|OKP-B-11	97.193	1.00352	0.996503
beta-lactamase (plasmid) [Staphylococcus aureus]	gb|NP_052129.1|ARO:3000979|TEM-116	96.842	1.00352	0.996503
beta-lactamase [Klebsiella pneumoniae]	gb|CAP12359.2|ARO:3002452|OKP-B-19	96.842	1.00352	0.996503
beta-lactamase TEM-157 (plasmid) [Enterobacter cloacae]	gb|ABI81768.1|ARO:3001023|TEM-157	96.491	1.00352	0.996503
ampicillin resistance protein (plasmid) [Escherichia coli]	gb|ADA79630.1|ARO:3001037|TEM-171	96.491	1.00352	0.996503
TEM beta-lactamase, partial [Salmonella enterica subsp. enterica serovar Infantis]	gb|ACP18864.1|ARO:3001035|TEM-169	96.14	1.00352	0.996503
TEM-26B beta-lactamase [Klebsiella oxytoca]	gb|AAA25053.1|ARO:3000884|TEM-12	96.14	1.00352	0.996503
extended spectrum beta-lactamase TEM-143 [Escherichia coli]	gb|AAY85632.1|ARO:3001006|TEM-143	96.14	1.00352	0.996503
beta-lactamase class A, partial [Escherichia coli]	gb|CAA76796.1|ARO:3000899|TEM-29	96.14	1.00352	0.996503
beta-lactamase TEM-96 (plasmid) [Escherichia coli]	gb|AAM22276.1|ARO:3000963|TEM-96	96.14	1.00352	0.996503
beta-lactamase (plasmid) [Salmonella enterica subsp. enterica serovar Typhi str. CT18]	gb|CAD09800.1|ARO:3000873|TEM-1	96.14	1.00352	0.996503
beta-lactamase TEM205, partial [Pseudomonas aeruginosa]	gb|AGZ20205.1|ARO:3001382|TEM-205	96.14	1.00352	0.996503
tem-190 beta lactamase [Escherichia coli]	gb|AEL88240.1|ARO:3001050|TEM-190	95.789	1.00352	0.996503
TEM-derived extended spectrum beta-lactamase [Salmonella enterica subsp. enterica serovar Derby str. D1]	gb|CAJ17558.1|ARO:3001007|TEM-144	95.789	1.00352	0.996503
extended-spectrum beta-lactamase TEM-197 [Klebsiella pneumoniae]	gb|AEK48085.1|ARO:3001056|TEM-197	95.789	1.00352	0.996503
beta-lactamase TEM-104 [Klebsiella pneumoniae]	gb|AAM61952.1|ARO:3000967|TEM-104	95.789	1.00352	0.996503
beta-lactamase TEM-185 [Escherichia coli]	gb|AEG64812.1|ARO:3001374|TEM-185	95.789	1.00352	0.996503
class A beta-lactamase [Enterobacter cloacae]	gb|CDN33426.1|ARO:3001394|TEM-217	95.789	1.00352	0.996503
extended-spectrum beta-lactamase TEM-10 [Morganella morganii]	gb|AAC72362.1|ARO:3000882|TEM-10	95.789	1.00352	0.996503
beta-lactamase TEM-176 [Escherichia coli]	gb|ADB90239.1|ARO:3001041|TEM-176	95.789	1.00352	0.996503
beta-lactamase (plasmid) [Escherichia coli]	gb|AGK82336.1|ARO:3001383|TEM-206	95.789	1.00352	0.996503
TEM 196 (plasmid) [Shigella sonnei]	gb|AFE48832.1|ARO:3001376|TEM-196	95.789	1.00352	0.996503
beta-lactamase TEM-105 [Escherichia coli]	gb|AAM61953.1|ARO:3000968|TEM-105	95.789	1.00352	0.996503
CMT-type extended-spectrum beta-lactamase [Escherichia coli]	gb|ACO07310.1|ARO:3001020|TEM-154	95.789	1.00352	0.996503
beta-lactamase TEM-150 [Escherichia coli]	gb|CAJ66089.1|ARO:3001017|TEM-150	95.789	1.00352	0.996503
beta-lactamase TEM-208 [Escherichia coli]	gb|AGL39384.1|ARO:3001385|TEM-208	95.789	1.00352	0.996503
beta-lactamase variant TEM-70 [Escherichia coli]	gb|AAF01046.1|ARO:3000936|TEM-70	95.789	1.00352	0.996503
extended-spectrum beta-lactamase TEM-147 (plasmid) [Pseudomonas aeruginosa]	gb|ABB84515.1|ARO:3001014|TEM-147	95.789	1.00352	0.996503
extended spectrum beta-lactamase TEM-53 [Klebsiella pneumoniae]	gb|AAD22538.1|ARO:3000922|TEM-53	95.789	1.00352	0.996503
TEM-186 beta-lactamase (plasmid) [Escherichia coli]	gb|AET99222.1|ARO:3001046|TEM-186	95.789	1.00352	0.996503
beta-lactamase TEM-128 (plasmid) [Escherichia coli]	gb|AAR89359.1|ARO:3000990|TEM-128	95.789	1.00352	0.996503
inhibitor-resistant beta-lactamase TEM [Escherichia coli]	gb|AAQ98890.1|ARO:3000984|TEM-122	95.789	1.00352	0.996503
beta-lactamase class A [Capnocytophaga ochracea]	gb|CAA74912.2|ARO:3000888|TEM-17	95.789	1.00352	0.996503
beta-lactamase TEM-115 [Klebsiella pneumoniae]	gb|AAN04881.1|ARO:3000978|TEM-115	95.789	1.00352	0.996503
beta-lactamase TEM-40 [Escherichia coli]	gb|CBX53726.1|ARO:3000910|TEM-40	95.789	1.00352	0.996503
beta-lactamase TEM-141 (plasmid) [Enterobacter cloacae]	gb|AAX56615.1|ARO:3001004|TEM-141	95.789	1.00352	0.996503
beta-lactamase [Proteus mirabilis]	gb|CAQ00120.1|ARO:3001022|TEM-156	95.789	1.00352	0.996503
beta-lactamase TEM-28 [Escherichia coli]	gb|AAC32891.1|ARO:3000898|TEM-28	95.789	1.00352	0.996503
TEM-137 beta-lactamase [Shigella sonnei]	gb|CAL08007.1|ARO:3001001|TEM-137	95.789	1.00352	0.996503
beta lactamase TEM6 [Escherichia coli]	gb|CAA41038.1|ARO:3000878|TEM-6	95.789	1.00352	0.996503
beta-lactamase TEM-213, partial [Pseudomonas aeruginosa]	gb|AHA58207.1|ARO:3001390|TEM-213	95.789	1.00352	0.996503
inhibitor-resistant beta-lactamase TEM-84 [Escherichia coli]	gb|AAL29436.1|ARO:3000951|TEM-84	95.789	1.00352	0.996503
inhibitor resistant beta-lactamase TEM-182 [Haemophilus parainfluenzae]	gb|ADP20705.1|ARO:3001373|TEM-182	95.789	1.00352	0.996503
penicillinase TEM-2 [Pseudomonas aeruginosa]	gb|CAA38429.1|ARO:3000874|TEM-2	95.789	1.00352	0.996503
TEM-33 (plasmid) [Escherichia coli]	gb|ADL13944.1|ARO:3000903|TEM-33	95.789	1.00352	0.996503
class A beta-lactamase blaTEM-214 [Escherichia coli]	gb|AJO16044.1|ARO:3001391|TEM-214	95.789	1.00352	0.996503
beta-lactamase TEM-11 [Proteus mirabilis]	gb|AAW66604.1|ARO:3000883|TEM-11	95.789	1.00352	0.996503
TEM-34 (plasmid) [Haemophilus parainfluenzae]	gb|AGE11905.1|ARO:3000904|TEM-34	95.789	1.00352	0.996503
TEM-57 beta-lactamase (plasmid) [Escherichia coli]	gb|ACJ43254.1|ARO:3000926|TEM-57	95.789	1.00352	0.996503
inhibitor-resistant beta-lactamase TEM-76 [Escherichia coli]	gb|AAF05613.1|ARO:3000942|TEM-76	95.789	1.00352	0.996503
beta-lactamase TEM-19 [Acinetobacter baumannii]	gb|AFN21551.1|ARO:3000890|TEM-19	95.789	1.00352	0.996503
beta-lactamase TEM-219 [Escherichia coli]	gb|AIS39742.1|ARO:3003157|TEM-219	95.789	1.00352	0.996503
beta-lactamase TEM-209 [Klebsiella pneumoniae]	gb|AGW25367.1|ARO:3001386|TEM-209	95.789	1.00352	0.996503
beta-lactamase [Escherichia coli]	gb|CAJ32372.1|ARO:3001015|TEM-148	95.789	1.00352	0.996503
TEM-183 beta-lactamase [Klebsiella pneumoniae]	gb|ADR71220.1|ARO:3001045|TEM-183	95.789	1.00352	0.996503
beta-lactamase TEM-127 (plasmid) [Escherichia coli]	gb|AAR89358.1|ARO:3000989|TEM-127	95.789	1.00352	0.996503
beta-lactamase TEM-168 [Escherichia coli]	gb|ACR22829.1|ARO:3001034|TEM-168	95.789	1.00352	0.996503
beta-lactamase (plasmid) [Escherichia coli]	gb|CAD24670.1|ARO:3000900|TEM-30	95.789	1.00352	0.996503
beta lactamase TEM-95 [Escherichia coli]	gb|CAC67290.1|ARO:3000962|TEM-95	95.789	1.00352	0.996503
beta-lactamase TEM-198 [Klebsiella pneumoniae]	gb|BAL68178.1|ARO:3001057|TEM-198	95.789	1.00352	0.996503
class A beta-lactamase blaTEM-215 [Escherichia coli]	gb|AJO16045.1|ARO:3001392|TEM-215	95.789	1.00352	0.996503
TEM-90 beta-lactamase (plasmid) [Escherichia coli]	gb|AAK30619.1|ARO:3000957|TEM-90	95.789	1.00352	0.996503
beta-lactamase TEM-55 [Escherichia coli]	gb|ABB97007.1|ARO:3000924|TEM-55	95.789	1.00352	0.996503
inhibitor resistant beta lactamase TEM-54 [Escherichia coli]	gb|AAD22539.1|ARO:3000923|TEM-54	95.789	1.00352	0.996503
inhibitor-resistant beta-lactamase TEM-79 [Escherichia coli]	gb|AAF05611.1|ARO:3000946|TEM-79	95.789	1.00352	0.996503
beta-lactamase TEM-166 [Escherichia coli]	gb|ACI25375.1|ARO:3001032|TEM-166	95.789	1.00352	0.996503
beta-lactamase TEM (plasmid) [Salmonella enterica subsp. enterica serovar Typhimurium]	gb|CAG25427.1|ARO:3000999|TEM-135	95.789	1.00352	0.996503
beta-lactamase [Escherichia coli]	gb|AGK40892.1|ARO:3001384|TEM-207	95.789	1.00352	0.996503
extended-spectrum beta-lactamase TEM-162 (plasmid) [Klebsiella pneumoniae]	gb|ABX71157.1|ARO:3001030|TEM-164	95.439	1.00352	0.996503
inhibitor-resistant beta-lactamase TEM-81 [Escherichia coli]	gb|AAL29433.1|ARO:3000948|TEM-81	95.439	1.00352	0.996503
TEM-132 extended-spectrum beta-lactamase (plasmid) [Klebsiella pneumoniae]	gb|AAR84298.1|ARO:3000996|TEM-132	95.439	1.00352	0.996503
class A beta-lactamase [Klebsiella oxytoca]	gb|CAG34105.1|ARO:3000993|TEM-129	95.439	1.00352	0.996503
inhibitor-resistant beta-lactamase TEM-83 [Escherichia coli]	gb|AAL29435.1|ARO:3000950|TEM-83	95.439	1.00352	0.996503
extended spectrum beta-lactamase [Proteus mirabilis]	gb|ABG77582.1|ARO:3001021|TEM-155	95.439	1.00352	0.996503
extended spectrum beta-lactamase TEM-133 [Klebsiella pneumoniae]	gb|AAS19171.1|ARO:3000997|TEM-133	95.439	1.00352	0.996503
CMT-type beta lactamase [Escherichia coli]	gb|ABQ00181.1|ARO:3001024|TEM-158	95.439	1.00352	0.996503
inhibitor-resistant beta-lactamase TEM-78 [Escherichia coli]	gb|AAF05612.1|ARO:3000944|TEM-78	95.439	1.00352	0.996503
tem-189 beta lactamase [Escherichia coli]	gb|AEL79515.1|ARO:3001049|TEM-189	95.439	1.00352	0.996503
inhibitor-resistant beta-lactamase TEM-82 [Escherichia coli]	gb|AAL29434.1|ARO:3000949|TEM-82	95.439	1.00352	0.996503
beta-lactamase TEM-160 [Proteus mirabilis]	gb|ABM54870.1|ARO:3001026|TEM-160	95.439	1.00352	0.996503
TEM-15 B-lactamase (plasmid) [Haemophilus parainfluenzae]	gb|CAO98721.1|ARO:3000886|TEM-15	95.439	1.00352	0.996503
beta-lactamase [Escherichia coli]	gb|CAA64682.1|ARO:3000914|TEM-45	95.439	1.00352	0.996503
beta-lactamase TEM-120 [Klebsiella oxytoca]	gb|AAO85882.1|ARO:3000982|TEM-120	95.439	1.00352	0.996503
beta-lactamase (plasmid) [Escherichia coli]	gb|AFS44742.1|ARO:3001378|TEM-201	95.439	1.00352	0.996503
TEM-145 [Escherichia coli]	gb|AAZ14083.2|ARO:3001012|TEM-145	95.439	1.00352	0.996503
extended-spectrum beta-lactamase TEM-71 (plasmid) [Klebsiella pneumoniae]	gb|AAL03985.1|ARO:3000937|TEM-71	95.439	1.00352	0.996503
beta-lactamase TEM-109 [Escherichia coli]	gb|AAT46413.1|ARO:3000972|TEM-109	95.439	1.00352	0.996503
extended spectrum beta-lactamase CAZ-7 [Klebsiella pneumoniae]	gb|CAA46346.1|ARO:3000887|TEM-16	95.439	1.00352	0.996503
TEM-type beta-lactamase [Klebsiella pneumoniae]	gb|AAL68923.1|ARO:3000973|TEM-110	95.439	1.00352	0.996503
beta-lacatamase TEM-216 [Escherichia coli]	gb|AHJ78622.1|ARO:3001393|TEM-216	95.439	1.00352	0.996503
beta-lactamase IRT-18 [Proteus mirabilis]	gb|CAB65358.1|ARO:3000939|TEM-73	95.439	1.00352	0.996503
beta-lactamase IRT-18 [Proteus mirabilis]	gb|CAB65358.1|ARO:3000943|TEM-77	95.439	1.00352	0.996503
TEM-146 [Escherichia coli]	gb|AAZ14084.2|ARO:3001013|TEM-146	95.439	1.00352	0.996503
beta-lactamase [Escherichia coli]	gb|AAS89982.1|ARO:3000975|TEM-112	95.439	1.00352	0.996503
putative inhibitor-resistant TEM-163 beta-lactamase [Escherichia coli]	gb|ACF32746.1|ARO:3001029|TEM-163	95.439	1.00352	0.996503
beta-lactamase TEM-220, partial [Neisseria gonorrhoeae]	gb|AIW68620.1|ARO:3003158|TEM-220	95.439	1.00352	0.996503
TEM-derived extended-spectrum beta-lactamase [Escherichia coli]	gb|BAB16308.1|ARO:3000958|TEM-91	95.439	1.00352	0.996503
beta-lactamase class A, partial [Klebsiella pneumoniae]	gb|CAA76793.1|ARO:3000891|TEM-20	95.439	1.00352	0.996503
class A beta-lactamase TEM-106 [Escherichia coli]	gb|AAM52207.1|ARO:3000969|TEM-106	95.439	1.00352	0.996503
beta-lactamase TEM-43 [Klebsiella pneumoniae]	gb|AAC32889.2|ARO:3000912|TEM-43	95.439	1.00352	0.996503
beta-lactamase TEM-126 [Escherichia coli]	gb|AAT45742.1|ARO:3000988|TEM-126	95.439	1.00352	0.996503
inhibitor-resistant beta-lactamase TEM-80 [Enterobacter cloacae]	gb|AAM15527.1|ARO:3000947|TEM-80	95.088	1.00352	0.996503
beta-lactamase [[Enterobacter] aerogenes]	gb|AAS89984.1|ARO:3000977|TEM-114	95.088	1.00352	0.996503
extended spectrum beta-lactamase CAZ-2 [Klebsiella pneumoniae]	gb|CAA46344.1|ARO:3000880|TEM-8	95.088	1.00352	0.996503
TEM-85 ES-beta-lactamase (plasmid) [Klebsiella pneumoniae]	gb|CAC43229.1|ARO:3000952|TEM-85	95.088	1.00352	0.996503
extended-spectrum beta-lactamase TEM-136 [Klebsiella pneumoniae]	gb|AAV83795.1|ARO:3001000|TEM-136	95.088	1.00352	0.996503
beta-lactamase TEM-125 [Escherichia coli]	gb|AAT46414.1|ARO:3000987|TEM-125	95.088	1.00352	0.996503
extended-spectrum beta-lactamase TEM-3 (plasmid) [Klebsiella pneumoniae]	gb|CAA45828.1|ARO:3000875|TEM-3	95.088	1.00352	0.996503
class A beta-lactamase TEM-134 [Citrobacter koseri]	gb|AAS79107.1|ARO:3000998|TEM-134	95.088	1.00352	0.996503
extended-spectrum beta-lactamase TEM-188 [Salmonella enterica]	gb|AEL17198.1|ARO:3001048|TEM-188	95.088	1.00352	0.996503
beta-lactamase (plasmid) [Escherichia coli]	gb|ABD60314.1|ARO:3001005|TEM-142	95.088	1.00352	0.996503
TEM beta-lactamase (plasmid) [Acinetobacter haemolyticus]	gb|ABO64442.1|ARO:3001028|TEM-162	95.088	1.00352	0.996503
beta-lactamase TEM 195 [Acinetobacter baumannii]	gb|AFC75525.1|ARO:3001055|TEM-195	95.088	1.00352	0.996503
ES-beta-lactamase [Klebsiella pneumoniae]	gb|CAA71322.1|ARO:3000916|TEM-47	95.088	1.00352	0.996503
beta lactamase TEM-152 [Escherichia coli]	gb|ABI74447.1|ARO:3001019|TEM-152	95.088	1.00352	0.996503
beta lactamase TEM-151 [Escherichia coli]	gb|ABI74448.1|ARO:3001018|TEM-151	95.088	1.00352	0.996503
TEM-type beta lactamase [Escherichia coli]	gb|AAL77062.1|ARO:3000974|TEM-111	95.088	1.00352	0.996503
beta-lactamase (plasmid) [Proteus mirabilis]	gb|AAD33116.2|ARO:3000934|TEM-67	95.088	1.00352	0.996503
extended-spectrum beta-lactamase TEM-138 (plasmid) [Salmonella enterica]	gb|AAW47922.1|ARO:3001002|TEM-138	95.088	1.00352	0.996503
extended spectrum beta-lactamase TEM-63 [Escherichia coli]	gb|AAK17194.1|ARO:3000931|TEM-63	95.088	1.00352	0.996503
class A beta-lactamase TEM-87 (plasmid) [Proteus mirabilis]	gb|AAG44570.1|ARO:3000954|TEM-87	95.088	1.00352	0.996503
beta-lactamase TEM-159 [Proteus mirabilis]	gb|ABM54869.1|ARO:3001025|TEM-159	95.088	1.00352	0.996503
TEM-93 ES-beta-lactamase (plasmid) [Escherichia coli]	gb|CAC85660.1|ARO:3000960|TEM-93	95.088	1.00352	0.996503
class A beta-lactamase TEM-107 [Klebsiella pneumoniae]	gb|AAM52215.1|ARO:3000970|TEM-107	95.088	1.00352	0.996503
extended-spectrum TEM-type beta-lactamase variant, TEM-52 [Klebsiella pneumoniae]	gb|CAA73933.1|ARO:3000921|TEM-52	95.088	1.00352	0.996503
TEM-149 beta-lactamase [[Enterobacter] aerogenes]	gb|ABC96711.1|ARO:3001016|TEM-149	95.088	1.00352	0.996503
extended-spectrum beta-lactamase TEM-153 [Escherichia coli]	gb|AGA83484.1|ARO:3001369|TEM-153	95.088	1.00352	0.996503
extended spectrum beta-lactamase CAZ-6 [Klebsiella pneumoniae]	gb|CAA46345.1|ARO:3000894|TEM-24	94.737	1.00352	0.996503
bla-TEM-139 extended spectrum beta-lactamase (plasmid) [Klebsiella pneumoniae]	gb|AAZ23494.1|ARO:3001003|TEM-139	94.737	1.00352	0.996503
extended-spectrum beta-lactamase TEM-101 (plasmid) [Escherichia coli]	gb|AAM18924.1|ARO:3000964|TEM-101	94.737	1.00352	0.996503
TEM-86 ES-beta-lactamase (plasmid) [Klebsiella pneumoniae]	gb|CAC43230.1|ARO:3000953|TEM-86	94.737	1.00352	0.996503
MULTISPECIES: class A extended-spectrum beta-lactamase TEM-4 [Enterobacteriaceae]	gb|WP_063864911.1|ARO:3000876|TEM-4	94.737	1.00352	0.996503
ES-beta-lactamase [Klebsiella pneumoniae]	gb|CAA71323.1|ARO:3000917|TEM-48	94.737	1.00352	0.996503
beta-lactamase class A, partial [Klebsiella pneumoniae]	gb|CAA76795.1|ARO:3000893|TEM-22	94.737	1.00352	0.996503
beta-lactamase [Klebsiella pneumoniae]	gb|CAI29263.1|ARO:3000994|TEM-130	94.737	1.00352	0.996503
beta-lactamase class A, partial [Klebsiella pneumoniae]	gb|CAA76794.1|ARO:3000892|TEM-21	94.737	1.00352	0.996503
TEM-68 ES-beta-lactamase (plasmid) [Klebsiella pneumoniae]	gb|CAB92324.1|ARO:3000935|TEM-68	94.737	1.00352	0.996503
TEM-184 beta-lactamase (plasmid) [Escherichia coli]	gb|CCA61905.1|ARO:3001375|TEM-184	94.737	1.00352	0.996503
extended-spectrum beta-lactamase TEM-131 [Salmonella enterica subsp. enterica serovar Typhimurium]	gb|AAR10958.1|ARO:3000995|TEM-131	94.737	1.00352	0.996503
beta-lactamase [Proteus mirabilis]	gb|AAS89983.1|ARO:3000976|TEM-113	94.737	1.00352	0.996503
class A beta-lactamase [Proteus mirabilis]	gb|AAF66653.1|ARO:3000959|TEM-92	94.737	1.00352	0.996503
beta-lactamase TEM-72 (plasmid) [Morganella morganii]	gb|AAF19151.1|ARO:3000938|TEM-72	94.737	1.00352	0.996503
extended-spectrum beta-lactamase TEM-88 (plasmid) [Klebsiella pneumoniae]	gb|AAK14792.1|ARO:3000955|TEM-88	94.737	1.00352	0.996503
extended-spectrum beta-lactamase [Escherichia coli]	gb|AAQ01671.1|ARO:3000983|TEM-121	94.386	1.00352	0.996503
extended-spectrum beta-lactamase TEM-167 [Escherichia coli]	gb|ACJ04051.1|ARO:3001033|TEM-167	94.386	1.00352	0.996503
ES-beta-lactamase [Escherichia coli]	gb|CAA71324.1|ARO:3000918|TEM-49	94.386	1.00352	0.996503
TEM-94 ES-beta-lactamase (plasmid) [Escherichia coli]	gb|CAC85661.1|ARO:3000961|TEM-94	94.386	1.00352	0.996503
OKP-A beta-lactamase [Klebsiella pneumoniae]	gb|CAG25815.2|ARO:3002419|OKP-A-2	94.386	1.00352	0.996503
OKP-A beta-lactamase [Klebsiella pneumoniae]	gb|CAJ19602.1|ARO:3002422|OKP-A-5	94.386	1.00352	0.996503
beta-lactamase [Klebsiella pneumoniae]	gb|CAP12354.2|ARO:3002429|OKP-A-12	94.386	1.00352	0.996503
OKP-A beta-lactamase [Klebsiella pneumoniae]	gb|CAJ19601.1|ARO:3002421|OKP-A-4	94.386	1.00352	0.996503
OKP-A beta-lactamase [Klebsiella pneumoniae]	gb|CAJ19599.1|ARO:3002420|OKP-A-3	94.386	1.00352	0.996503
beta-lactamase TEM 193 [Acinetobacter baumannii]	gb|AFC75523.1|ARO:3001053|TEM-193	94.035	1.00352	0.996503
beta-lactamase TEM-60 (plasmid) [Providencia stuartii]	gb|AAC05975.1|ARO:3000929|TEM-60	94.035	1.00352	0.996503
extended-spectrum beta-lactamase [Proteus mirabilis]	gb|CBJ06718.1|ARO:3001042|TEM-177	94.035	1.00352	0.996503
extended spectrum beta-lactamase TEM-211 [Proteus mirabilis]	gb|AHA80960.1|ARO:3001388|TEM-211	94.035	1.00352	0.996503
beta-lactamase [Klebsiella pneumoniae]	gb|ACN65418.1|ARO:3002433|OKP-A-16	94.035	1.00352	0.996503
beta-lactamase [Klebsiella pneumoniae]	gb|ACL68096.1|ARO:3002430|OKP-A-13	94.035	1.00352	0.996503
beta-lactamase [Klebsiella pneumoniae]	gb|ACL68095.1|ARO:3002431|OKP-A-14	94.035	1.00352	0.996503
OKP-A beta-lactamase [Klebsiella pneumoniae]	gb|CAJ19606.1|ARO:3002425|OKP-A-8	94.035	1.00352	0.996503
beta-lactamase [Klebsiella pneumoniae]	gb|CAP12353.2|ARO:3002428|OKP-A-11	94.035	1.00352	0.996503
OKP-A beta-lactamase [Klebsiella pneumoniae]	gb|CAJ19607.1|ARO:3002426|OKP-A-9	94.035	1.00352	0.996503
OKP-A beta-lactamase [Klebsiella pneumoniae]	gb|CAJ19603.1|ARO:3002423|OKP-A-6	93.333	1.00352	0.996503
beta-lactamase [Klebsiella pneumoniae]	gb|CAG25812.2|ARO:3002418|OKP-A-1	93.333	1.00352	0.996503
OKP-A beta-lactamase [Klebsiella pneumoniae]	gb|CAJ19608.1|ARO:3002427|OKP-A-10	93.333	1.00352	0.996503
OKP-A beta-lactamase [Klebsiella pneumoniae]	gb|CAJ19605.1|ARO:3002424|OKP-A-7	93.333	1.00352	0.996503
beta-lactamase TEM 194 [Acinetobacter baumannii]	gb|AFC75524.1|ARO:3001054|TEM-194	92.281	1.00352	0.996503
MULTISPECIES: class A beta-lactamase LEN-26 [Klebsiella]	gb|WP_025712239|ARO:3002474|LEN-26	89.825	1.00352	0.996503
beta-lactamase [Klebsiella pneumoniae]	gb|CAP12347.2|ARO:3002466|LEN-19	89.123	1.00352	0.996503
SHV-158 beta-lactamase, partial [Klebsiella pneumoniae]	gb|AFQ23964.1|ARO:3001197|SHV-158	88.772	1.00352	0.996503
SHV-142 beta-lactamase [Klebsiella pneumoniae]	gb|AEX99752.1|ARO:3001184|SHV-142	88.772	1.00352	0.996503
beta-lactamase SHV-36 (plasmid) [Klebsiella pneumoniae]	gb|AAL82592.1|ARO:3001094|SHV-36	88.772	1.00352	0.996503
LEN-type penicillinase [Klebsiella pneumoniae]	gb|AAU89706.1|ARO:3002464|LEN-16	88.772	1.00352	0.996503
beta-lactamase [Klebsiella pneumoniae]	gb|CAP12352.2|ARO:3002471|LEN-24	88.772	1.00352	0.996503
beta-lactamase [Klebsiella pneumoniae]	gb|CAP12350.2|ARO:3002469|LEN-22	88.772	1.00352	0.996503
beta-lactamase [Klebsiella pneumoniae]	gb|AAK69830.1|ARO:3002455|LEN-2	88.772	1.00352	0.996503
beta-lactamase [Klebsiella pneumoniae]	gb|CAP12346.2|ARO:3002465|LEN-18	88.772	1.00352	0.996503
beta-lactamase [Klebsiella pneumoniae]	gb|CAP12348.2|ARO:3002467|LEN-20	88.772	1.00352	0.996503
beta-lactamase [Klebsiella pneumoniae]	gb|CAP12349.2|ARO:3002468|LEN-21	88.772	1.00352	0.996503
beta-lactamase SHV-1 (plasmid) [Klebsiella pneumoniae]	gb|ACR66323.1|ARO:3001059|SHV-1	88.421	1.00352	0.996503
beta-lactamase, partial [Klebsiella pneumoniae]	gb|CAJ47138.2|ARO:3001137|SHV-83	88.421	1.00352	0.996503
beta-lactamase SHV-44 [Klebsiella pneumoniae]	gb|AAP82228.1|ARO:3001102|SHV-44	88.421	1.00352	0.996503
beta-lactamase [Klebsiella pneumoniae]	gb|CAQ03503.1|ARO:3001336|SHV-98	88.421	1.00352	0.996503
SHV-157 beta-lactamase [Klebsiella pneumoniae]	gb|AFQ23963.1|ARO:3001196|SHV-157	88.421	1.00352	0.996503
beta-lactamase [Klebsiella pneumoniae]	gb|CAJ47130.2|ARO:3001129|SHV-75	88.421	1.00352	0.996503
beta-lactamase [Klebsiella pneumoniae]	gb|CAJ47131.2|ARO:3001130|SHV-76	88.421	1.00352	0.996503
beta-lactamase SHV-1a [Klebsiella pneumoniae]	gb|CAA66729.1|ARO:3001070|SHV-11	88.421	1.00352	0.996503
beta-lactamase [Klebsiella pneumoniae]	gb|AAF37209.2|ARO:3001083|SHV-25	88.421	1.00352	0.996503
beta-lactamase SHV-40 [Klebsiella pneumoniae]	gb|AAN04882.1|ARO:3001098|SHV-40	88.421	1.00352	0.996503
beta-lactamase [Klebsiella pneumoniae]	gb|CAJ47132.2|ARO:3001131|SHV-77	88.421	1.00352	0.996503
beta-lactamase [Klebsiella pneumoniae]	gb|CAJ47137.2|ARO:3001136|SHV-82	88.421	1.00352	0.996503
SHV-108 beta-lactamase [Klebsiella pneumoniae]	gb|ADR80606.1|ARO:3001157|SHV-108	88.421	1.00352	0.996503
SHV-52 beta-lactamase [Klebsiella pneumoniae]	gb|AEJ08681.1|ARO:3001109|SHV-52	88.421	1.00352	0.996503
beta-lactamase LEN-5 (plasmid) [Klebsiella pneumoniae]	gb|AAU25807.1|ARO:3002456|LEN-5	88.421	1.00352	0.996503
beta-lactamase [Klebsiella pneumoniae]	gb|CAP12351.2|ARO:3002470|LEN-23	88.421	1.00352	0.996503
SHV-147 beta-lactamase, partial [Klebsiella pneumoniae]	gb|AFQ23953.1|ARO:3001186|SHV-147	88.07	1.00352	0.996503
SHV-48 beta-lactamase [Klebsiella pneumoniae]	gb|AAP03063.1|ARO:3001105|SHV-48	88.07	1.00352	0.996503
class A beta-lactamase SHV-179 [Klebsiella pneumoniae]	gb|AHA80962.1|ARO:3001362|SHV-179	88.07	1.00352	0.996503
beta-lactamase [Escherichia coli]	gb|AAB51384.1|ARO:3001067|SHV-8	88.07	1.00352	0.996503
extended spectrum beta-lactamase SHV-120 (plasmid) [Escherichia coli]	gb|AEG79634.1|ARO:3001167|SHV-120	88.07	1.00352	0.996503
beta-lactamase SHV-28 (plasmid) [Klebsiella pneumoniae]	gb|AAG15384.1|ARO:3001086|SHV-28	88.07	1.00352	0.996503
beta-lactamase [Klebsiella pneumoniae]	gb|AAF36719.1|ARO:3001084|SHV-26	88.07	1.00352	0.996503
mutant extended-spectrum beta-lactamase SHV-65 [Klebsiella pneumoniae]	gb|ABA06587.1|ARO:3001120|SHV-65	88.07	1.00352	0.996503
beta-lactamase SHV-59 (plasmid) [Klebsiella pneumoniae]	gb|AAV66328.1|ARO:3001114|SHV-59	88.07	1.00352	0.996503
beta-lactamase SHV-103 [Klebsiella pneumoniae]	gb|ABS72351.1|ARO:3001152|SHV-103	88.07	1.00352	0.996503
SHV-150 beta-lactamase, partial [Klebsiella pneumoniae]	gb|AFQ23956.1|ARO:3001189|SHV-150	88.07	1.00352	0.996503
extended-spectrum beta-lactamase SHV-102 [Escherichia coli]	gb|ABS72342.1|ARO:3001151|SHV-102	88.07	1.00352	0.996503
SHV-185 beta-lactamase [Klebsiella pneumoniae]	gb|AIS67768.1|ARO:3003152|SHV-185	88.07	1.00352	0.996503
SHV-38 beta-lactamase [Klebsiella pneumoniae]	gb|AAL79576.1|ARO:3001096|SHV-38	88.07	1.00352	0.996503
SHV-148 beta-lactamase, partial [Klebsiella pneumoniae]	gb|AFQ23954.1|ARO:3001187|SHV-148	88.07	1.00352	0.996503
beta-lactamase SHV-63 [Klebsiella pneumoniae]	gb|ABY56290.1|ARO:3001118|SHV-63	88.07	1.00352	0.996503
beta-lactamase SHV-2 [Escherichia coli]	gb|AAD37413.1|ARO:3001060|SHV-2	88.07	1.00352	0.996503
inhibitor-resistant beta-lactamase [Klebsiella pneumoniae]	gb|AAS98184.1|ARO:3001106|SHV-49	88.07	1.00352	0.996503
beta-lactamase [Klebsiella pneumoniae]	gb|CAJ47133.2|ARO:3001132|SHV-78	88.07	1.00352	0.996503
beta-lactamase SHV-164 [Klebsiella pneumoniae]	gb|CCK86744.1|ARO:3001347|SHV-164	88.07	1.00352	0.996503
beta-lactamase SHV-41 [Klebsiella pneumoniae]	gb|AAN04883.1|ARO:3001099|SHV-41	88.07	1.00352	0.996503
beta-lactamase SHV-140, partial [Klebsiella pneumoniae]	gb|AEK80394.1|ARO:3001182|SHV-140	88.07	1.00352	0.996503
extended-spectrum beta-lactamase SHV-104 (plasmid) [Klebsiella pneumoniae]	gb|ABX71158.1|ARO:3001153|SHV-104	88.07	1.00352	0.996503
beta-lactamase SHV-85 [Klebsiella pneumoniae]	gb|ABC54571.1|ARO:3001139|SHV-85	88.07	1.00352	0.996503
SHV-161 beta-lactamase [Klebsiella pneumoniae]	gb|AFQ23967.1|ARO:3001200|SHV-161	88.07	1.00352	0.996503
class A extended-spectrum beta-lactamase SHV-3 [Klebsiella pneumoniae]	gb|WP_063864673.1|ARO:3001062|SHV-3	88.07	1.00352	0.996503
extended-spectrum beta-lactamase SHV-145 [Klebsiella pneumoniae]	gb|AFN88952.1|ARO:3001185|SHV-145	88.07	1.00352	0.996503
SHV-27 beta lactamase [Klebsiella pneumoniae]	gb|AAG01039.1|ARO:3001085|SHV-27	88.07	1.00352	0.996503
beta-lactamase SHV [Klebsiella pneumoniae]	gb|BAF95849.1|ARO:3001160|SHV-111	88.07	1.00352	0.996503
beta-lactamase SHV-95 [Citrobacter freundii]	gb|ABN49113.1|ARO:3001147|SHV-95	88.07	1.00352	0.996503
beta-lactamase SHV-33 [Klebsiella pneumoniae]	gb|AFN82060.1|ARO:3001091|SHV-33	88.07	1.00352	0.996503
extended-spectrum beta-lactamase (plasmid) [Escherichia coli]	gb|AAO66446.1|ARO:3001113|SHV-57	88.07	1.00352	0.996503
SHV-137 beta-lactamase [Klebsiella pneumoniae]	gb|AEI83430.1|ARO:3001181|SHV-137	88.07	1.00352	0.996503
class A beta-lactamase blaSHV-182 [Klebsiella pneumoniae]	gb|AJO16042.1|ARO:3001364|SHV-182	88.07	1.00352	0.996503
beta-lactamase blaSHV-144 [Klebsiella pneumoniae]	gb|AFK93491.1|ARO:3001345|SHV-144	88.07	1.00352	0.996503
beta-lactamase SHV-70 (plasmid) [Enterobacter cloacae]	gb|AAY42633.1|ARO:3001124|SHV-70	88.07	1.00352	0.996503
beta-lactamase SHV-143 [Klebsiella pneumoniae]	gb|AFQ32277.1|ARO:3001344|SHV-143	88.07	1.00352	0.996503
beta-lactamase [Klebsiella pneumoniae]	gb|CAQ03504.1|ARO:3001337|SHV-99	88.07	1.00352	0.996503
beta-lactamase [Klebsiella pneumoniae]	gb|CAJ47135.2|ARO:3001134|SHV-80	88.07	1.00352	0.996503
beta-lactamase SHV-60 [Klebsiella pneumoniae]	gb|BAF92780.1|ARO:3001115|SHV-60	88.07	1.00352	0.996503
extended spectrum beta-lactamase [Klebsiella pneumoniae]	gb|AAP33454.2|ARO:3001089|SHV-31	88.07	1.00352	0.996503
beta-lactamase SHV-168 [Klebsiella pneumoniae]	gb|AFW16978.1|ARO:3001352|SHV-168	88.07	1.00352	0.996503
beta-lactamase [Klebsiella pneumoniae]	gb|CAJ47129.2|ARO:3001128|SHV-74	88.07	1.00352	0.996503
beta-lactamase SHV-172 [Klebsiella pneumoniae]	gb|AHA80958.1|ARO:3001356|SHV-172	88.07	1.00352	0.996503
beta-lactamase SHV-133 [Klebsiella pneumoniae]	gb|BAI94487.1|ARO:3001177|SHV-133	88.07	1.00352	0.996503
mutant extended-spectrum beta-lactamase SHV-69 [Klebsiella pneumoniae]	gb|ABA06590.1|ARO:3001123|SHV-69	88.07	1.00352	0.996503
beta-lactamase SHV-101 [Klebsiella pneumoniae]	gb|ABV72593.1|ARO:3001150|SHV-101	88.07	1.00352	0.996503
inhibitor-resistant beta-lactamase SHV-56 [Klebsiella pneumoniae]	gb|ACB73258.1|ARO:3001112|SHV-56	88.07	1.00352	0.996503
beta-lactamase [Klebsiella pneumoniae]	gb|CAJ47134.2|ARO:3001133|SHV-79	88.07	1.00352	0.996503
beta-lactamase [Escherichia coli]	gb|BAA84973.1|ARO:3001082|SHV-24	88.07	1.00352	0.996503
beta-lactamase SHV-178 [Klebsiella pneumoniae]	gb|AHA80963.1|ARO:3001361|SHV-178	88.07	1.00352	0.996503
SHV-155 beta-lactamase, partial [Klebsiella pneumoniae]	gb|AFQ23961.1|ARO:3001194|SHV-155	88.07	1.00352	0.996503
beta-lactamase [Klebsiella pneumoniae]	gb|CAQ03507.1|ARO:3001156|SHV-107	88.07	1.00352	0.996503
beta lactamase SHV-13 [Klebsiella pneumoniae]	gb|AAD43815.1|ARO:3001072|SHV-13	88.07	1.00352	0.996503
beta-lactamase SHV-14 [Klebsiella pneumoniae]	gb|AAG17550.1|ARO:3001073|SHV-14	88.07	1.00352	0.996503
SHV-162 beta-lactamase, partial [Klebsiella pneumoniae]	gb|AFQ23968.1|ARO:3001201|SHV-162	88.07	1.00352	0.996503
SHV-type extended spectrum beta-lactamase (plasmid) [Klebsiella pneumoniae]	gb|ABA60809.1|ARO:3001141|SHV-89	88.07	1.00352	0.996503
beta-lactamase SHV-2a [Klebsiella pneumoniae]	gb|CAA66730.1|ARO:3001061|SHV-2A	88.07	1.00352	0.996503
beta-lactamase [Klebsiella pneumoniae]	gb|CAJ47136.2|ARO:3001135|SHV-81	88.07	1.00352	0.996503
extended spectrum beta-lactamase SHV-173 [Klebsiella pneumoniae]	gb|AHA80959.1|ARO:3001357|SHV-173	88.07	1.00352	0.996503
beta-lactamase SHV-37 [Klebsiella pneumoniae]	gb|AAL82593.1|ARO:3001095|SHV-37	88.07	1.00352	0.996503
SHV-136 beta-lactamase [Klebsiella pneumoniae]	gb|AEI83429.1|ARO:3001168|SHV-121	88.07	1.00352	0.996503
beta-lactamase SHV-35 (plasmid) [Klebsiella pneumoniae]	gb|AAL68926.1|ARO:3001093|SHV-35	88.07	1.00352	0.996503
beta-lactamase SHV-61 [Klebsiella pneumoniae]	gb|CAI30650.2|ARO:3001116|SHV-61	88.07	1.00352	0.996503
mutant extended-spectrum beta-lactamase SHV-64 [Klebsiella pneumoniae]	gb|ABA06586.1|ARO:3001119|SHV-64	88.07	1.00352	0.996503
extended-spectrum beta-lactamase SHV-110 [Klebsiella pneumoniae]	gb|AEK48094.1|ARO:3001159|SHV-110	88.07	1.00352	0.996503
beta-lactamase SHV-94 [Klebsiella pneumoniae]	gb|ABN49111.1|ARO:3001146|SHV-94	88.07	1.00352	0.996503
beta-lactamase SHV-96 [Acinetobacter baumannii]	gb|ABN49112.1|ARO:3001148|SHV-96	88.07	1.00352	0.996503
beta-lactamase SHV-62 [Klebsiella pneumoniae]	gb|CAI30651.2|ARO:3001117|SHV-62	88.07	1.00352	0.996503
SHV-159 beta-lactamase, partial [Klebsiella pneumoniae]	gb|AFQ23965.1|ARO:3001198|SHV-159	88.07	1.00352	0.996503
beta-lactamase SHV-119 [Klebsiella pneumoniae]	gb|AIG51284.1|ARO:3001340|SHV-119	88.07	1.00352	0.996503
mutant extended-spectrum beta-lactamase SHV-67 [Klebsiella pneumoniae]	gb|ABA06589.1|ARO:3001122|SHV-67	88.07	1.00352	0.996503
beta-lactamase SHV-92 (plasmid) [Klebsiella pneumoniae]	gb|ABH04327.1|ARO:3001144|SHV-92	88.07	1.00352	0.996503
beta-lactamase (plasmid) [Klebsiella pneumoniae]	gb|AAL40899.1|ARO:3001101|SHV-43	87.719	1.00352	0.996503
beta-lactamase SHV-97 [Enterococcus faecalis]	gb|ABN49114.1|ARO:3001149|SHV-97	87.719	1.00352	0.996503
beta-lactamase SHV-50 [Klebsiella pneumoniae]	gb|AAP41108.1|ARO:3001107|SHV-50	87.719	1.00352	0.996503
SHV-153 beta-lactamase, partial [Klebsiella pneumoniae]	gb|AFQ23959.1|ARO:3001192|SHV-153	87.719	1.00352	0.996503
beta-lactamase SHV-42 [Klebsiella pneumoniae]	gb|AAN04884.1|ARO:3001100|SHV-42	87.719	1.00352	0.996503
beta-lactamase [Klebsiella pneumoniae]	gb|CAA39164.1|ARO:3001064|SHV-5	87.719	1.00352	0.996503
beta-lactamase [Klebsiella pneumoniae]	gb|CAQ03506.1|ARO:3001155|SHV-106	87.719	1.00352	0.996503
class A beta-lactamase SHV-180 [Klebsiella pneumoniae]	gb|AJO16040.1|ARO:3001350|SHV-180	87.719	1.00352	0.996503
SHV-165 beta-lactamase, partial [Klebsiella pneumoniae]	gb|AFQ23970.1|ARO:3001203|SHV-165	87.719	1.00352	0.996503
beta-lactamase [Klebsiella pneumoniae]	gb|CAJ47126.2|ARO:3001125|SHV-71	87.719	1.00352	0.996503
SHV-186 beta-lactamase [Klebsiella pneumoniae]	gb|AIS67769.1|ARO:3003153|SHV-186	87.719	1.00352	0.996503
beta-lactamase SHV-141 [Klebsiella pneumoniae]	gb|AFC60795.1|ARO:3001183|SHV-141	87.719	1.00352	0.996503
beta-lactamase [Klebsiella pneumoniae]	gb|CAJ47127.2|ARO:3001126|SHV-72	87.719	1.00352	0.996503
beta-lactamase [Klebsiella pneumoniae]	gb|AAK69828.1|ARO:3001090|SHV-32	87.719	1.00352	0.996503
beta-lactamase SHV-135 [Escherichia coli]	gb|ADR66517.1|ARO:3001179|SHV-135	87.719	1.00352	0.996503
class A beta-lactamase blaSHV-189 [Klebsiella pneumoniae]	gb|AJO16047.1|ARO:3003156|SHV-189	87.719	1.00352	0.996503
SHV-151 beta-lactamase, partial [Klebsiella pneumoniae]	gb|AFQ23957.1|ARO:3001190|SHV-151	87.719	1.00352	0.996503
beta-lactamase SHV-51 [Klebsiella pneumoniae]	gb|AAP41944.1|ARO:3001108|SHV-51	87.719	1.00352	0.996503
beta-lactamase SHV-93 [Klebsiella pneumoniae]	gb|ABN49110.1|ARO:3001145|SHV-93	87.719	1.00352	0.996503
beta-lactamase SHV-30 (plasmid) [Enterobacter cloacae]	gb|AAT75225.1|ARO:3001088|SHV-30	87.719	1.00352	0.996503
beta-lactamase SHV-29 [Klebsiella pneumoniae]	gb|AAG49894.1|ARO:3001087|SHV-29	87.719	1.00352	0.996503
SHV-156 beta-lactamase [Klebsiella pneumoniae]	gb|AFQ23962.1|ARO:3001195|SHV-156	87.719	1.00352	0.996503
SHV-152 beta-lactamase, partial [Klebsiella pneumoniae]	gb|AFQ23958.1|ARO:3001191|SHV-152	87.719	1.00352	0.996503
SHV-109 beta-lactamase [Klebsiella pneumoniae]	gb|ACM04459.1|ARO:3001158|SHV-109	87.719	1.00352	0.996503
beta-lactamase SHV-55 [Klebsiella pneumoniae]	gb|CAI10727.2|ARO:3001111|SHV-55	87.368	1.00352	0.996503
class A beta-lactamase SHV-46 [Klebsiella oxytoca]	gb|AAO53445.1|ARO:3001104|SHV-46	87.368	1.00352	0.996503
SHV-163 beta-lactamase, partial [Klebsiella pneumoniae]	gb|AFQ23969.1|ARO:3001202|SHV-163	87.368	1.00352	0.996503
SHV-154 beta-lactamase, partial [Klebsiella pneumoniae]	gb|AFQ23960.1|ARO:3001193|SHV-154	87.368	1.00352	0.996503
SHV beta lactamase [Klebsiella pneumoniae]	gb|AAN39364.1|ARO:3001103|SHV-45	87.368	1.00352	0.996503
extended-spectrum beta-lactamase SHV-66 [Klebsiella pneumoniae]	gb|ABA06588.1|ARO:3001121|SHV-66	87.368	1.00352	0.996503
extended spectrum beta-lactamase SHV-134 [Klebsiella pneumoniae]	gb|ADM25824.1|ARO:3001178|SHV-134	87.368	1.00352	0.996503
beta-lactamase [Escherichia coli]	gb|AAA87176.1|ARO:3001066|SHV-7	87.368	1.00352	0.996503
extended-spectrum beta-lactamase SHV-86 (plasmid) [Klebsiella pneumoniae]	gb|ABC58727.1|ARO:3001140|SHV-86	87.368	1.00352	0.996503
extended-spectrum beta-lactamase [Klebsiella pneumoniae]	gb|AAF64386.1|ARO:3001076|SHV-18	87.368	1.00352	0.996503
SHV-160 beta-lactamase [Klebsiella pneumoniae]	gb|AFQ23966.1|ARO:3001199|SHV-160	87.368	1.00352	0.996503
SHV-149 beta-lactamase, partial [Klebsiella pneumoniae]	gb|AFQ23955.1|ARO:3001188|SHV-149	87.368	1.00352	0.996503
extended spectrum beta-lactamase SHV-34 (plasmid) [Escherichia coli]	gb|AAK64187.1|ARO:3001092|SHV-34	87.368	1.00352	0.996503
Beta-lactamase [Escherichia coli]	gb|CAB37325.2|ARO:3001074|SHV-15	87.018	1.00352	0.996503
extended-spectrum beta-lactamase SHV-105 [Klebsiella pneumoniae]	gb|ACI22621.1|ARO:3001154|SHV-105	87.018	1.00352	0.996503
extended spectrum beta-lactamase SHV-129 (plasmid) [Escherichia coli]	gb|ADE08533.1|ARO:3001176|SHV-129	87.018	1.00352	0.996503
extended-spectrum beta-lactamase SHV-128 (plasmid) [Enterobacter cloacae]	gb|ADE58494.1|ARO:3001175|SHV-128	86.667	1.00352	0.996503
beta-lactamase TEM variant (plasmid) [Proteus mirabilis]	gb|ADM61585.1|ARO:3001047|TEM-187	95.775	1.00353	0.996491
beta-lactamase SHV-167, partial [Klebsiella pneumoniae]	gb|BAM28879.1|ARO:3001204|SHV-167	87.189	1.00357	0.996454
beta-lactamase SHV-12, partial [Escherichia coli]	gb|CAI76927.1|ARO:3001071|SHV-12	87.41	1.00361	0.996416
TEM-89 beta-lactamase, partial [Proteus mirabilis]	gb|AAK71474.1|ARO:3000956|TEM-89	94.585	1.00362	0.996403
inhibitor-resistant beta-lactamase, partial [Klebsiella oxytoca]	gb|AAD45935.1|ARO:3000928|TEM-59	95.29	1.00364	0.99639
beta-lactamase, partial [Escherichia coli]	gb|CAJ32371.1|ARO:3001138|SHV-84	87.681	1.00364	0.99639
beta-lactamase Shv125, partial (plasmid) [Klebsiella pneumoniae]	gb|ACV32635.1|ARO:3001172|SHV-125	87.407	1.00372	0.99631
beta-lactamase Shv126, partial (plasmid) [Escherichia coli]	gb|ACV32636.1|ARO:3001173|SHV-126	87.037	1.00372	0.99631
beta-lactamase Shv127, partial (plasmid) [Klebsiella pneumoniae]	gb|ACV32637.1|ARO:3001174|SHV-127	86.667	1.00372	0.99631
beta-lactamase Shv124, partial (plasmid) [Klebsiella pneumoniae]	gb|ACV32634.1|ARO:3001171|SHV-124	86.667	1.00372	0.99631
beta-lactamase Shv123, partial (plasmid) [Klebsiella pneumoniae]	gb|ACV32633.1|ARO:3001170|SHV-123	86.667	1.00372	0.99631
TEM-26B beta-lactamase, partial [Klebsiella pneumoniae]	gb|AAC36883.1|ARO:3000896|TEM-26	95.522	1.00375	0.996283
beta-lactamase, partial [Klebsiella pneumoniae]	gb|CAG25831.1|ARO:3002445|OKP-B-12	97.328	1.00383	0.996198
TEM-117 beta-lactamase, partial [Escherichia coli]	gb|AAN05026.1|ARO:3000980|TEM-117	95.276	1.00395	0.996078
metallo-b-lactamase [Aeromonas veronii]	gb|CAA71441.1|ARO:3003095|imiS	93.307	1.00395	0.996078
class B beta-lactamase [Aeromonas veronii bv. sobria]	gb|AAM63403.1|ARO:3003093|CEPH-A3	98.814	1	0.996063
class B beta-lactamase [Aeromonas veronii bv. veronii]	gb|AAP69914.1|ARO:3003102|cphA6	96.838	1	0.996063
beta-lactamase [Aeromonas hydrophila]	gb|CAA40386.1|ARO:3003103|cphA7	96.443	1	0.996063
class B beta-lactamase [Aeromonas sobria]	gb|AAP97129.1|ARO:3003104|cphA8	95.257	1	0.996063
metallo beta-lactamase [Aeromonas hydrophila]	gb|CAD69003.1|ARO:3003094|imiH	94.466	1	0.996063
metallo-beta-lactamase [Aeromonas hydrophila]	gb|AAB03413.1|ARO:3003099|cphA2	94.071	1	0.996063
class B beta-lactamase [Aeromonas salmonicida]	gb|AAP69913.1|ARO:3003101|cphA5	92.095	1	0.996063
gadW [Escherichia coli O25b:H4]	gb|ANK04027.1|ARO:3003838|gadW	92.116	1.00417	0.995868
DNA-binding response regulator in two-component regulatory system with BaeS [Escherichia coli str. K-12 substr. W3110]	gb|YP_490321.1|ARO:3000828|baeR	96.653	1	0.995833
response regulator in two-component regulatory system with KdpD [Escherichia coli str. K-12 substr. MG1655]	gb|NP_415222.1|ARO:3003841|kdpE	97.321	1	0.995556
response regulator in two-component regulatory system with KdpD [Escherichia coli str. K-12 substr. MG1655]	gb|NP_415222.1|ARO:3003841|kdpE	84.375	1	0.995556
fused UDP-L-Ara4N formyltransferase/UDP-GlcA C-4'-decarboxylase [Escherichia coli str. K-12 substr. MG1655]	gb|AAC75315.1|ARO:3002985|arnA	96.347	1.00305	0.995455
acrAB operon transcriptional repressor [Escherichia coli str. K-12 substr. MG1655]	gb|AAC76296.1|ARO:3000656|acrS	94.064	1	0.995455
multidrug efflux system protein [Escherichia coli str. K-12 substr. MG1655]	gb|AAC77293.1|ARO:3001214|mdtM	94.853	1	0.995122
EvgA family transcriptional regulator [Escherichia coli O157:H7 str. Sakai]	gb|NP_311275.1|ARO:3000832|evgA	98.522	1.00495	0.995098
beta-lactamase [Klebsiella pneumoniae]	gb|CAJ47128.2|ARO:3001127|SHV-73	87.633	1.00355	0.992982
emrD [Escherichia coli B185]	gb|EFF04178.1|ARO:3000309|emrD	86.005	1.00255	0.992424
multidrug efflux system [Escherichia coli str. K-12 substr. W3110]	gb|BAA16547.1|ARO:3000027|emrA	97.158	1.00259	0.992308
predicted outer membrane factor of efflux pump [Escherichia coli str. K-12 substr. W3110]	gb|BAE78082.1|ARO:3003550|mdtP	97.107	1.00207	0.991803
DNA-binding response regulator in two-component regulatory system with BaeS [Escherichia coli str. K-12 substr. W3110]	gb|YP_490321.1|ARO:3000828|baeR	89.916	1.00422	0.991667
ethidium resistance [Escherichia coli]	gb|CAA77936.1|ARO:3004039|Escherichia	98.165	1	0.990909
multidrug efflux system, subunit A [Escherichia coli str. K-12 substr. MG1655]	gb|AAC75135.2|ARO:3000792|mdtA	98.783	1.00244	0.990361
TolC [Escherichia coli]	gb|ACN32294.1|ARO:3000237|tolC	98.367	1.00204	0.989899
beta-lactamase class A [Klebsiella pneumoniae]	gb|CEA29751.1|ARO:3003155|SHV-188	87.805	1.01056	0.989655
beta-lactamase class A [Klebsiella pneumoniae]	gb|CEA29750.1|ARO:3003154|SHV-187	88.421	1.00352	0.989583
TEM beta-lactamase [Salmonella enterica subsp. enterica serovar Typhimurium]	gb|AAM28884.1|ARO:3000971|TEM-108	95.053	1.00355	0.98951
LEN-type beta-lactamase variant [Klebsiella pneumoniae]	gb|AAL50725.1|ARO:3002478|LEN-15	88.043	1.00364	0.989247
unnamed protein product [Klebsiella pneumoniae]	gb|CAA28198.1|ARO:3002454|LEN-1	87.681	1.00364	0.989247
beta-lactamase [Aeromonas sobria]	gb|AAA83417.1|ARO:3001407|OXA-12	95.402	1	0.988636
predicted membrane fusion protein of efflux pump [Escherichia coli str. K-12 substr. W3110]	gb|BAE78084.1|ARO:3003548|mdtN	97.64	1	0.988338
cytoplasmic membrane lipoprotein [Escherichia coli str. K-12 substr. MG1655]	gb|AAC76297.1|ARO:3000499|acrE	97.368	1.00264	0.987013
FosA5 (plasmid) [Escherichia coli]	gb|AJE60855.1|ARO:3003209|FosA5	97.08	1	0.985612
multidrug resistance efflux transporter conferring overexpression resistance to norfloxacin and enoxacin [Escherichia coli str. K-12 substr. MG1655]	gb|AAC74149.2|ARO:3001216|mdtH	98.232	1.00253	0.985075
sensory histidine kinase in two-component regulatory system with BaeR [Escherichia coli str. K-12 substr. W3110]	gb|BAA15934.1|ARO:3000829|baeS	98.696	1	0.985011
class B beta-lactamase [Aeromonas allosaccharophila]	gb|AAP69912.1|ARO:3003100|cphA4	97.992	1	0.980315
methionine sulfoxide reductase B [Escherichia coli str. K-12 substr. MG1655]	gb|NP_416292.1|ARO:3002818|msrB	100	1	0.978102
methionine sulfoxide reductase B [Escherichia coli str. K-12 substr. MG1655]	gb|NP_416292.1|ARO:3002818|msrB	82.09	1	0.978102
DNA-binding transcriptional dual regulator [Escherichia coli str. K-12 substr. W3110]	gb|BAE77933.1|ARO:3000518|CRP	89.268	1	0.97619
AcrA protein [Klebsiella pneumoniae]	gb|CAC41008.1|ARO:3004041|Klebsiella	93.814	1.00779	0.974874
AcrA protein [Klebsiella pneumoniae]	gb|CAC41008.1|ARO:3004041|Klebsiella	80.412	1.00779	0.974874
UDP-glucose 6-dehydrogenase [Escherichia coli str. K-12 substr. MG1655]	gb|AAC75089.1|ARO:3003577|pmrE	88.114	1.00519	0.972362
multidrug efflux system [Escherichia coli str. K-12 substr. MG1655]	gb|NP_414996.1|ARO:3004043|Escherichia	99.223	1.0026	0.972292
AcrA [Enterobacter cloacae]	gb|ABG77965.1|ARO:3004042|Enterobacter	86.528	1.0026	0.972292
AcrA [Enterobacter cloacae]	gb|ABG77965.1|ARO:3004042|Enterobacter	85.492	1.0026	0.972292
multidrug efflux system [Escherichia coli str. K-12 substr. MG1655]	gb|NP_414996.1|ARO:3004043|Escherichia	83.938	1.0026	0.972292
Multidrug resistance protein MdtK [Salmonella enterica subsp. enterica serovar Typhimurium]	gb|AML99881.1|ARO:3001327|mdtK	83.043	1.00218	0.970464
UDP-glucose 6-dehydrogenase [Escherichia coli str. K-12 substr. MG1655]	gb|AAC75089.1|ARO:3003577|pmrE	82.078	1.0026	0.967337
EmrK [Escherichia coli]	gb|BAA11236.1|ARO:3000206|emrK	97.935	1	0.965812
drug efflux system [Escherichia coli str. K-12 substr. W3110]	gb|YP_489321.1|ARO:3001329|mdtG	98.477	1.00254	0.965686
multidrug efflux system [Escherichia coli str. K-12 substr. W3110]	gb|BAA16547.1|ARO:3000027|emrA	82.038	1	0.95641
VanR [Rhodococcus hoagii]	gb|AHA41505.1|ARO:3002930|vanRO	82.432	1	0.95279
MULTISPECIES: MDR efflux pump AcrAB transcriptional activator MarA [Enterobacteriaceae]	gb|YP_489794.1|ARO:3000263|marA	93.388	1	0.952756
metallo-beta-lactamase [Caulobacter vibrioides]	gb|CAC87665.1|ARO:3000855|CAU-1	85.66	1	0.916955
DNA-binding transcriptional dual regulator [Escherichia coli str. K-12 substr. W3110]	gb|BAE77933.1|ARO:3000518|CRP	99.479	1	0.914286
DNA-binding transcriptional dual regulator [Escherichia coli str. K-12 substr. W3110]	gb|BAE77933.1|ARO:3000518|CRP	94.764	1	0.909524
RamA [Enterobacter cloacae]	gb|AFK13828.1|ARO:3000823|ramA	91.071	1	0.903226
DNA-binding transcriptional dual regulator [Escherichia coli str. K-12 substr. W3110]	gb|BAE77933.1|ARO:3000518|CRP	97.312	1	0.885714
tet34 [Vibrio sp. No.6]	gb|BAB59035.1|ARO:3002870|tet34	81.618	1	0.883117
global DNA-binding transcriptional dual regulator H-NS [Escherichia coli O157:H7 str. Sakai]	gb|NP_309766.1|ARO:3000676|H-NS	100	1	0.854015
global DNA-binding transcriptional dual regulator H-NS [Escherichia coli O157:H7 str. Sakai]	gb|NP_309766.1|ARO:3000676|H-NS	93.162	1	0.854015
multidrug resistance efflux transporter conferring overexpression resistance to norfloxacin and enoxacin [Escherichia coli str. K-12 substr. MG1655]	gb|AAC74149.2|ARO:3001216|mdtH	82.507	1.00292	0.853234
Species	Beta Lactamase	Efflux Proteins	Multidrug Resistant Proteins	Polymyxin Resistance	Vancomycin Resistance	Tetracycline Resistance	Regulator Proteins
[Enterobacter] aerogenes	2	0	0	0	0	0	0
Acinetobacter baumannii	5	0	0	0	0	0	0
Acinetobacter haemolyticus	1	0	0	0	0	0	0
Aeromonas allosaccharophila	1	0	0	0	0	0	0
Aeromonas hydrophila	3	0	0	0	0	0	0
Aeromonas salmonicida	1	0	0	0	0	0	0
Aeromonas sobria	2	0	0	0	0	0	0
Aeromonas veronii	1	0	0	0	0	0	0
Aeromonas veronii bv. sobria	1	0	0	0	0	0	0
Aeromonas veronii bv. veronii	1	0	0	0	0	0	0
Capnocytophaga ochracea	1	0	0	0	0	0	0
Caulobacter vibrioides	1	0	0	0	0	0	0
Citrobacter freundii	1	0	0	0	0	0	0
Citrobacter koseri	1	0	0	0	0	0	0
Enterobacter cloacae	9	2	0	0	0	0	1
Enterobacteriacea	1	2	0	0	0	0	0
Enterococcus faecalis	1	0	0	0	0	0	0
Escherichia coli	86	1	3	0	0	0	3
Escherichia coli B185	0	0	1	0	0	0	0
Escherichia coli O157:H7 str. Sakai	0	0	0	0	0	0	3
Escherichia coli O25b:H4	0	0	0	0	0	0	1
Escherichia coli str. K-12 substr. MG1655	1	11	0	2	0	0	8
Escherichia coli str. K-12 substr. W3110	0	6	0	0	0	0	7
Haemophilus parainfluenzae	3	0	0	0	0	0	0
Klebsiella	1	0	0	0	0	0	0
Klebsiella oxytoca	6	0	0	0	0	0	0
Klebsiella pneumoniae	219	2	0	0	0	0	1
Morganella morganii	3	0	0	0	0	0	0
Neisseria gonorrhoeae	1	0	0	0	0	0	0
Proteus mirabilis	17	0	0	0	0	0	0
Providencia stuartii	1	0	0	0	0	0	0
Pseudomonas aeruginosa	5	0	0	0	0	0	0
Rhodococcus hoagii	0	0	0	0	1	0	0
Salmonella enterica	2	0	0	0	0	0	0
Salmonella enterica subsp. enterica serovar Derby str. D1	1	0	0	0	0	0	0
Salmonella enterica subsp. enterica serovar Infantis	1	0	0	0	0	0	0
Salmonella enterica subsp. enterica serovar Typhi str. CT18	1	0	0	0	0	0	0
Salmonella enterica subsp. enterica serovar Typhimurium	3	0	1	0	0	0	0
Serratia marcescens	1	0	0	0	0	0	0
Shigella sonnei	2	0	0	0	0	0	0
Staphylococcus aureus	1	0	0	0	0	0	0
Vibrio sp. No.6	0	0	0	0	0	1	0
Total	388	24	5	2	1	1	24

## Sheet: Table S6
			General genome features of Aeromonas veronii strain RL and its nearest neighbors
Name	Size (Mb)	GC%	Protein	rRNA	Accession Number
Aeromonas veronii RL	3.5	59.5	3464	9	ERS3493671
Aeromonas veronii B565	4.55	58.7	4018	31	CP002607.1
Aeromonas veronii TH0426	4.92	58.3	4316	32	CP012504.1
Aeromonas veronii AER39	4.42	58.9	3880	34	AGWT00000000.1
Aeromonas veronii AER397	4.5	58.9	3941	13	AGWV00000000.1
Aeromonas veronii AMC34	4.58	58.5	4055	7	AGWU00000000.1
Aeromonas veronii AMC35	4.57	58.6	3978	29	AGWW00000000.1
Aeromonas sp. 159	3.36	58.2	3018	4	ALOT00000000.1

## Sheet: Table S7
							List of core genes conserved in the selected genomes of Aeromonas veronii strains
Lipopolysaccharide ABC transporter, ATP-binding protein LptB
Lipopolysaccharide biosynthesis glycosyltransferase
Hemolysins and related proteins containing CBS domains
21 kDa hemolysin precursor
Hemolysin
Flagellar biosynthesis protein FliR
Flagellar biosynthesis protein FlhF
Flagellar motor switch protein FliG
Flagellar biosynthesis protein FliP
Flagellar basal-body P-ring formation protein FlgA
Flagellar biosynthesis protein FlgN
Flagellar motor rotation protein MotB
Flagellar motor rotation protein MotA
Flagellar basal-body rod modification protein FlgD
Flagellar biosynthesis protein FliQ
Flagellar protein FlgP
Flagellar protein FlgT
Flagellar biosynthesis protein FliL
Flagellar synthesis regulator FleN
Flagellar protein FlgO
Flagellar assembly protein FliH
Flagellar hook-basal body complex protein FliE
Flagellar M-ring protein FliF
Flagellar basal-body rod protein FlgB
Flagellar basal-body rod protein FlgC
Flagellar L-ring protein FlgH
Flagellar P-ring protein FlgI
Flagellar protein FlgJ [peptidoglycan hydrolase] (EC 3.2.1.-)
Ferric siderophore transport system, periplasmic binding protein TonB
Ferric siderophore transport system, biopolymer transport protein ExbB
Two-component response regulator CreB
Two-component response regulator CreC
Two-component system response regulator QseB
Putative two-component response regulator
Copper-sensing two-component system response regulator CpxR
Multiple antibiotic resistance protein MarC
Type I secretion system ATPase, LssB family LapB
Type I secretion system, membrane fusion protein LapC
Type I secretion system, outer membrane component LapE
Type IV fimbrial assembly protein PilC
Type I secretion system ATPase, LssB family LapB
Type II and III secretion system family protein
Beta-lactamase class D
Type IV pilus biogenesis protein PilM
Type IV pilus biogenesis protein PilN
Type IV pilus biogenesis protein PilO
27kDa outer membrane protein
Type IV pilus biogenesis protein PilF
Type IV pilus biogenesis protein PilE
Outer membrane protein A precursor
Multi antimicrobial extrusion protein (Na(+)/drug antiporter), MATE family of MDR efflux pumps
Quorum-sensing regulator of virulence HapR
MFS family multidrug transport protein, bicyclomycin resistance protein
Possible efflux permease
Outer membrane stress sensor protease DegQ, serine protease
Outer membrane stress sensor protease DegS
Outer membrane protein C precursor
Outer membrane protein assembly factor YaeT precursor
Multidrug resistance transporter, Bcr/CflA family
Outer membrane protein assembly factor YaeT precursor
Outer membrane protein H precursor
Outer membrane protein YfgL, lipoprotein component of the protein assembly complex (forms a complex with YaeT, YfiO, and NlpB)
Multidrug resistance-like ATP-binding protein mdlB
Outer membrane protein NlpB, lipoprotein component of the protein assembly complex (forms a complex with YaeT, YfiO, and YfgL); Lipoprotein-34 precursor
Beta-lactamase precursor (EC 3.5.2.6)
Metallo-beta-lactamase superfamily protein PA0057
Dihydrofolate reductase (EC 1.5.1.3)
RND efflux system, membrane fusion protein CmeA
Multidrug resistance protein D
RND multidrug efflux transporter; Acriflavin resistance protein
Putative efflux (PET) family inner membrane protein YccS

## Sheet: Table S8
		RAST annotation of assembled genome of Aeromonas veronii strain RL
		(Different virulence factors are highlighted)
Feature_id	Location	Start	Stop	Strand	Function	Figfam	Evidence_codes	Nucleotide_sequence	AA_sequence
fig|6666666.356227.peg.1	contig-32_1015_81_566	81	566	+	Xanthine dehydrogenase iron-sulfur subunit (EC 1.17.1.4)	FIG00149566	isu;Purine_Utilization	atgatgcaaccacaaagctgtcctgccgtggagatccagtgcgagatcaatggcaagccttactcctatgcagtgccgcccaccatgtcgctgctccactttttgcgcgggcaggggcttatcagtgtgaaagaggggtgcagtgtcggtgagtgcggcgcctgtaccgtgcgggtgaatggcaccgccatcgacagctgcctctatctggcggtctgggccgatggcaaatccattcgtaccgtggagggggagcgcaaaggcaacgagctttccgatgtgcagcaggcctttatcgacgagggggcggtgcagtgcggtttttgcaccccgggcctcgtgatggcgagcgcggccctgctcgacaagaccgaacgtcgtccgctgaccgatgcggag…	MMQPQSCPAVEIQCEINGKPYSYAVPPTMSLLHFLRGQGLISVKEGCSVGECGACTVRVNGTAIDSCLYLAVWADGKSIRTVEGERKGNELSDVQQAFIDEGAVQCGFCTPGLVMASAALLDKTERRPLTDAEIRRGLSGNLCRCTGYQNVVRAVKKCCKG
fig|6666666.356227.peg.2	contig-32_1015_1220_681	1220	681	-	FIG01200701: possible membrane protein	FIG01200701	ff	atgaacagatccatgatggcaggtatcggtattggcatcgcctcggccctggcactctcggcggcggccagcggctccctctttacaccccaacccacctttgccgaggtgatcgccagcaagccgatcaccgagaccatcaagacaccccgccaggagtgtcgcaacgtcaccgttacccaccgcaagccggtacaggatgagcacaagatcctcggcacagtggtcggcgcggcgctgggtggcgtggttggccaccagtttggcggcggcagcggcaagaaggtggccaccgcagccggggcggtcgcgggtggctacgccggcaatcaggtgcagggcaatatgcaggcgggggatacctacaccaccaccgagcagcgttgcaaaaccgtgcag…	MNRSMMAGIGIGIASALALSAAASGSLFTPQPTFAEVIASKPITETIKTPRQECRNVTVTHRKPVQDEHKILGTVVGAALGGVVGHQFGGGSGKKVATAAGAVAGGYAGNQVQGNMQAGDTYTTTEQRCKTVQDTSVNTIGYDVTYRLAGQEGVIRMKQAPGATIPVKDGKLVIDQPKV
fig|6666666.356227.peg.3	contig-32_1015_1581_1381	1581	1381	-	hypothetical protein			atggtgctggagccatttatcaattacttgcgtggccatctcaacgaacagagcccttgttcaagacctcccttgaccagcccccgtcagcactttgccactctggcattctgctcaccgcccgccttgcaaattgcgactcgaattgctccttatcacacaagcaaagcccgccatgcgccggaaaccggtcacttttag	MVLEPFINYLRGHLNEQSPCSRPPLTSPRQHFATLAFCSPPALQIATRIAPYHTSKARHAPETGHF
fig|6666666.356227.peg.4	contig-32_1015_1728_1910	1728	1910	+	hypothetical protein			atgttacccagctggatcaccccggccatccaggccaacatcatcacggtgcagcaggccgaacgtctgctctcatccctctaccggcccctggccgagcaggaagaggagcttcccgccgatatcgccgacatcagccttaaactctactgctttcgccagcaggggcgggtgcgccactaa	MLPSWITPAIQANIITVQQAERLLSSLYRPLAEQEEELPADIADISLKLYCFRQQGRVRH
fig|6666666.356227.peg.5	contig-32_1015_3499_1973	3499	1973	-	Arginine/ornithine antiporter ArcD	FIG00001166	idu(11);Arginine_and_Ornithine_Degradation idu(11);Arginine_Deiminase_Pathway idu(11);Polyamine_Metabolism	atgtgtgccgtgccgaataccacaccacgcagacaattccctactgcatttaccattctgtttcttattatgttactggccattgcgctgacctggataattccggcgggcgcctatgccaaactctcttataatccggccagtgaaagcctgatggtcaatagcccacagggggaaattagccgacttcccgcaacccaggatgccttggcaaaactcaatatcaatatcgcggtggagcaatttaccaacggcaccatccgcaagcccatcgccattcccggcacctatgcacggctggagcaagcgcccaaggggctcagtgacgtggcagtcagcatggtcaagggcaccatagagggggcggatatcatcgtctttattctggtgctcgggggg…	MCAVPNTTPRRQFPTAFTILFLIMLLAIALTWIIPAGAYAKLSYNPASESLMVNSPQGEISRLPATQDALAKLNINIAVEQFTNGTIRKPIAIPGTYARLEQAPKGLSDVAVSMVKGTIEGADIIVFILVLGGLIGVINKTGAFSAGLVALSHKTRGNEFLFVALVCFVMALGGTTCGLEEEAVAFYPILVPIFLALGYDSIVCVGAIFLAASMGTTFSTINPFSVVIASNAAGIPFTEGLIFRAIGCLVGTMVVISYLYWYCKKIKANPAFSYTYEDRESFRARFLKKGSMDEGVPFTLRRKIILTLFILAFPLMVWGVSIAGWWFPQMAASFLTIAIIIIFISGLKEKEAVEAFTQGASELVAVSLIIGLARGVNLVLDQGMISDTILAYASDLVSG…
fig|6666666.356227.peg.6	contig-32_1015_4166_5788	4166	5788	+	3-methylmercaptopropionyl-CoA ligase (DmdB)	FIG01337818	ff	atgacagtgcagaacatctatgagcgcgaccttgccaaaactgccgccaatttcgaggccctgacccccatcagctttttggggcgggcggagcgggtctatcccgactatccggcgctgatccacggcccgctgcgccagagctggggcgagaccgcccgccgttgccgccagctggcctcggccctgcggcttagcggtatcggggagggggataccgtctccatcgttgcgcccaatatcccggcgatgtttgaagcacacttcggggtgcccatgagcggcgctgtgctcaacaccatcaatacccggctcgatgccgagtcgatggcttttatcttccagcatgcccagagcaaggtggtgctggtggacagggagtttggccctgtggtgcgc…	MTVQNIYERDLAKTAANFEALTPISFLGRAERVYPDYPALIHGPLRQSWGETARRCRQLASALRLSGIGEGDTVSIVAPNIPAMFEAHFGVPMSGAVLNTINTRLDAESMAFIFQHAQSKVVLVDREFGPVVRKALDLLERQPLVIAIDDPLYREGALVSDLDYETFIATGNGDEPVWLPQDEWQAISLNYTSGTTGNPKGVVYHHRGAHLNAINNVLSWELPKHPVYLWTLPMFHCNGWCFPWTLAATAGVSICLRHVQAAAIYEALHEHKVSHFCAAPIVLNMLNNADPALKQGLDHPIKVMTAGAAPPATVIAGMEAMGIAVTHVYGLTETYGPCVLCEPQRSWQGQDATTLSRLKARQGVASPLQGEMRVINPVSGELVAKDGKTMGEIVLRGNV…
fig|6666666.356227.peg.7	contig-32_1015_7165_5876	7165	5876	-	diguanylate cyclase/phosphodiesterase (GGDEF & EAL domains) with PAS/PAC sensor(s)	FIG00561534	idu(19);Bacterial_hemoglobins	atgaaggatgagcccttctctatccagttacagcatgagctggatcacctcaaagccatcttcaacgagacggacgcctacatgtttaccaaggatctggcgggccgttacacctatgccaatcaggcggtgctggatctctttggctgcaccctcgccgagttgcaggggcaggatgatcgggccttttttgatctcgaattctccgacaccattcaacgcaacgaccggttggtactggagcagcaactcgccatcgcccaggaggagatcaactacctcaaatccaccggggaaaagcgctgctactggaccgttaaaaagcccatccatgacaaggatggcaacctgatcggcctgtgcggcatctccaccgatatcaccgaacacaagctgatt…	MKDEPFSIQLQHELDHLKAIFNETDAYMFTKDLAGRYTYANQAVLDLFGCTLAELQGQDDRAFFDLEFSDTIQRNDRLVLEQQLAIAQEEINYLKSTGEKRCYWTVKKPIHDKDGNLIGLCGISTDITEHKLIEARMAEQHQLLELILANVDAHIYMKDSLHRFLYVNQKVADLLGLPAEQIINRRDDEVIPAASACQLWRLDNRVFETGELQAGEEMLTDPEGNQHYYWSVKVPFLLGDGTPTLIGISSDITELHQLKEQLHQQSVRDGLTGLYNRRFFFELCEKNLSLDMRHHLTSVLMVLDVDQFKCINDRFGHPLGDSALVHLGRVMQSVLRSEDVLARIGGDEFAILLPNTTLSAAASLAERLRLQVMQSPLPLPDGDKLVITISAGLVENGEG…
fig|6666666.356227.peg.8	contig-32_1022_1871_2773	1871	2773	+	diguanylate cyclase (GGDEF domain) with PAS/PAC sensor	FIG00002085	idu(3);CBSS-323850.3.peg.3142	atggaaaatacgtcgtcacttaatggctttagccatggcatcgagcagtgggttcgccagatggagcggctcacgccgttgcccagcgttgaacgcaaccagttgctcgagcagttgttggggcagagcgatctcggcggtctgctgacaacttttgccgatcgtgcggcaagaattgtcaggatccacggtctctacctcgattgtggccaaccccatgtgctgatccagcacccgccgctggccaccctcaacctgcacaactatccgttcgaactgcgcggccagcacggccagctgctcggccagctccactacgagctggaacatccgctgagcggcagccagcaacgggtactgatgcaataccatcagctgctctgcctgctgctgcccctc…	MENTSSLNGFSHGIEQWVRQMERLTPLPSVERNQLLEQLLGQSDLGGLLTTFADRAARIVRIHGLYLDCGQPHVLIQHPPLATLNLHNYPFELRGQHGQLLGQLHYELEHPLSGSQQRVLMQYHQLLCLLLPLYLRLEKLDQLVRLDHLTGLGNRSYFDEAIGRAIEQHSREPHGLVLVLLDLDRFKQINDTWGHPVGDLVLSRFAQLLKGCIRSTDQAFRLGGDEFALLLQPAEPEAWRPVWLRLQHMLMTNKELSTFSVGCSLGAASWQSGVDVPSLYEAADSHLYARKKAGKASPNE
fig|6666666.356227.peg.9	contig-32_1022_4221_2863	4221	2863	-	tRNA(Ile)-lysidine synthetase (EC 6.3.4.19)	FIG00000257	isu;tRNA_processing isu;Cell_division-ribosomal_stress_proteins_cluster isu;Folate_biosynthesis_cluster	atgatttctcatctttattctcgcttttgtctgactatgccagcaccagaaggttccactggtctgctggtggccttcagtggcggcctcgactccaccctgctgctggtgctggcagcgcagtatgcccgcgagcatggcctgccgcttcgcgccctgcacgtgcaccacggcctcagtccccatgccgatgagtgggtcgctcattgtgaagccgtgtgtcagcaattggcggtggagctgctggtggagcgggtaacactggcccgtggcaatggcgagagtctggaggcgcaggcccgcacagcccgttaccagcggctgaccgcccgcatgcgggagggggagtggctgctcaccgcccaccatcaggacgatcagctggagaccctgctgctg…	MISHLYSRFCLTMPAPEGSTGLLVAFSGGLDSTLLLVLAAQYAREHGLPLRALHVHHGLSPHADEWVAHCEAVCQQLAVELLVERVTLARGNGESLEAQARTARYQRLTARMREGEWLLTAHHQDDQLETLLLALKRGAGLRGLAGILASQPFAGGLLLRPLLDMSRAELAEAAASLPFGWVEDESNQDVSYDRNFLRQTLIPQLKARWPAMAQTAARSMALCAEQEALLDELAESDWQLAGEGEALHIGPLHAISPTRRNNLLRYWIRRQGGEMPSREQLARLWQEVALARGDANPQLNWGRQSCRRFQERLYLVSPDLQPCHQVLPLTVGEPLTLPDGLGELVVRMAEHGEGLLRSPRADEPLSVRFQVAPGIPLKPVGRSGSRRMKKLLQEYGVPS…
fig|6666666.356227.peg.10	contig-32_1022_4402_6435	4402	6435	+	Peptidase, M13 family	FIG01318703	ff	atgaccaataagaaaagcttactggccggcctgattggactggccctgctggctggctgcagtcaggcactgcaagaatcccccaaacactccgggctggcgctggccaatatggacacccaggtcaaacccggcgatgacttcttccgctacgtcaatggcaagtggctcgccaccgccaagatccctgacgatcgccccgccgatggcgccttctacatgctgcgggacaaatccctcgccgacgtgcgggtgctggtcgaggggctggcccatcaacaagccgctaccggcacgccgacccagcagatccgcgatctctatgccagttatctggaccaagcgggccgcgacgccaaggggctcaccccgctggcaccggcgctggccgatatcgac…	MTNKKSLLAGLIGLALLAGCSQALQESPKHSGLALANMDTQVKPGDDFFRYVNGKWLATAKIPDDRPADGAFYMLRDKSLADVRVLVEGLAHQQAATGTPTQQIRDLYASYLDQAGRDAKGLTPLAPALADIDRIGDQAALARAFAQSGRMGGGAPFGIWIDADAKSPDRYAVYLYQGGLGLPDRDYYLKQDPESQALRQKYQQHIAAMLSRLGESDPSGKAKRILALETRLATIQWDNVALRDREKNYNKRPASELARLAPHLDWQAYLNAAGIAGQPELIIGQPTYLSALDQVMAQTPIADWQAYLKWQLLTDYAPYLDSETDRANFAFYGTTLSGTPKQRASWERALGVLNDHLGEAVGQLYVARYFPPAAKERMEQLVENLRTAYGQSIKELDWM…
fig|6666666.356227.peg.11	contig-32_1022_6494_6931	6494	6931	+	FIG00362025: hypothetical protein	FIG01886336	ff	atgaacagagcattgatgatggcagggctgctgaccctgccgctggcggcacaagccgaagagggatttagcaagcagctgaccctcccctccgggcaggtgatccgggtagcgcagggggccggtgagcccgcctccatcggcagctatgacgtgcggctctattcgggccagaacgcccaatttccactggatgagtttcaggatggcaaggtgatggcccgtaacggctttatccgggagctgaaactggtcgacttgaatggcgacaagcagcccgagctggtggtcatcatcgagagcgtaggcagcggcagctatcaggatgccgatgcctacaccgtcagcccgcaaggggagctggagatcttcaatcaggtcaaggagctggagcccaaa…	MNRALMMAGLLTLPLAAQAEEGFSKQLTLPSGQVIRVAQGAGEPASIGSYDVRLYSGQNAQFPLDEFQDGKVMARNGFIRELKLVDLNGDKQPELVVIIESVGSGSYQDADAYTVSPQGELEIFNQVKELEPKEDVVKALKSPQD
fig|6666666.356227.peg.12	contig-32_1022_7757_7008	7757	7008	-	Pyridoxal kinase (EC 2.7.1.35)	FIG00001020	idu(1);Pyridoxin_(Vitamin_B6)_Biosynthesis	gtgcagttttccaaccacacccaataccgcgaaggctggcaggggatggtgatgcccggcggccatatccgtcagctggtaaacggcctggcggagatcggcgtgctggccgagtgcgatgcgctgctgagcggctacctcggttcggccgaacagggggaggagatcctggcggcggtggcccggctcaaggcgctcaatccggcggccctctatttttgtgaccctgtgatgggtcaccccgacaaggggtgcatagtggcacccggcgtcgccgattttctgaaaaaccgggcactggcctgcgccgatatgctggcccccaatctgctggagctggaacagctcaccggccgcgatatccgcaatgtgccggaggctatcgaggcgtgccagcag…	MQFSNHTQYREGWQGMVMPGGHIRQLVNGLAEIGVLAECDALLSGYLGSAEQGEEILAAVARLKALNPAALYFCDPVMGHPDKGCIVAPGVADFLKNRALACADMLAPNLLELEQLTGRDIRNVPEAIEACQQLRAQGVKLVMVKHLGKAGFAMDRFEMLLVCEEGTFHLSRPLYPFARHPIGVGDLLSATMLANLLAGCPPVAAFELTNASVDAVLSRTWLAGAYELQLVAAQHEMALPQVSIRATRL
fig|6666666.356227.peg.13	contig-32_1031_1295_198	1295	198	-	Aminomethyltransferase (glycine cleavage system T protein) (EC 2.1.2.10)	FIG00138538	isu;Glycine_and_Serine_Utilization icw(3);CBSS-87626.3.peg.3639	atgatccagactactgtactgcatcccaaacacctggaagccggcgccaagatggtggacttccacggttgggaaatgcccatcaactacggctcccagctggaagagcaccacgcggtgcgcagcgatgccggtatgttcgatgtctcccacatgaccatcgtcgatttgaccggcgaacgggtcaaagcctttctgcaacacctgctggccaacgatgtggccaaactcacagcccccggcaaggccctctacagcggcatgctcaatccggaaggcggcgtgatcgatgacctcatcacctatttcctgaccgataccttctaccggctggtggtcaactccgctacccgcgagaaggatctggcctggatccgccatcacgccatcgatttcgat…	MIQTTVLHPKHLEAGAKMVDFHGWEMPINYGSQLEEHHAVRSDAGMFDVSHMTIVDLTGERVKAFLQHLLANDVAKLTAPGKALYSGMLNPEGGVIDDLITYFLTDTFYRLVVNSATREKDLAWIRHHAIDFDITVTERPELAMIAVQGPNAKVKAAAVLSAAQRTAVVGMKPFFGVQAGDLFIATTGYTGEDGYEIVVPQEKACELWQALLDNGVAPCGLGARDTLRLEAGMNLYGQDMDESVSPLAANMAWTIAWEPSDRNFIGRDVLEAQKAAGNQPKLVGLVMEEKGVLRAGMPVTFTAANGEKREGVITSGSFSPTLGYSIALARVPRDIGELAEVEIRKKLVTVKVTKPAFVRNGQKLV
fig|6666666.356227.peg.14	contig-32_1031_2980_1712	2980	1712	-	2-octaprenyl-3-methyl-6-methoxy-1,4-benzoquinol hydroxylase (EC 1.14.13.-)	FIG01954514	icw(1);Ubiquinone_Biosynthesis_-_gjo icw(1);Ubiquinone_Biosynthesis icw(1);CBSS-87626.3.peg.3639	atgcagatgcaaaatgtggatgtggtgattgtcggtggcggcatggtggggctggggctcgctgcggccttgaaacatagcgccctcaaggtgctggtggtggagggacaactgcccgacccgcagctgggggaggtggccgataaccgggtcagcgccctgagtctggccagccagcagatcctgcgccatgtcggcgcctgggacggcattgaagcgcgccgcctgcaggcctatgacaagatggcggtgtgggagcaggacagtttcggccatatcgacttcgatgccgccagtctgcgtcaagccaacctcggccacatcgtcgagaatcgggtgatccagctggcgctgcttgaggcgattgaaggtgccagcaatatccagttgctgaccccc…	MQMQNVDVVIVGGGMVGLGLAAALKHSALKVLVVEGQLPDPQLGEVADNRVSALSLASQQILRHVGAWDGIEARRLQAYDKMAVWEQDSFGHIDFDAASLRQANLGHIVENRVIQLALLEAIEGASNIQLLTPARAKSLQSGPAGALLLLEDGQAISAKLVVAADGAHSWVRRQADIPLTSWDYGHHALVATVRCAEPHEAVARQIFTPDGPLAFLPLWQENLCSIVWSLPAARAEALCACDDEQFNRQLTAAFDARLGLCKVEGARSAIPLTARYARDFARERLVLVGDAAHTIHPLAGQGVNLGLLDAAALAEQILQNHAAGEDIGLLANLRSYERWRKSEAARMLAAMEGLKRLFSGANPLKKLVRGVGLRAANLLTPFKEGVIRAAMGLEGELPA…
fig|6666666.356227.peg.15	contig-32_1031_4326_3103	4326	3103	-	2-octaprenyl-6-methoxyphenol hydroxylase (EC 1.14.13.-)	FIG00000772	isu;Ubiquinone_Biosynthesis_-_gjo isu;Ubiquinone_Biosynthesis isu;CBSS-87626.3.peg.3639	atgtctcaatctgatgtgcgacaggtcgatgtcaccttggtcggcggtggaatgagcggtgccgtgctggccctctcgctggcagccctgcttcgatccgatggctcccccctcgagatcctgctgctggaggcaagcgtccccgaacagcacacccattcagggttcgacgcacgcgccattgcgctctcggccggtacctgcgatgcgctgttgcgacgcggactgtggccgctgtttgccccccattgcgcccccattacccagatccatgtctcggatcagggccacttcggtcaggctcgcctgtcggctgccgaatacggtctgcccgcgctgggccaggtgatcgagcttgccgctgccggtcatgagctgcaatgggcgatggcggcctcg…	MSQSDVRQVDVTLVGGGMSGAVLALSLAALLRSDGSPLEILLLEASVPEQHTHSGFDARAIALSAGTCDALLRRGLWPLFAPHCAPITQIHVSDQGHFGQARLSAAEYGLPALGQVIELAAAGHELQWAMAASPNIRVCCPARVSEIAPDEEKVTLTLESGEQIETRLLVAADGGNSFVRQHFKLPVTRHDFEQHAIIATVKTAQDPEGRAFERFTEGGPLALLPMQEGLSSLVWSVGQHEVDELTALDEAAFLARLQKAFGWRLGRFERCGVRHVYPLILTACDYPLAQRTVLVGNAAHALHPIAGQGFNLGMRDLDLLTGAVAKALAEGEDIGSFKVLSGYWQQRKQDQEQTVWLTSSLAQLFSNGHDPLVAGRNLALTLMGRFPCLKAPLASRTLG…
fig|6666666.356227.peg.16	contig-32_1031_5073_4504	5073	4504	-	FIG001590: Putative conserved exported protein precursor	FIG00037488	icw(2);CBSS-87626.3.peg.3639	atgagcaaaacgaacccccttaaatatgcggcagtggccgacatcatggaacaacatgagctgatggccagcgcagtagaggcccatggtgtgatctgcggtctggtgtgtggtggtgtggcactggatgagaagagctgggtcccccatttcaatgatttggtgaacgacggtttcgggctgccggccccggtgcgccaggtgatgaccgatctttatcacaatgtggtcgagagcctgatggctcaaaaaggggttgaactgctgttgccaagcgatgatgctcccctcgatgagcggatcgatgcgctggtggactggtcacaggcatttctggccggtttcggcgtggtgcagcaggagctctcccgcgcatcggaagagctgcaggagatgatc…	MSKTNPLKYAAVADIMEQHELMASAVEAHGVICGLVCGGVALDEKSWVPHFNDLVNDGFGLPAPVRQVMTDLYHNVVESLMAQKGVELLLPSDDAPLDERIDALVDWSQAFLAGFGVVQQELSRASEELQEMIQDIASITQVSAEFDQEDDENEASFLVLYEHVKLGVMMAFEEFGKRPDTPSAQPTLH
fig|6666666.356227.peg.17	contig-32_1031_5307_5579	5307	5579	+	Z-ring-associated protein ZapA	FIG00138632	isu;Bacterial_Cytoskeleton	ttgggacaacaggatgccctgcgccaggccgccgagcagctgaccgacaagttgatcgacctgcgtcaacgctccaaagtctccagcaacgagcaattggctatcatggcggcgctcaatttctgtcatgagctctgccttgaaaaagagaagaaccaccaatactctgagaccatggacaagcggatcaagatgctgcagcgcaccatcgaagcggccctgatcgagcacggacaatatggtgattccagcgaagaggggcagcagccctaa	MGQQDALRQAAEQLTDKLIDLRQRSKVSSNEQLAIMAALNFCHELCLEKEKNHQYSETMDKRIKMLQRTIEAALIEHGQYGDSSEEGQQP
fig|6666666.356227.peg.18	contig-32_1031_7707_5947	7707	5947	-	Putative formate dehydrogenase oxidoreductase protein	FIG00001215	isu;Formate_hydrogenase	atgtgccacgaggcgagcggggtagcgctgatccagtcggtcggcatcggcaaggggactgtggtgctggatgatttcgatcaggcggatgcggtgttcgtctatggccagaatccgggtaccaaccacccgcgcatgatgaatgccctgcgccaggcagcgcgcggcggctgcaagatcgtcagcttcaacaacttgaaagaggtggccctcgagcgcttcgccagcccgcagagcccgcttgaactgctgaccccggcggccaccaccatcagccaccaatatctgacgccgaaactgggtggcgacatggctgccatccgtggcatggccaagtacatcctggaagagtctccggaggcggtggatcgcgactttatcgcccgccacacccgccac…	MCHEASGVALIQSVGIGKGTVVLDDFDQADAVFVYGQNPGTNHPRMMNALRQAARGGCKIVSFNNLKEVALERFASPQSPLELLTPAATTISHQYLTPKLGGDMAAIRGMAKYILEESPEAVDRDFIARHTRHFAEYEAQVRATDWAAIELQSGLTRADIVQAARVFAASQRIISCWAMGVTQHLHSVDTIREIVNLHLMRGQIGKPGAGLCPVRGHSNVQGNRTMGINEKPTAAFIDRLERHLQVSLPRARGHNVYEALKALDEGKSKVLICLGGNLAAAAPDTDFTYGAMKKAELNVQISTKLNRSHLQVGKAALILPCLGRTELDIQRTGNQKITVEDTFSMVHASTGAAEPVSPLCLSETDIVARMAHATVGSERVDWLALRDDYARIRDLIEQT…
fig|6666666.356227.peg.19	contig-32_1044_4_1677	4	1677	+	RND multidrug efflux transporter; Acriflavin resistance protein	FIG00132942	idu(3);Multidrug_Resistance_Efflux_Pumps	gtgttcgtctcgggcatcatcgccctgactctgtcaccgatgatgtgttccaagatgctcaaggccaacgagcagccaggcaagttcgagagcacagtccatcacctgctggagcggatgaccgatcgctacgacagcatgctgcacgccgtgatgaaaaagcgccccgtcatcgtggtgttcgccgtcatcgtcttcgccagcctgccgctgctgttcaagttcatcccgagcgaactggcaccgtcagaggacaagggggtaatggcagtgctgggtaccgcaccgtccaacgccaacctggactacatcgaaaacaccatggcggatgtgaacaagatcctggacgaccagcccgagatcgccttctcccaggtcttctcaggggtgttcaacgcc…	MFVSGIIALTLSPMMCSKMLKANEQPGKFESTVHHLLERMTDRYDSMLHAVMKKRPVIVVFAVIVFASLPLLFKFIPSELAPSEDKGVMAVLGTAPSNANLDYIENTMADVNKILDDQPEIAFSQVFSGVFNANQAFGIASMVPWSQREASQKEVLDRVANLVKDIPGMAITTFQFPELPGASSGLPIQFVITTPNSFESLFLVAGEILAAAQSNGQFVYSDLDLNYDSATMKIRIDKDKAGAYGITMQDIGITMGTMMADGYVNRIDLDGRSYEVIPQVERKYRLNPESIKGYYVRAADGKSIPLGSLISIEVVGEPRALPHFNQLNSATIGAVPAPGVAMGDAINWFQTTADEKLPQGYRYDFMGEARQFVTEGNALYATFALALAIIFLVLAIQFE…
fig|6666666.356227.peg.20	contig-32_1044_1796_3763	1796	3763	+	Signal transduction histidine kinase	FIG00011301	ff	atgtcaggactcttcaccaagaccgccagggccgtaggccgcaacggactctcatatcgcctgctctcctacattctggtctgcagtaccgtattggcgatgatcattacggcgctgcaactcgcgtgggattaccgcaaggatgtcgccgtcatcgaagacagcatcggccagatcgaggcctcgttcctgcaacccatcgctgccagcttgtggaacctggatgaagagcaggtcaaagtgcaaattgaagggatcatgaacctgcccaacatgcagtttgtgatggtcaaggagatgctcggcaactccgaagtcccgctgctgacccagggggtcgagcgggaaagctatgatatctcccgcgaattcaacctcacctatcagggtgaaatcgtc…	MSGLFTKTARAVGRNGLSYRLLSYILVCSTVLAMIITALQLAWDYRKDVAVIEDSIGQIEASFLQPIAASLWNLDEEQVKVQIEGIMNLPNMQFVMVKEMLGNSEVPLLTQGVERESYDISREFNLTYQGEIVGKLFVAASLEQIYQRLIEKSVLIMVSQTIKTLVVSFCILIIIYYLVVRHINRIANYAQKFNLDRLDMALELEGRPQPRKKPDELDTLVSTLNQMRTRLRDELVARHQAVEQLQQERDFSATLINSANMVICCMEPDLTIASINPAAILLTGYHQQELLQHNWLDLFVSPAQREELNDILAAEGSLADKEVIMHDQQAHELVLQWTFVPFYDGPNLKYQIGFGYDITQLKKVEREIIQLNEQLEGKVVERTRSLSEANNQLGKAYDD…
fig|6666666.356227.peg.21	contig-32_1044_3840_5189	3840	5189	+	Glutathione reductase (EC 1.8.1.7)	FIG00000841	isu;Glutathione:_Redox_cycle	atggcacagcattttgactatatcgccatcggcggcggcagcggcggtattgcttctgccaaccgggctgccatgtacggtaagaaagttgccctgattgaagccaaagagttgggtggaacctgcgtcaacgtaggctgcgtaccgaagaaggccatgtggtatgcaggccagatcgccgatgccctgaaatatggcgccgactacggctttgacaccaccctcaaccacttcaactgggccaagctggtcgagtcccgccaggcctacatcggccgcattcaccagtcctatcagaacgtgctgggcaagaaccagatcaccgtaatcaagggcttcgcccgcttcgtcagcagcaacaccatcgaggtcaatggcgagcactacacggccgatcac…	MAQHFDYIAIGGGSGGIASANRAAMYGKKVALIEAKELGGTCVNVGCVPKKAMWYAGQIADALKYGADYGFDTTLNHFNWAKLVESRQAYIGRIHQSYQNVLGKNQITVIKGFARFVSSNTIEVNGEHYTADHILIATGGRPEIPAIPGAELGIDSDGFFDLQSQPKRVAVVGAGYIAVEIAGVMQALGSETHLVVRKHAPLRNFDPMIHETLVEIMAQEGPKLHTHAIPKAVLKNADNSLTLQLEDGRHLTVDCLIWAIGRVPATDNLNLAAAGIALDEKGFIPTDKFQNTTVANIYAVGDNTGRIQLTPVAVAAGRRLSERLFNNKPNEHLNYDLVPTVVFSHPPIGTIGMTEPEAIAEYGEDQVKVYRSQFTAMYSALTQHRQPTRMKLVCVGPEE…
fig|6666666.356227.peg.22	contig-32_1044_5753_7447	5753	7447	+	Potassium-transporting ATPase A chain (EC 3.6.3.12) (TC 3.A.3.7.1)	FIG00002960	isu;Potassium_homeostasis	atgtggcaagaaataatctatccggtggccttcgtgctgctggttctgctgccggcaccgctgctgggcaactacatctaccgggtatttgaaggcaaaatccgctggctggcaccggtcgagcgcgccacgctggcttgctgtggcaccgatgggcgggagcaggactggaagtcctacgccctcagcctgctggccttcaacggcgccggtttcggtctgctgttcctgatcctgatggcgcaggggttgctgcccctcaacccgcaacaactgccgggtctgagctggcaactggccttcaacaccgctgtcagctttatgaccaacaccaactggcaagcctattccggtgaggccagcctctcctacttcagccagatggtgggcctgaccacc…	MWQEIIYPVAFVLLVLLPAPLLGNYIYRVFEGKIRWLAPVERATLACCGTDGREQDWKSYALSLLAFNGAGFGLLFLILMAQGLLPLNPQQLPGLSWQLAFNTAVSFMTNTNWQAYSGEASLSYFSQMVGLTTQNFVSAGTGAAVAIALFRGIARQQTINLGNFWQDLVRFCLYVLLPIALIIALVLVWQGVPQSLSAYLPFHGVEGQEQLLPLGPAASQIAIKQLGSNGGGFFGINSAHPFENPTALSNWLEMVALLTIAAAMVFTLGRYVKDMAHSRAILGAMTLMLVLGLFVSLSQELKPDPALAHLTTDASNMAGNWEGKESRFGPVLSSIWEVATTAASNGAVNAMHDSFTPLGGMVGMINMLLGEVIFGGVGSGIYGMMLFVLLTVFLCGLMV…
fig|6666666.356227.peg.23	contig-32_1062_38_679	38	679	+	Probable amino acid ABC transporter			gtgcccgataccagccgcctgaccggttcggcgacgacgctggtgctcgatgccctgcaacagagcgggctctcgcaccagatccgctatctgccctgggcgcgggtgcagcaggagctggcggattttcgccagaatggtctgtgcgagctgacctgggatgccagctacaagccggagcgggccgagtttgccttctacagtgttcccctctactacacccacctcggtttcttctatctcaagcgccgctaccccgaaccgccggatctgcagacggtcaatcgctcccgggtgtgcggggtgattggctacaactacaccccctacgggcttgcgcaggagccacgccgggtcaagcagttgcagcaggcgctcgatatgctggagcgggatcgc…	MPDTSRLTGSATTLVLDALQQSGLSHQIRYLPWARVQQELADFRQNGLCELTWDASYKPERAEFAFYSVPLYYTHLGFFYLKRRYPEPPDLQTVNRSRVCGVIGYNYTPYGLAQEPRRVKQLQQALDMLERDRCDFLPSEIEPLVAGISLGIYRSESGLLNLALPSRKGFYLLVSKGSPRGHQLVNILNQSLVAFQEGGHTDEVMRRFLPPME
fig|6666666.356227.peg.24	contig-32_1062_1893_769	1893	769	-	Acetylornithine deacetylase/Succinyl-diaminopimelate desuccinylase and related deacylases	FIG00011140	ff	atgactttttctctggatcaatacctgaccgaactggccccgctgatcaatctggattgcggatccctgcaccagccgggcattgcggcagtggccgacctgatggctgccaaatatgaggcgatgggcggctggcagatcaagcgggtcgactgtggcgcagccggggtgggactggagatccgcaaccagcctgatgcggcgcagatcgatgtaatgctgatcggccatatggataccgtcttccccctcggcaccgccgccgcccgcccgatgagcatcgatggtgagcgcgcttacggccccggtgtctccgacatgaaatccggcctgctcaacatcgtctatgccctgcgtgaactgccccgcgaggtgcgcgatcgcctgagcatctgcgtc…	MTFSLDQYLTELAPLINLDCGSLHQPGIAAVADLMAAKYEAMGGWQIKRVDCGAAGVGLEIRNQPDAAQIDVMLIGHMDTVFPLGTAAARPMSIDGERAYGPGVSDMKSGLLNIVYALRELPREVRDRLSICVCMNPDEEIGSLHSSNWLAMVAKQAKQVLVAEAARADGSLVKARKGMARYRIDFTGKAAHAGNEPQKGRSAITELGHWILAINALTNFESGTTLNIGIVEGGNGANIVPAHASAVVDVRFWDNQEYHQIDDHLLTLAEQPHLDGVTIQLTREAHKPAMVPSEGTQALMQLVEECGAELGLPISWQEVGGGSDANLTAALGIPTLDGLGPIGAGFHSDEEYLDLASIAPRIELLVKVLTRLAA
fig|6666666.356227.peg.25	contig-32_1062_2386_1919	2386	1919	-	Arginine/ornithine antiporter ArcD	FIG00001166	idu(11);Arginine_and_Ornithine_Degradation idu(11);Arginine_Deiminase_Pathway idu(11);Polyamine_Metabolism	atgagccaggccaacatcaagaaacccatcgtcaccgatatcttcgtcgaaggggccaagaagggctgggtcatcgccaccacctccaccgtacccaacgtactgatggccttcgtcatcatcaaggcgctgcagatcaccggtgcgctggatgccatgggcgccatcttctcccctgtcatggccatcttcgggttgcccggtgaggcggcagccgtgctgatcggcgcctggatgtcgatgggtggcgcggtcggcgtggtcattaccctgttcgatcaggggatcctcaacggcactcacatcgccattctggcgccagccatctacctgatgggctcccaggtgcagtacatgggccgcatcctcggctgtatcggcaccgaagggcgttatatc…	MSQANIKKPIVTDIFVEGAKKGWVIATTSTVPNVLMAFVIIKALQITGALDAMGAIFSPVMAIFGLPGEAAAVLIGAWMSMGGAVGVVITLFDQGILNGTHIAILAPAIYLMGSQVQYMGRILGCIGTEGRYIPIMVAISVLNAFGAMLVMNILL
fig|6666666.356227.peg.26	contig-32_1062_3111_2383	3111	2383	-	FIG00920510: hypothetical protein	FIG01200792	ff	atgacagacaaaacacgctcggtgagcataggcagttacctggcactggccttcgccgtggtcttcttctccggactgttgcaatccggcgagtggtacggggtattcgatttcaccacactgaacggctcgttcggcaccatggtccagagcgtcagcgagaatggtgacggcatcaagaccgccatgaccgacatgcgcggcaaggggggcaacggggcgagagacggctttctgttcgccctgaccctgatccccaccgtgatgtttgccctcggtatgatcaatgtgctggaacactacggcgcgctggaagcggcccgcaagttgctgaccccgctgctgcgcccactgatggggatcccgggcaacacaggtctggcactgatcgcctccctg…	MTDKTRSVSIGSYLALAFAVVFFSGLLQSGEWYGVFDFTTLNGSFGTMVQSVSENGDGIKTAMTDMRGKGGNGARDGFLFALTLIPTVMFALGMINVLEHYGALEAARKLLTPLLRPLMGIPGNTGLALIASLQSTDAGAAMTRQLKDEGLITKRETDVFTMFQFSAGATIVNFFSSGAVLFTLTLADGSPAVSSSIGLAVIVMFAFKFVGANLFRVYLNMSEGKQTDNNTQQTLNTQEQAK
fig|6666666.356227.peg.27	contig-32_1062_3719_3363	3719	3363	-	Fumarate reductase subunit D	FIG00002739	icw(2);Succinate_dehydrogenase	atgagacgttctgacgaaccaatttactggggtctgtttggtgcgggtggcatggtcgttgccatgctgctgccggtcattgtcctcatcaccggtctgctggtgcccatgggcatcatggacgtggaaaccatgagctatgaccgcgtgcacgcgttcgccagctcctggtggggtgcctgcatcctgctggtgatcatcgccctgccagtctggcacggtatgcaccgtatctaccacggtctgcacgatctggggatccacaccaccaagctgcaccactatgtgttctatggctttgccttcctggtatctgccattagtgtcggcctgctgatggtactggtactccagtaa	MRRSDEPIYWGLFGAGGMVVAMLLPVIVLITGLLVPMGIMDVETMSYDRVHAFASSWWGACILLVIIALPVWHGMHRIYHGLHDLGIHTTKLHHYVFYGFAFLVSAISVGLLMVLVLQ
fig|6666666.356227.peg.28	contig-32_1062_4128_3730	4128	3730	-	Fumarate reductase subunit C	FIG00002653	isu;Succinate_dehydrogenase	atgaacaacactgatagcaaacgtaaaccttacgtccgcgaaatgaagaaagactggtggctgaagaacgccttctacaccggttacatgatccgtgaaggcaccagtatcttcgtctccatctacgccgttgtgctgatgtggggcctgatgcgcctggttcagggtcaggaagcgttcaacggctggctggaatccctgcaaagcccgatcgccatcctgttccatgtcgtcgctctggcggcgtgcctgttccatgccaaaacctggttcgccctggcgccgaaagccatgcgtatcttccgtggtgaagacctggtaccggagaagccgatcgttctcgcccagtatgtggcgctggcggtggtgtccctgcttgtcctgatcatcgtggcctga	MNNTDSKRKPYVREMKKDWWLKNAFYTGYMIREGTSIFVSIYAVVLMWGLMRLVQGQEAFNGWLESLQSPIAILFHVVALAACLFHAKTWFALAPKAMRIFRGEDLVPEKPIVLAQYVALAVVSLLVLIIVA
fig|6666666.356227.peg.29	contig-32_1062_4870_4145	4870	4145	-	Succinate dehydrogenase iron-sulfur protein (EC 1.3.99.1)	FIG00026006	icw(1);Succinate_dehydrogenase idu(1);5-FCL-like_protein	atgattgaaattgagatcctgcgctaccgtccggaacaggataacgagccctggatgcaaaccttccaggtgccataccagagagagatgtctctgctggacgccctgcagtacatcaaggatcacctggactccaccctgagcttccgctggtcatgccggatggcgatctgcggctcttgcggcatgatggtcaacggtgtgcccaagctgggttgcaaggcgttcctgcgcgactatctgccgggcaagatgaccatcgagccgctcaacaacttcccgatcgagcgcgatctggtggtcgacatgtccgacttcatcgagaagctggagagcatcaagccgtacatcatcccgagcgagccgcgcagcctgtgtgatggcgagtacatccagact…	MIEIEILRYRPEQDNEPWMQTFQVPYQREMSLLDALQYIKDHLDSTLSFRWSCRMAICGSCGMMVNGVPKLGCKAFLRDYLPGKMTIEPLNNFPIERDLVVDMSDFIEKLESIKPYIIPSEPRSLCDGEYIQTPAQMAQYKQFSQCINCGLCYAACPQYGINKKFTGPAALALAYRYNVDNRDAGAKERMRIISQDEGVWGCTFVGYCSEVCPKGVDPAAAIQLGKVESAKDYMIAMFKPD
fig|6666666.356227.peg.30	contig-32_1062_6656_4872	6656	4872	-	Succinate dehydrogenase flavoprotein subunit (EC 1.3.99.1)	FIG00136922	icw(3);Succinate_dehydrogenase	gtggatattatcaagaccgatgtggccatcatcggtgctggcggtaccggcttacgcgccgctatcgctatagccgaatcacagccagacctggacatcgccctgatttccaaggtttacccgatgcgcagccacacggttgctgccgaaggcggcgccgccggtgtcgtccgtgatgacgactccctcgaaaaccacttcaacgacaccgtctccggtggtgactggctgtgcgagcaggacgtagtggaatacttcgtcaacaacgcgaccaaagagatgatccagctggagcactggggttgcccctggagccgcaagccggatggtaaagccaacgtgcgtccgtttggtggcatgaaggttccccgtacctggttcgccgcagacaagtccggt…	MDIIKTDVAIIGAGGTGLRAAIAIAESQPDLDIALISKVYPMRSHTVAAEGGAAGVVRDDDSLENHFNDTVSGGDWLCEQDVVEYFVNNATKEMIQLEHWGCPWSRKPDGKANVRPFGGMKVPRTWFAADKSGFHILHTLFQTSVKYPSIKRFDEHFCLDLIVDDGRVQGVLTFDIQNGITRFIQAKSVIVATGGAGRVYRYNTNGGIVTGDGMALAYRHGVPLRDMEFVQYHPTGLPGTGILMTEGCRGEGGVLLNKDGYRYLQDYGLGPETPIGQPKSKYMELGPRDRVSQAFWQEQQKGRVIQGPMGDVVHLDLRHLGEKYLKERLPFICELAKAYVNVDPAKEPIPVRPTAHYTMGGIETDNKCATRLPGLYAAGECASVGLHGANRLGSNSLSE…
fig|6666666.356227.peg.31	contig-32_1062_7570_7166	7570	7166	-	Methyl-accepting chemotaxis protein	FIG01954797	ff	gtggttgccgacgaggtgcgcgtcctgtcacagcgtacccacagctccaccgtcgagatccgcaatatgatcgaaaccctgcaacgcaatacccagggagcggtcagcaccatgcacgaaggccagctgctggcccagaacagcgtggatgacgccaacaacgccacccatgcgctggaacagatcaccacctcgatcaaccagatctccgacatggcgacccagatctccagcgcggctgaagagcagcgggccgtcaccgacgaggtaagccgcaacattcaggcggtgaaagatgtctcggacgaactggcagtagatgcagacagctcacgccatctctctgaacaacttaaaaatatttcgggtgaactgagcaatcaggtcggcatgttccgc…	MVADEVRVLSQRTHSSTVEIRNMIETLQRNTQGAVSTMHEGQLLAQNSVDDANNATHALEQITTSINQISDMATQISSAAEEQRAVTDEVSRNIQAVKDVSDELAVDADSSRHLSEQLKNISGELSNQVGMFRI
fig|6666666.356227.peg.32	contig-32_1065_45_281	45	281	+	Thymidylate synthase (EC 2.1.1.45)	FIG00000398	isu;Folate_Biosynthesis isu;pyrimidine_conversions	atgatggcccagcagtgcaatctggaagtgggtgacttcgtctggactggcggtgatgtgcatctttactccaaccacatggagcagactgcgctgcagctctcccgcgagccgcgcccgctgccgaccctggtgatcaagcgcaaacctgactccatcttcgattacaagttcgaggatttcgagatcgagggttatgacccccatcccggcatcaaggcgcccgtcgccatctga	MMAQQCNLEVGDFVWTGGDVHLYSNHMEQTALQLSREPRPLPTLVIKRKPDSIFDYKFEDFEIEGYDPHPGIKAPVAI
fig|6666666.356227.peg.33	contig-32_1065_505_1695	505	1695	+	Na+/H+ antiporter NhaA type	FIG00000831	icw(1);NhaA,_NhaD_and_Sodium-dependent_phosphate_transporters	atgagtgacgtaatcaaaaagttcctgaagctggaggccgcctccggaattattctgatcatggctgccatgctggcaatgattttagccaataccgcgctggctggcgggtatcaggcgtttctcgacacgccggtgcaggtgcgcattgcggccctcgacatcaacaagccgctgctgctctggatcaatgatggctttatggcgatcttcttcctgctggttggtctggaagtgaagcgtgaaatgctggaaggggcgctctcgacccgggttcaggcgaccttcccggccatcgcggcggtgggcggcatgctggctccggccttgatctacgcctttttcaactactcggacgaagtggcgcgtgctggctgggcgatcccggctgcgaccgat…	MSDVIKKFLKLEAASGIILIMAAMLAMILANTALAGGYQAFLDTPVQVRIAALDINKPLLLWINDGFMAIFFLLVGLEVKREMLEGALSTRVQATFPAIAAVGGMLAPALIYAFFNYSDEVARAGWAIPAATDIAFALGVMALLGKRVPVSLKVFLLALAIMDDLGVIIIIALFYTQQLSLEALAIGILATLTLLWMNRRGEDRISLYMLVGLVLWVAVLKSGVHATLAGVVVGFMVPLNGKRYASPLKYLEHKLHPWSAYLILPLFAFANAGVSLEGIGLSSLLSPVPMGIMLGLFIGKPLGVFTISWLSVKLGIAQLPPGVNFKQIFAVSILCGIGFTMSMFIASLAFEHGGLDYGSYSRLGILVGSTMAAVVGYLALRMALPKGEGEQSTEGL
fig|6666666.356227.peg.34	contig-32_1065_1692_2099	1692	2099	+	FIG00361984: hypothetical protein	FIG01553003	ff	atgaagctgcatacagggttgttgatgctgttgttgagccccgcggcctgggccggcgggctggaggattgcaagcaggacgccgcttcggcgaactgctctgcctatctgaacggagtggtagacagtgccctgctgctgggggacaagcaggccaaggcgcgctttggcgagaccttctccgagcgggcgctgagcagccgggctggcgagatggtaaagcgttccaacaagcgttattgcgctgaccggatgccggacaaggcacgcctcaaggccagtctgatggagcagtttggcgcgaacaaggttgactcggtcagcgacatgtatgacattctggcggttgaactcagctgctaccggagtccgcgtcaagcgggaaccccatcggatgtc…	MKLHTGLLMLLLSPAAWAGGLEDCKQDAASANCSAYLNGVVDSALLLGDKQAKARFGETFSERALSSRAGEMVKRSNKRYCADRMPDKARLKASLMEQFGANKVDSVSDMYDILAVELSCYRSPRQAGTPSDVTP
fig|6666666.356227.peg.35	contig-32_1065_2086_3018	2086	3018	+	Transcriptional activator NhaR	FIG00020327	icw(2);NhaA,_NhaD_and_Sodium-dependent_phosphate_transporters	atgtcacaccttaactacaaccatctctactatttctggatgactcagaagaagggctccgttacccaggcagcggaagccctttttttgaccccacagacggtcaccggccagatcaagctgctggagcagcgtctcggtggcaagctgctcaaacgcaaggggcgctcccttgaggcgaccgagctgggccagctggtgtttcgctatgccgacaagatgttcagcctctcctacgagatgctcgatatcgtcaactaccgcaaggagagccagatcctgttcgacgtcggcatcgccgatgccctctccaagcgccttgccagccgcgtgctgctctccgtcatccccaatgatggctccatccatctgcgctgtttcgaatcgactcacgagctg…	MSHLNYNHLYYFWMTQKKGSVTQAAEALFLTPQTVTGQIKLLEQRLGGKLLKRKGRSLEATELGQLVFRYADKMFSLSYEMLDIVNYRKESQILFDVGIADALSKRLASRVLLSVIPNDGSIHLRCFESTHELLLEQLSEHKLDMILSDCPVDSSQHAGLLSKRLGGCGVSFFCKAPLPEKPFPACLEERKLLIPGRRTAMGRQLTQWFEQQGVSPSILGEFDDAALMKAFGFFNQGIFMAPTIYREEILEGEGVMLIGETQDLMEEYYVIFAERMIQHPAVKRVCESDFTFLFSGQENFSAIQPATLSF
fig|6666666.356227.peg.36	contig-32_1065_3070_3372	3070	3372	+	Transcriptional activator HlyU	FIG01288606	isu;NhaA,_NhaD_and_Sodium-dependent_phosphate_transporters	atgcaacttgaagagatggaagccaatgcgagtaaagcggtggccttgctcaaggcgctagccaacgaacggcgactgtttattctgtgccagttgctggagcgcgaactgtcagtgggggagctcaacgagcgactgggattgagtcagtcggccttgtcacagcacctggcgctgttgcggcgggatgagttggtgacgacgcgcaaagaggcccagacggtctactattcgctgcgcagccatgaggtgcgtgaaatgatcagtttgctgcatcgactttattgcagcgcagataaataa	MQLEEMEANASKAVALLKALANERRLFILCQLLERELSVGELNERLGLSQSALSQHLALLRRDELVTTRKEAQTVYYSLRSHEVREMISLLHRLYCSADK
fig|6666666.356227.peg.37	contig-32_1065_3607_3422	3607	3422	-	SSU ribosomal protein S20p	FIG00000213	ff	atgacccgtacctacctgaagaaagtcattgctgctatcgcctctggcgacaaagctgctgcgactgccgctttcgctgttgctcagccgatcatggatcgtatggcgaccaaaggcctgatccacaagaacaaagcagctcgtcacaagagccgcctgtctgcccagatcaaagctatggcttaa	MTRTYLKKVIAAIASGDKAAATAAFAVAQPIMDRMATKGLIHKNKAARHKSRLSAQIKAMA
fig|6666666.356227.peg.38	contig-32_1065_3852_3604	3852	3604	-	hypothetical protein			atgaaaagaatgctgctagaatcggccgacagtttaaccgtctccctactgacacaccaccgggaggcggtgtttatttgcacaaatcatttgacaatatgtggttggaagggcatatttccgggccttttcaatacactcgctaagacagttttaggagttttaccttggctaacatcaaatctgctaagaagcgcgctcttcagtcagaaaaacgccgtcagcacaacgccagccgtcgttccatga	MKRMLLESADSLTVSLLTHHREAVFICTNHLTICGWKGIFPGLFNTLAKTVLGVLPWLTSNLLRSALFSQKNAVSTTPAVVP
fig|6666666.356227.peg.39	contig-32_1065_3919_5439	3919	5439	+	Proposed peptidoglycan lipid II flippase MurJ	FIG00001204	isu;Peptidoglycan_lipid_II_flippase	atgacgctggcatcccgcgtaatgggcttggttcgcgatgtggtcatcgcaaatctgcttggtgccggggtggccgccgacgtcttcttttttgccaatcgcattcccaactttctgcgtcgcctgttcgccgaaggtgccttcaaccaggcctttgttcccgtgatgacggagtacaagaaaaatggcgacgagggggaagtgcgtgaattgctggcggcggtggcgggcacgctgggggggatagtgactgtggtcaccctgctcggggtgctggggtcgggtgtgctgaccgcgctgtttggctggggctggttctgggactggctgcatggcggccctgcggccgagaagttcgagctcgccagtctgatgctcaaaatcaccttcccctacctc…	MTLASRVMGLVRDVVIANLLGAGVAADVFFFANRIPNFLRRLFAEGAFNQAFVPVMTEYKKNGDEGEVRELLAAVAGTLGGIVTVVTLLGVLGSGVLTALFGWGWFWDWLHGGPAAEKFELASLMLKITFPYLWFITFTAMAGAILNTFGRFAVSSFTPVFLNITMIAAAWWIAPLMDKPEISLAIGVFLGGLVQFLFQYPFLRQINMLVWPKWGWNHPGVVKIRTLMIPALFGVSVSQINLLVNTMLASFLATGAISYLYYSDRLLEFPLGLFAVAISTVILPALAKKHVDADPADFSRTMDWGVRMVMLLGLPAMIGIAVMREPILRVLFMRGEFGMHEVSMSSASLLASTTGLLSLMLIKVLAPGYYARQDTKTPVRIGVMSMIANMVCNLIFIYP…
fig|6666666.356227.peg.40	contig-32_1065_5594_6568	5594	6568	+	Riboflavin kinase (EC 2.7.1.26) / FMN adenylyltransferase (EC 2.7.7.2)	FIG00000220	isu;Riboflavin,_FMN_and_FAD_metabolism isu;Riboflavin,_FMN_and_FAD_metabolism isu;riboflavin_to_FAD isu;riboflavin_to_FAD	atggagcttattcgcggcattcacaatctcaagccccgtcaccggggatgtgtattaaccattggcaactttgatggggttcatcagggtcaccatgcggtattggcacgtctcaaggagaaagcggcccagctgggattgcccgcctgcgtcatgctgtttgagccgcagccgctggagctgtttgccggcacggcagcgcccgcccggctgagccggttgcgcgagaagtatgaagcgctgcaggggctgcatatcgatcgcatgctctgcgtgcgcttcagccaccgttttgccgagcaggcggcctcgaccttcatcgagcagttgctggtggagaagctcggggtgcgctacctggtggtcggcgatgattttcgcttcggcaaggggcgggaa…	MELIRGIHNLKPRHRGCVLTIGNFDGVHQGHHAVLARLKEKAAQLGLPACVMLFEPQPLELFAGTAAPARLSRLREKYEALQGLHIDRMLCVRFSHRFAEQAASTFIEQLLVEKLGVRYLVVGDDFRFGKGREGDFHLLEEAGHRFGFEVISTQSFQLERQRVSSTLVREALKAGRMAEVELMLGRPYTISGRVAHGDKLGRTIGFPTANLALKRQVIPVGGVFAVEVICSGKTFPGVANVGVRPTLSGTQARLEVHLFDFSGDLYGQQVKVLLRHKLREEQKFTSFTALKEQIERDALAARAWFGLPQFNLPSTLLEKKGTQD
fig|6666666.356227.peg.41	contig-32_1107_44_712	44	712	+	hypothetical protein			atgcttgcgaaagggttgatccgccgcgggcatctgataggcgagccgctccccgtgggggcgggccagggtcgcaggcagcggcagatcggcctgcaaggtgccgccggtgatcggggtccagtagagctcgccccattggtagccttccgcgacaaaatggtcggcatcgggcgcccccaggcgctggctgctcagcagcagccgtttgccatcggcgctgaaggcttgcggcagatcggtgcgcgaatcgcgagtgaggcgcaccatctcaccgccgttggcgggtaccacgaacacatcctcgttgccgtagagattggcggcaaaggcgagctttttgccatccggcgaccagattggccgctggctcaggtagtcgctgccggtgagcgccgt…	MLAKGLIRRGHLIGEPLPVGAGQGRRQRQIGLQGAAGDRGPVELAPLVAFRDKMVGIGRPQALAAQQQPFAIGAEGLRQIGARIASEAHHLTAVGGYHEHILVAVEIGGKGELFAIRRPDWPLAQVVAAGERRSGATLGTGDKNTPLPGESKLLAIGGEGGLAQPECIGGDTGGQPEQKWREQQGGEAARRAHGMILSGSGVLSSPIIAPGASAINFCILLF
fig|6666666.356227.peg.42	contig-32_1107_800_1381	800	1381	+	ErfK/YbiS/YcfS/YnhG family protein	FIG01228918	ff	atggcgatccaatatcatggcgctcgctcgccgctcggcgggcatcgttcagatgatctggtaacaagaaaagcccgcaccagaggcttgtcgagggatggaatgagagccgtattactgtgtttgttggggctttggcccgcattgagttttgccttgaccgaaaaagccgatttggtggtggtcaagaagtctacctatagcctgaccctgatgaaggatggcaaagaactgaagcgctactggattgctctgggcccggcgcccaaggggcacaagcagcaggaaggggatcagcgtacgccggaagggcgctacaccctcgactacaagaagaccaattccggctactacaaagccatccatatcaactatccgaacctggatgacatcaagcgc…	MAIQYHGARSPLGGHRSDDLVTRKARTRGLSRDGMRAVLLCLLGLWPALSFALTEKADLVVVKKSTYSLTLMKDGKELKRYWIALGPAPKGHKQQEGDQRTPEGRYTLDYKKTNSGYYKAIHINYPNLDDIKRANELGVRPGGMIMIHGQRNSIGNRRVQPSNWTNGCIAMLNHELDEVWDAIDPGTPIVIEP
fig|6666666.356227.peg.43	contig-32_1107_1502_2209	1502	2209	+	FIG006238: AzlC family protein	FIG00006238	ff	atgatgtcagtaacgagcgtgcccgagcgaacggggatgctctggtggcgtgccacactggatatgctcccgctctccatttcggtgatcccctgggggatcctgtgtggcgctttggcgttgcaggcagggctgagtccgcttcaggctcagctgatgtcgttgctggtctacgccggagccgcccagctctcggccacgaccctgtttggggcgggcacgcccctgctgcccatcatgggctccaccatggtgatcacttcccagcatctactatacggcttcaccttccgccgtgacgtattgccgctctccctgcgctggcgggccagccttgcttttttcctgactgatgagatgttcgctgtggcgctgaaagaccgggagcgcagcggccac…	MMSVTSVPERTGMLWWRATLDMLPLSISVIPWGILCGALALQAGLSPLQAQLMSLLVYAGAAQLSATTLFGAGTPLLPIMGSTMVITSQHLLYGFTFRRDVLPLSLRWRASLAFFLTDEMFAVALKDRERSGHFDPAYALIAGFVFYLFWNLATLLGIAAGHYIDGLDSMGLDFAIAATFIAMTIPAMKNLPMVAATLVSGGTALLTKPLLAEIHIIVSALAGMVVGYVLHRMRR
fig|6666666.356227.peg.44	contig-32_1107_2211_2546	2211	2546	+	FIG00361879: hypothetical protein	FIG01466831	ff	gtgagctggttgatgattggcctgctggccctgatcacctttttcaaccgcttcgccttcttttctcggttgacccgatatcagccgggtgccgagatgggggcgtttctcggcttttcggcccagtcggtgctgactgcaatctggttgcccatcgtctttagctacgagccggggataggtcttgactgggatcctgactacctgactgccaccctgtgggtaatgctcttgaccctgttgcggctgccgactctggttgtggtggtgggtggaatggggggcttctttctgctgcgctggctgggaggcatagccgagctcttgccttggtga	MSWLMIGLLALITFFNRFAFFSRLTRYQPGAEMGAFLGFSAQSVLTAIWLPIVFSYEPGIGLDWDPDYLTATLWVMLLTLLRLPTLVVVVGGMGGFFLLRWLGGIAELLPW
fig|6666666.356227.peg.45	contig-32_1107_2669_4195	2669	4195	+	FIG00919702: hypothetical protein	FIG00919696	ff	atgtctttgatcgaaacctgtcagcgcatcgtgcgcgatccccatctctccgccgcccagaagagccacgcactggcgctggccgccgagaatgcgttgccctaccccgacctgcctgccgcagtcgccgaggcgatggagcagggatttatctgcgacatgttcgaagggcacgccccttacaagccacgttatgtactgccggactatgaaaaattcctgactcagggctctacctggctggagctggcggcgccgcaggatttcgacgaggcgctcaacgccctgcgcatcctgtatcaccatgtcccctccgtcaccggcatgccggtctggctggggcggctcgaccatctgctgttgccgtttgtcggcgaactggatgacgagaccctctat…	MSLIETCQRIVRDPHLSAAQKSHALALAAENALPYPDLPAAVAEAMEQGFICDMFEGHAPYKPRYVLPDYEKFLTQGSTWLELAAPQDFDEALNALRILYHHVPSVTGMPVWLGRLDHLLLPFVGELDDETLYRKLKGFWIYLDRVLPDAFMHVNIGPDDNRICRLILRIDNELKQVAPNLTFFHDPEQTPDDLLLQAVKNIAECSKPHIANYPIHRDTFDTRGFGIVSCYNALPQAGGANTLVRISLKRVAEQCQGIDDFLGCLLPHYCRLASQLIEARAAFLHDESGFFDSFLVKEGLLDEDRFVPMFGIYGMAEAVNILMDKENLPDRYGHGEEANQLGYRISAQLSAYVTTTPQTHAWGGRALLHSQGGLSIDVAVTPGVRIPYGHEPDPASHVL…
fig|6666666.356227.peg.46	contig-32_1107_4206_5093	4206	5093	+	radical activating enzyme	FIG00622531	ff	atggctgatgttttgccaacacgcagcgccctggtaagcagggtgctgccgttctcctgtgtcgacgggccgggcaatcggctggtgctgtttctgcagggctgcaacttccgctgccccggctgccataacccccacaccatagggctgtgtgacgattgcggcgactgccttgcggtctgcccgagcggtgccctcaccttcaatcagggcaaggtgcaatggcaggcaacgctctgcaccgattgcgacgcctgtctggatgtctgcccgcgcagtgccaatcccaagaccacaaccatgacggtggacgacgtgctggccctgctgcgccgctacggcccactgctgagcgggattaccgtctctggcggcgaggcgaccacccagctccccttc…	MADVLPTRSALVSRVLPFSCVDGPGNRLVLFLQGCNFRCPGCHNPHTIGLCDDCGDCLAVCPSGALTFNQGKVQWQATLCTDCDACLDVCPRSANPKTTTMTVDDVLALLRRYGPLLSGITVSGGEATTQLPFVVALFAAIKGAPDLTHLTCLLDSNGSLAETGWQRLLPVLDGAMLDLKGWRDSVHHTLTGYGRERVLASLQLLARHGKLTELRLLHVPDKSDFLDASGELEADLAAFLQRLGPVPIRLNGFRHHGVRGEAAQWPQASQTELELLANRLRAAQLGPVSLPALMG
fig|6666666.356227.peg.47	contig-32_1107_5233_5556	5233	5556	+	FIG00361563: hypothetical protein	FIG01523956	ff	atgagtgaaagcaaggcgttatatcgggttcagtttatttgccacagcgagcgctacgaagtttatgtgcgcgaagtcaatcagggccaactgtttggttttatcgagatcgccgattttgtctgggataaccatacggcgcttatcgtcgatcccagtcacgagaagctcaagagcgaatttgccgatgtgcgccagacccttattcccatgcatcaggtgctgcgcatcgatcaggtgaaaaagcagggggctgcccgcatcacggatctgggcagcaacgtcgcctccttccccagccccatctataccaaacgtccctag	MSESKALYRVQFICHSERYEVYVREVNQGQLFGFIEIADFVWDNHTALIVDPSHEKLKSEFADVRQTLIPMHQVLRIDQVKKQGAARITDLGSNVASFPSPIYTKRP
fig|6666666.356227.peg.48	contig-32_1107_6552_5620	6552	5620	-	LysR-family transcriptional regulator VCA0830	FIG01334425	ff	atggatctgatcgctctctctaggctgggaggtcgccatctggtcaccctgcacctgttgctcgacaaccagagcgtcacccgcaccgccgagcggctctgcaccaccccttccaccgtcagcaagaccctcaaccagctgcgggatctgctgggggatcaactgctctaccgtcagggcaaccagctgctgctcacccccatggccgagcgactggctcccaccctgcaccggctgttgggggagctgaacggcctcactcgccagaacgccttcaacccgcagcagtggcagggcagcttgcggctgggattgcgcgagagcgtgatgacctggccggtgggccccattctgggtcagctgataaaagaggtgccgggtatggtgccggagatctgg…	MDLIALSRLGGRHLVTLHLLLDNQSVTRTAERLCTTPSTVSKTLNQLRDLLGDQLLYRQGNQLLLTPMAERLAPTLHRLLGELNGLTRQNAFNPQQWQGSLRLGLRESVMTWPVGPILGQLIKEVPGMVPEIWNKDEQGLEALAAGKLDFVILPHDQSQPLPRQPGLVWETLREEKLVCLLRKDHPALAKPWDLDAYLSWRHIAIRDQELANPFFEQSLAQRQVRRQIGATLPDFASAAALLPQTDLILTAIGGWAACMASQPDLVMRPAPFDYGKVSHSLVWYGPAGDGSARHWFRQRILQLGRELIEP
fig|6666666.356227.peg.49	contig-32_1107_7354_6716	7354	6716	-	Aromatic-amino-acid aminotransferase (EC 2.6.1.57)	FIG01968562	isu;Homogentisate_pathway_of_aromatic_compound_degradation isu;Pterin_carbinolamine_dehydratase	gtggatctctcccgcgcccagtgggatcgggtgatcgcgctggtggccgagaagaacctgatcccctttatggacatcgcctaccagggcttcggtgacgggctggaagaggatgcctacgccatccgcgccatggtggccgccggtgtcagcttcttcgtcagcaactcgttttccaagaacctctctttctacggcgagcgctgcggcggtctgtcggtcatctgtcaggatgccgaagaggcgagccgggtgctgggccagatgaaggccaccgtacgtcgcaactactcaagccctcccacccacggtggccagatcaccgcggctgtgatgagccaaccggagctgcacgccctatgggtcgatgaagtgaccgagatgcgcacccgcatcaag…	MDLSRAQWDRVIALVAEKNLIPFMDIAYQGFGDGLEEDAYAIRAMVAAGVSFFVSNSFSKNLSFYGERCGGLSVICQDAEEASRVLGQMKATVRRNYSSPPTHGGQITAAVMSQPELHALWVDEVTEMRTRIKAMRQKLFEVLSAKVPGRDFSYFINQRGMFSYTGFTPEQVDRLREEFAVYLVRSGRMCVAGLNSRNVDYVADAMAAVLKG
fig|6666666.356227.peg.50	contig-32_1117_530_60	530	60	-	Transcriptional regulator, AsnC family	FIG01956023	ff	atgagaaacctggatcaactggatttggatatcctggcccatctgtttcgggatgcgggcatgaccaacaaggatctggccgcgctggtgggcgttgccccctccacttgtctggagcgggtgcgcaagctgcagcaggatggtgtgctcaagggagcgcactgcgaagtggattatcaggccctcggtggtcacattcaggccatggtctccctgcagctggcccgccacagccgccagatcatcgatgccttccgcgatgccattctggcgctgcccgaagtgatcagtctgttccatatggggggcaaggatgattttctggtgcacctctgtgtctccgataccgagcacctgcgcaacttcgtctttgatcacttcacctcccgcgaggaggtg…	MRNLDQLDLDILAHLFRDAGMTNKDLAALVGVAPSTCLERVRKLQQDGVLKGAHCEVDYQALGGHIQAMVSLQLARHSRQIIDAFRDAILALPEVISLFHMGGKDDFLVHLCVSDTEHLRNFVFDHFTSREEVVHLETSLVFEHKFSRSLPCFPQP
fig|6666666.356227.peg.51	contig-32_1117_674_1192	674	1192	+	Predicted protein-tyrosine phosphatase	FIG01328438	ff	atgcacccgtatcaccccttctggagccttgaggttccccgtgtcgatggtcagctgctgctgaccccctgccccggcacccagcaggtgccgctgaccctggcgctcgatcaactgcggttggccggtgcccacggagtggtgaccctgatgacaagcgccgagttgatccgactcgaactggcgcagctcggccagcaggtcgagcacgaagggatgcgctggttccatctacccatcgaggatgatctggcccccgacaccgacttcgaggcggcctggcaacaggcgctgccgcagctgcgcgagctgctgggggatggcaaacatctggtcatccactgcaaagggggaagcggtcgtaccggtctggtcgccgccgcgctgctgatgaccctt…	MHPYHPFWSLEVPRVDGQLLLTPCPGTQQVPLTLALDQLRLAGAHGVVTLMTSAELIRLELAQLGQQVEHEGMRWFHLPIEDDLAPDTDFEAAWQQALPQLRELLGDGKHLVIHCKGGSGRTGLVAAALLMTLGQPQQEAMAAIKAHRPKAFTLACHRQWLDQLAKRLAQGD
fig|6666666.356227.peg.52	contig-32_1117_2140_1193	2140	1193	-	Homoserine O-succinyltransferase (EC 2.3.1.46)	FIG00001106	isu;Methionine_Biosynthesis	atgccgatcaagatcccggatcagttacccgccgccgaagtgctggggcaggagaacatcttcgtgatgacggaatcccgggccgtcacccagaacatccgcccgctgcgggtgctcatcctcaacctgatgccaaagaagattgagaccgagatccagctgatgcggatgctctccaactcgccgctgcaggtggatgtggatctgctgcgcatcgatgacagggagtcaaagaacacgccgcaggcgcatctggagaacttctatcacgacttcgagcaggtgcgtggcaacaactacgacggcatgatcatcacaggggcgccgctcgggctggtggagttcgaggaggtggtctactggccgcgcatcgtcgagatcatcgagtggtcccatcag…	MPIKIPDQLPAAEVLGQENIFVMTESRAVTQNIRPLRVLILNLMPKKIETEIQLMRMLSNSPLQVDVDLLRIDDRESKNTPQAHLENFYHDFEQVRGNNYDGMIITGAPLGLVEFEEVVYWPRIVEIIEWSHQHVTSTLFLCWAVQAALKALYGMEKQTHGEKLSGVYRHHRLDEHEPLLRGFDDEFVAPHSRYAAFDGDLIRAHTDLQIFAESEEAGVYLAATKDCRQVFVTGHPEYDALTLDGEYQRDLAAGLDPAIPVNYYPNNDPSRTPRASWRSHGHLLFANWLNYYVYQLTSYRVEDIGKVFTYDQGGK
fig|6666666.356227.peg.53	contig-32_1117_2285_3523	2285	3523	+	HD-GYP domain	FIG01309750	ff	atgaccggtatcaagatttccgtagatcgactgcaagtcggcaactatgtatccctgccactggggtggcgcgaacacccgttcctgttttccagcttcaagatcaaaagtgaagaagagatcgagctgatccgccgtctcggcctgaaactggtcaccatcattcccgacaagagcgacgttccgcccaagcctctcaatcaggtacagcctcagcaacaagagagcgcagacgccgcccagcgtcaggcccagatgcagcaggagaaagatcgccgcatcgagcagttgcaactctatcgccgcaacctgcagcagtgcgagaaacagttccagcagtcgctggcgcaggtgcgcagcgtgatgagcaagatccagtcccgccccctcaatgccatc…	MTGIKISVDRLQVGNYVSLPLGWREHPFLFSSFKIKSEEEIELIRRLGLKLVTIIPDKSDVPPKPLNQVQPQQQESADAAQRQAQMQQEKDRRIEQLQLYRRNLQQCEKQFQQSLAQVRSVMSKIQSRPLNAIGEAQELVNAMTEQLLSVDEMVLHLVSDSEDGNNLYFHSLNVSVLSMLLAKECCMTADEIRRVGMGALFHDIGKLKIPSQILRKTEPLTKPEQNLMAQHPRYGLDLLNLAKDFPAEAKGIVLHHHEYLDGSGPEGLKGGQLDPLTQMVSLINEYDNLCHMQAKVPYSALSGLYKQRKAQFNPEYLSMLIRLMGIYPPGSVVQLSNGQVGLVMSVNASRLLYPSVLVYDPRIPRQEAAIIDLQQAELSIAKVIHPKRLPPAVFEYLNP…
fig|6666666.356227.peg.54	contig-32_1117_3577_4725	3577	4725	+	Molybdopterin binding motif, CinA N-terminal domain	FIG00028942	ff	atgcgtatcgagatcatcagtaccggagacgagatagtgacgggtctggtggtggataccaacgcggcctggctcagcgctctgctgctggaacaggggtggcaggtgcgccgtcgcctgacggtaggggacaacctcgccgacctgaaaacggtgctgcaagagagtgccagccgcgccgaagtggtgctggtgtgtggcggactcggacccactgccgacgatctcaccgctcaggccgccgccgaggcctttgaccagccactcaccctcttccccgactggctcgctaccatcgaagcgcgctacgccagccgtggtcgccccatggcacaaagcaatgccaaacaggcctggttgccgcaggggagcgagatcctcgacaacccggttggcacc…	MRIEIISTGDEIVTGLVVDTNAAWLSALLLEQGWQVRRRLTVGDNLADLKTVLQESASRAEVVLVCGGLGPTADDLTAQAAAEAFDQPLTLFPDWLATIEARYASRGRPMAQSNAKQAWLPQGSEILDNPVGTACGFVVRSGHSQLFFTPGVPFEFKQMVREQILPRLKQLAGAQIDTELRRFYTFGVSESALSDMLDAEPWPASIELGYRSSMPLIELKLIGHGASTADMESAERRLLDTIRPWLVGSGDTEPAQQILALLQGKPLALLEGESGGALLALCHGHPRLEANFSTQLADELAQLPTTDAGLQLTIGREGAEGVPLLLSADGMHIGQTVKVSHPDPESRRKILAFAALDMLRRHMLGEPVLGDYLTLARTAQRS
fig|6666666.356227.peg.55	contig-32_1117_4981_6648	4981	6648	+	hypothetical protein			gtgttaagcaaagagtggttgctgctatcaagcgatatggaactggtctgcctgcggattgccgccggtctcaccaaacctgtcacggaacaggatgtgcaggctctgctgctcgcttccaactgtcgccgctatcagccgctgcccgaggggatcaaacaggctatcagcctgcttaataccctgctcaccaaccctgccgcccccgtccccgccagccccatccctgtcggcaagcgtcaggatgcccgactcgccgtaatagtggagaaggatcgcatgagcgccatcgcccagatcactgccgactgggggggcaagtatgtgacgctggaacagctgaaagaggcgatcgccatcagcgaaatcaaacagggggtgagtgagcaactgctcacc…	MLSKEWLLLSSDMELVCLRIAAGLTKPVTEQDVQALLLASNCRRYQPLPEGIKQAISLLNTLLTNPAAPVPASPIPVGKRQDARLAVIVEKDRMSAIAQITADWGGKYVTLEQLKEAIAISEIKQGVSEQLLTAAIQSAKEAAPGSQLKLVIANGQPAVNGQDTRYERLVETPAERILKPQELGHGKVDLRDLGSIVTVKAGAPLMRRHPATVGVPGFTVTGQDLPAKDGKDSPMSAGEGTFISPDDPDLLIAGRAGLPCQEKAGMKVDEVLSVKQVDARHGHIDFEGGLIVSGDVNPGMKIRVSGDIVIGGFIEGGWIEAGGSITVRHGIIGRRNEQGEYLCQLNAQGEIHASYAQYAQLEAGGDIQIQSQLSHCYSRSGQDIKVGDSNMRKGTLLGG…
fig|6666666.356227.peg.56	contig-32_1122_1515_907	1515	907	-	short chain dehydrogenase	FIG01311525	ff	atgaaaacagtcattctgattggtgctcaggggaaaatggggcaagccgccctcagtggtctgggcaagcacaaagtcattaccgccagccgctccggcgaggggtgtgattttcaggtggatatcaccagccgagagtccatcgagcggctctaccaaaacgtgggctccttcgatgcggtggtcaataccgccggctattgcgaatacgccccctttggcgagatgagcgacgagcagtggcaaaccaccatccagagcaagctgatggggcagataaatctggtcaatatcggcctcaactacatcaatcaggggggctccttcaccctgatctccggcatcctcaatatcaagccgatcccgctggccattgccgatgccaccaccagcggcgcc…	MKTVILIGAQGKMGQAALSGLGKHKVITASRSGEGCDFQVDITSRESIERLYQNVGSFDAVVNTAGYCEYAPFGEMSDEQWQTTIQSKLMGQINLVNIGLNYINQGGSFTLISGILNIKPIPLAIADATTSGAIDTFVQCVAHELPRGIRINVVNPTVLEEAWDVYGEMMPGFQPVPGALVGKAFERSVDGFISGQVLYVDA
fig|6666666.356227.peg.57	contig-32_1122_1621_2502	1621	2502	+	Transcriptional regulator, LysR family			gtggagaagatcgatatcaggcagatgagggtgctggtgctgctggtcagatacaagagcgtgtcgcgggtggccgagctgctggagatctcccagcagggggtgagcagccatctgaaaaagctgcgcgacctctttcccgccgagctctttatccgccaaagcgccgggttgcagccgaccgactacgcctgcgagctggccgccaggtttgagcagatcctggccgatatcgacggggtctttgtggctgcccccttcgatcccgccagcagccagcgcaccttcagggtgatggcgaacgaatatgcccagctcgccattgtcccaaggctagcgagcgccctgcgcactcaggcgccctccatccggctcgatgtggtggactttcaggccgag…	MEKIDIRQMRVLVLLVRYKSVSRVAELLEISQQGVSSHLKKLRDLFPAELFIRQSAGLQPTDYACELAARFEQILADIDGVFVAAPFDPASSQRTFRVMANEYAQLAIVPRLASALRTQAPSIRLDVVDFQAEQHLDAMASGEVDLVIGFDAYLDPGLLRATLRRDHYCCVLRRDSRYLPDNAPQDLAAIPFVQFANSVGNFEGQMNPQQIASAAVATLPCYTSLQAFMSVNDVAACIPSAIAALGDFRVLELAGAPQPFEVVVGRHRKSQGNLAIEWLAEVIKSVSDLAMPR
fig|6666666.356227.peg.58	contig-32_1122_2630_3544	2630	3544	+	Oxidoreductase, Gfo/Idh/MocA family	FIG01023919	ff	atgcgcattgccatgattggtctgggggatatcgcccagaaagcctatctgccgctgctggcgagcgatgagcgggtcaccccgctgctctgcacccgcaatccagcggtgctggagacgctcgcccgccagtatcgggtcgccgagtgctttaccgatgtggcggccatgctggccagccgccccgatgccgtgatgatccacgccgccaccgcggtgcatcgcgagctggccgagcagtgcctgcgcgcagggatccccacctttgtcgacaagcccctgtgcgacaatctggccgaggccgaggcgctggccaacctcgctatcgcgcaagattgcgccctctttaccggctttaaccgccgctatctgcccgccatggccgaggcgcgggcccag…	MRIAMIGLGDIAQKAYLPLLASDERVTPLLCTRNPAVLETLARQYRVAECFTDVAAMLASRPDAVMIHAATAVHRELAEQCLRAGIPTFVDKPLCDNLAEAEALANLAIAQDCALFTGFNRRYLPAMAEARAQPLTELNWQKHRFALPGKARDFLFDDFIHVLDSLCFYGGVPGGDFHAVLRPDTKDSSLLAGVSVSWQSGDRAISGSMNRSAGITEERIDAYGDNLSLHLENCTRGSIARDKQAQMLSPSDWQPVLAQRGFAAMLAHWYQQIESGKADCELIASYLHGHRLAEQLVALADKRG
fig|6666666.356227.peg.59	contig-32_1122_4006_3656	4006	3656	-	tRNA 2-thiouridine synthesizing protein E (EC 2.8.1.-)	FIG00141658	isu;Lipoic_acid_synthesis_cluster isu;Sulfite_reduction-associated_complex_DsrMKJOP_and_co-clustering_genes isu;Sulfate_reduction-associated_complexes icw(1);CBSS-326442.4.peg.1852	atgtctgcgtccgaaaaacatcagctggaattcaacggccaactcatcgagaccgatgccaagggctacctgctcaacagcaacgactggagcgaggagctggcgctggtgctggctgcgcaggaggggatcacgcttgaggagccgcactgggaagtggtgcgctttgtgcgcgccttctatctggagttcaacacctcccccgccatccgcgcgctggtcaaggcgatggagaagcagtacggccccgagaagggcaacagccgctatctctacaaactgttcccggaagggcccgccaagcaggcgaccaagattggcggcctgcccaagccggtgaagtgcatctga	MSASEKHQLEFNGQLIETDAKGYLLNSNDWSEELALVLAAQEGITLEEPHWEVVRFVRAFYLEFNTSPAIRALVKAMEKQYGPEKGNSRYLYKLFPEGPAKQATKIGGLPKPVKCI
fig|6666666.356227.peg.60	contig-32_1122_6196_4031	6196	4031	-	Putative efflux (PET) family inner membrane protein YccS	FIG00003123	ff	atgcccatggacttctccggtttgttacgccgactgctgaccgatagtcacatctacttcgccctcaaggtgctgctggccattctcggtctgctcgccttcaccctggccaccggcaatatccagctcaccgtgctgctctccctcggggtagtggcgggcgccatcgccgaaaccgacgacagtctgtggggacgcctgaaaaacctcgccatgacgctgatttgcttcatgtttgcgtcgctgtgcgtgcagtatctctaccccaccccctggctatttgccatcgggctggccagctccacctttatcttcgtgatggtgggggcgctcggtgcccgctatgccaccatcagttttggctcgctgctgatcgccatctacaccatgctgggcgcc…	MPMDFSGLLRRLLTDSHIYFALKVLLAILGLLAFTLATGNIQLTVLLSLGVVAGAIAETDDSLWGRLKNLAMTLICFMFASLCVQYLYPTPWLFAIGLASSTFIFVMVGALGARYATISFGSLLIAIYTMLGAAKAPDLFYQPLALGAGALWYGLVSFIWLWLLPYKTLHEQLAQSYFALGRYLLEKSRFFPADEHGAQAIRHNLAQLNINLVSALTLTKSALNARLSRRHPASPELASLLRLYLLALEIHERATSSHYPYSRLEAELKQGIVLEGFQEVFLQLSEACQRLGYAILVHKPYAHNKRIHWTLEALGDQLEFTNLKQHYPKTLLTPMKFLRRNLASINQLLGSAEVLQNPEQPEQELPALARPPRLPLLTQLKQHLTLHSMVFRHALRLSL…
fig|6666666.356227.peg.61	contig-32_1122_6365_6198	6365	6198	-	hypothetical protein			gtggccctgatttggatcagggccacttcgcgcttggcgggttactatctcgctctcgtttcgatcaagggtttcacctgtctcatgccgatggatctctctggcctgctgcgccgactgctgactgatagtcacatcgattttgcttcgctcaaggggggtgcctag	MALIWIRATSRLAGYYLALVSIKGFTCLMPMDLSGLLRRLLTDSHIDFASLKGGA
fig|6666666.356227.peg.62	contig-32_1122_7102_6446	7102	6446	-	Putative TEGT family carrier/transport protein	FIG00002297	isu;CBSS-326442.4.peg.1852	atggatacccgttctatctacactggcacccaaagtgccgtacgcgataccaacaaggtgctgcgtaacacctatatgctgctctccctcactctgggcttctctgccgtggtggcgggcatcgctaccgtgatgaacatgccgccgctgcactgggccgtgttcctgatcggcgtctacggtctgatgttcctgaccgagaagaatcgcaacaacggtatggggctggtcttcaccttcgccctgaccggtctgctgggctatagcctgggccccatcatcaacatgtacatgaacaatggtggtggcgagatcgtgatgaccgcccttggcggcaccgcgctcaccttcttcggtctgtcagcctatgccctgaccaccaagcgtgacctctctttc…	MDTRSIYTGTQSAVRDTNKVLRNTYMLLSLTLGFSAVVAGIATVMNMPPLHWAVFLIGVYGLMFLTEKNRNNGMGLVFTFALTGLLGYSLGPIINMYMNNGGGEIVMTALGGTALTFFGLSAYALTTKRDLSFIGGMLFVGFWVLLVAMVANIFLQMSALSLALSAMFMLFSSGAILLTTQQIVRGGETNYISATVTLYVSIYNIFLSLLSLLGGNRN
fig|6666666.356227.peg.63	contig-32_1126_484_1989	484	1989	+	Di/tripeptide permease DtpA	FIG00026146	isu;Proton-dependent_Peptide_Transporters	atgcgtccagcaacagcacccacagggttgttacaacagcccaaacccttctttatgatatttttcgtcgaactctgggagcgcttcggttattacggagtgcaggggatattggcggtcttctttgtacagcaactgggattttcccaagagcaatcctttattaccttcggtgccttctcggcgttggtatatggcctgatctcggtcggtggctatgtcggtgaccatgtgcttggcaccaagcgcaccatggtgctgggggccgtggtgctggtgataggctactttatgaccggcctgtcgatctacaatcccgacctgattttctatgcgctaggcaccatcgcggtcggtaactgtctgttcaaggccaatccggccagcctgctgtcaaaa…	MRPATAPTGLLQQPKPFFMIFFVELWERFGYYGVQGILAVFFVQQLGFSQEQSFITFGAFSALVYGLISVGGYVGDHVLGTKRTMVLGAVVLVIGYFMTGLSIYNPDLIFYALGTIAVGNCLFKANPASLLSKCYQPKDPRLDGAFTLFYMSINIGSLISLSLAPVIADHYGYTVTYNLCGVGLIIALLTFFACRNMVKDIGSEPDHLPLNYSKLLLVILGSVAMVFFCAWLMHHVVIANMVLMTVTIAVVIVFFREAFRLDTVGRNKMYVAFVLMLEAVLFYVLYAQMPTSLNFFAINNMHHEMLGVSVNPISFQALNPFWVVVGSPVLAMIYTRMGSKGRDLTMPLKFTLGMFFCSLGFLTAAASGWWFADEQGLTSPWFMVLIYLFQSLGELMISA…
fig|6666666.356227.peg.64	contig-32_1126_2469_2047	2469	2047	-	Putative Holliday junction resolvase YggF	FIG00912840	icw(3);Cluster_containing_Glutathione_synthetase	atgtcatcacgcagcatcatgggctttgactatggcaccaagagcattggcgtcgccatcggtcaggagctgactggcacagcccagcctctgcgcgccctcaaggccaacgacggcatccccaactgggacgagattgagaagctgctcaaggagtggcaaccggacctgctggtggtcggtctgccgctgaacatggatggcacagatcaggagatcacggtacgggcccgcaaattcggcaaccggctgcatggccgcttcggcaaaccggtggagttcaaggatgagcgactcaccaccacagatgcccgcgcccggctgtttgagcgaggcggctatcgcgcgctggaaaaaggcagtgtggacggggtatcggcgcagctgatcgtcgaagcc…	MSSRSIMGFDYGTKSIGVAIGQELTGTAQPLRALKANDGIPNWDEIEKLLKEWQPDLLVVGLPLNMDGTDQEITVRARKFGNRLHGRFGKPVEFKDERLTTTDARARLFERGGYRALEKGSVDGVSAQLIVEAWMEEQYI
fig|6666666.356227.peg.65	contig-32_1126_3067_2513	3067	2513	-	UPF0301 protein YqgE	FIG00137400	icw(2);Cluster_containing_Glutathione_synthetase	atgcaaacactgcaaaatcacttcctgcttgccatgccaagcctgacggatccctacttcgagcgctcgctggtctatctgtgcgagcacaacgaagagggcgccatgggactggtcgtcaacattccggtggagatgtcgctggaaaccatgctgacccagctccagctcaatccgcccaacaacccggaactcaagcagccggtgctgcaaggggggcctgttcacgccgatcgcggcttcgtgctgcacagcttccgccccggcttcaactccaccctgcaggtgggggatgagatgatggtgaccacctccaaggatattctggaaactctgggtacgagcgaggccccagcccattggctggtggcccttggctatgccggctggagcgccggg…	MQTLQNHFLLAMPSLTDPYFERSLVYLCEHNEEGAMGLVVNIPVEMSLETMLTQLQLNPPNNPELKQPVLQGGPVHADRGFVLHSFRPGFNSTLQVGDEMMVTTSKDILETLGTSEAPAHWLVALGYAGWSAGQLEQELVDGAWLVIPPNPALVFKTPIHKRWQQAAASIGVNPVHLSSDIGHS
fig|6666666.356227.peg.66	contig-32_1126_4219_3269	4219	3269	-	Glutathione synthetase (EC 6.3.2.3)	FIG00000722	isu;Glutathione:_Biosynthesis_and_gamma-glutamyl_cycle isu;Cluster_containing_Glutathione_synthetase	atgaccattaaactcggcatcgtgatggaccccatctcggccatcaacatcaagaaagattccagctttgccatgctcgaagaggcgcaaaagcgcggctatgagctcttctatctggagatgaaggatctctacatggaagccggtcgcgcctttggcaccatgcgcccgctcaccgtcaaatatgactatgccgactggtacacgctgggcgaggtggtggatcagcccctctccaacctcgatgtgatcctgatgcgcaaggatccgccgttcgacaccgaatttatctatgccacctacatgctggagcgagccgaggatgagggttgccttatcgtcaacaagccgcagagcctgcgtgacgccaacgagaagctctataccgcctggtttgcc…	MTIKLGIVMDPISAINIKKDSSFAMLEEAQKRGYELFYLEMKDLYMEAGRAFGTMRPLTVKYDYADWYTLGEVVDQPLSNLDVILMRKDPPFDTEFIYATYMLERAEDEGCLIVNKPQSLRDANEKLYTAWFAEHTPTTLVTRRADKLRAFHAKHKDVILKPLDGMGGASIFRMKEDDANVGVIIETLTAHGSQYCMAQTYLPAIKDGDKRVLVVDGEPVPYCLARIPAQGETRGNLAAGGRGEARPLSEADWAIARAVGPTLKEKGLIFVGLDIIGDRLTEINVTSPTCIREIEAAFDVHITGMLMDAIERRLGK
fig|6666666.356227.peg.67	contig-32_1126_5133_4402	5133	4402	-	Ribosomal RNA small subunit methyltransferase E (EC 2.1.1.-)	FIG00000248	icw(1);Cluster_containing_Glutathione_synthetase isu;RNA_methylation	atgcgcattccacgtatctatgaaccggccaccctgcaagttggccagaccatcgccctgtcggaagacggcgccaaccatatcggccgggtactgcgcatgcagccgggccagcagctcgagctgttcaatggcgatggcaatcaatatcccgccaccatcgccaacgtcggcaagaagtcggtggaagtgaccatcgaccgctgcgacgtccaatcagtggagtcaccgctggccatccacctcggtcaggtgatcagccgtggcgacaagatggacttcaccatccagaaatcggttgagctgggcgtcacctgcatcaccccactcttctccgagcgctgcggcgtcaagctgccggcagaccggctggagaagaagcgcgaacagtggcagaag…	MRIPRIYEPATLQVGQTIALSEDGANHIGRVLRMQPGQQLELFNGDGNQYPATIANVGKKSVEVTIDRCDVQSVESPLAIHLGQVISRGDKMDFTIQKSVELGVTCITPLFSERCGVKLPADRLEKKREQWQKVVISACEQCGRNVVPEVRMPMELDAWLAEETKELKLNLHPRAEYSINTLPVPEHGVRLLIGPEGGLSSDEIARTVQEDFKEMLLGPRVLRTETAALTAITALQCRFGDLA
fig|6666666.356227.peg.68	contig-32_1126_5957_5253	5957	5253	-	Endonuclease I precursor (EC 3.1.21.1) @ Extracellular deoxyribonuclease Dns (EC 3.1.21.-)	FIG00452297	ff	atgcgtttcatctcctccctcgccctgaccctgctggccggtttgccgctgctcagcgcccccctgcacgcccagacctttcgcgaagccaagcaggatctggtgaagctctatcgcagccagcctgcggtcaccaccttctactgcggctgcgacatcgactatcagggcaagaaaatgagcccggatctcgccagctgcggctatgagccgcgcaagcaggccaaacgcgccgcccgcatcgagtgggaacacgtggtccccgcctgggagttcggccaccagctgcaatgctggcaggatggcggtcgcaagaactgcgaaaaagcgagccccgagttcaacaagatggagggggatatgcacaacctcttccccgccattggcgaggtgaacggc…	MRFISSLALTLLAGLPLLSAPLHAQTFREAKQDLVKLYRSQPAVTTFYCGCDIDYQGKKMSPDLASCGYEPRKQAKRAARIEWEHVVPAWEFGHQLQCWQDGGRKNCEKASPEFNKMEGDMHNLFPAIGEVNGDRANYRFSDWNGKPDQYGQCQMLVDFKDRRVQPPKGPVRGQIARAYLYMSQQYGLRLAAQQRKLFEAWDRQYPAEGWECERNRRIGKLQGNTNPFIEKQCQ
fig|6666666.356227.peg.69	contig-32_1126_6615_6031	6615	6031	-	Protein sprT	FIG00904538	ff	gtgataaaaggggagcctggctccccttttgcttatccgctatctgacgagatgttgatgtctgccactccttcccagcttgtcaccctgctgcaacaacgcgtagaagcctgctttgtgcaggccgaggcgcgccttggccgcaccttcccccgcccgcggatctactgcaatatgcggggccgggcggcgggatcggcgcgactgcaaacctgggagctgcgcttcaatcccgccctctatcaggccaaccagcaggcgtttctggatgaggtggtgccccacgaggtggcccatctgctggtctatgccctgtggggtgaagggcgcggcaaaaaccgggtgctaccccacggccgtcagtggcaatcggtgatgcgggaggtgttcggccttgag…	MIKGEPGSPFAYPLSDEMLMSATPSQLVTLLQQRVEACFVQAEARLGRTFPRPRIYCNMRGRAAGSARLQTWELRFNPALYQANQQAFLDEVVPHEVAHLLVYALWGEGRGKNRVLPHGRQWQSVMREVFGLEPRTTHSFDLAVLAQRTVPYRCHCQQHQLSIRRHNKVVRGEARYHCRRCKQPLERERPEPEQ
fig|6666666.356227.peg.70	contig-32_1126_7229_6627	7229	6627	-	S-adenosylmethionine synthetase (EC 2.5.1.6)	FIG00000329	isu;Methionine_Degradation isu;Methionine_Biosynthesis	gtggtgctgtctacccagcacgccgaatccatcagccacaaagatctggttgaagcggtacgcgaagagatcatcaagccggtgctgccagccgagtgggtcaacaaggacaccaaatacttcatcaacccgaccggccgtttcgttatcggcggcccaatgggtgactgcggtctgaccggtcgcaaaatcatcgtcgacacctacggcggcatggcccgtcacggtggtggcgccttctccggcaaggatccgtccaaggttgaccgttctgctgcctacgccgcccgctacgttgccaaaaacatcgttgccgccggtctggccgatcgctgtgaaatccagatctcctacgccatcggcgtggccgagccgacctccatcagcgtcgagaccttc…	MVLSTQHAESISHKDLVEAVREEIIKPVLPAEWVNKDTKYFINPTGRFVIGGPMGDCGLTGRKIIVDTYGGMARHGGGAFSGKDPSKVDRSAAYAARYVAKNIVAAGLADRCEIQISYAIGVAEPTSISVETFGTAKVAEELLVKLVREHFELRPYGLIEMLDLKRPIYQATAAYGHFGRDEFPWEQTDKAELLRSAAGL
fig|6666666.356227.peg.71	contig-32_1129_135_1322	135	1322	+	Flagellar hook-length control protein FliK	FIG00001074	icw(6);Flagellum	atggcccagctggccaaggtgctgccggtcgatgagtcggcaagcaccgccaaatccgctgagtcactcgctgcaaaagaggctggcgacagcaaatccgatctcgccgccagcaatgctttgactaacaaggggcaggcaacgcaagccgcgactcagggggctgcgctcaaggccttcaatgaggggctcaagcagcctgaggcgggcgctgcaaccacttcagcagctacggatggaaatggggtcgctggcaagggggcagaaaagggggccgccgagggtagccagcagccagccaccgccgctaatcaaggttcggcgcccgtgaggacggcgcagagtgccgcagaaagtgccgcagcccagggcagcgtgacgacaaatgcgacgactcag…	MAQLAKVLPVDESASTAKSAESLAAKEAGDSKSDLAASNALTNKGQATQAATQGAALKAFNEGLKQPEAGAATTSAATDGNGVAGKGAEKGAAEGSQQPATAANQGSAPVRTAQSAAESAAAQGSVTTNATTQSDSAAAPVMVAPQQVLAQAESQGPQAPLSTISAGIKQMEVTGTDEVRKAVSLEVKPKTGEAEKSLVATTSSGESSPSQTVQHGQNSQTQPQVADSRAPAAETTLRREPQNLPHLKLASQEAPAELHQKVNVMLAEKLQQAEIQLDPLGLGKMKIQIQMGADSQANVHFVVQHGQTREMLEQAMPRLRDMLAGQGIQLGQTQVQQQSQQQQQQGQPTFNGQGQQGQSSGQPRSGNGLVEGELTTSNPSLLVESTNGSGIDFYA
fig|6666666.356227.peg.72	contig-32_1129_1380_1895	1380	1895	+	Flagellar biosynthesis protein FliL	FIG00057432	idu(2);Flagellum	atggctgacgataacgagttgacgctaaaagacccggctgcgggcaagaaaaagaagctgatcattatcattgccctggcggtaattttgctgggcggtggtggtgctggcgccttcctgatgctctccggctccgataaaccgcccgctgaagctgcggaaggtgccgaggccacacccaaagaggaagcgcctaaaccttccctctatgtcggtatgccgcgcccctttgtcttcaacgtcgcaggtgcccagcgagatcgactggtgcagatcaagatccagctgatggtgcgcggtaccgccgacgagacgctggccaaacagaatatccccctgattgaaggcaccttgctgcgggtattcagcgcagccagtgccgaacagctgatgaccttt…	MADDNELTLKDPAAGKKKKLIIIIALAVILLGGGGAGAFLMLSGSDKPPAEAAEGAEATPKEEAPKPSLYVGMPRPFVFNVAGAQRDRLVQIKIQLMVRGTADETLAKQNIPLIEGTLLRVFSAASAEQLMTFEGKEKLRKDSLEECRRVLKDLVSSPVIEQVLFTGFVMQ
fig|6666666.356227.peg.73	contig-32_1129_1903_2973	1903	2973	+	Flagellar motor switch protein FliM	FIG01290464	icw(2);Flagellar_motility icw(8);Flagellum icw(1);Bacterial_Chemotaxis	gtgagcgatctgttaagtcaggacgaaattgatgccctcttgcacggtgtcgatgatgtcgaagaggaagagataggcggcgctggagaccccggcgtagctcagtttgacttctcctcccaagaccgcatcgtccgtggtcgcatgccgacgctggagctggtgaatgaacgtttcgcccgccatatgcggatcagtctgttcaacatgatgcgtcgtaccgccgaggtctcgatcaacggcgtgcagatgctcaagtttggcgagtatgttcataccctgtttgtgccgaccagtctcaacatggtgcgcttccgcccgctcaaggggacggcgctcatcaccatggaggctcgactggtcttcattctggtggagaactttttcggtggcgatggc…	MSDLLSQDEIDALLHGVDDVEEEEIGGAGDPGVAQFDFSSQDRIVRGRMPTLELVNERFARHMRISLFNMMRRTAEVSINGVQMLKFGEYVHTLFVPTSLNMVRFRPLKGTALITMEARLVFILVENFFGGDGRYHAKIEGREFTPTERRIIQMLLKLVFEDYKDAWAPVMDVGFEYLDSEVNPAMANIVSPTEVIVVSSFHIELDGGGGDFHVAMPYSMLEPIRELLDAGVQSDKGDTDVRWSKALRDEIMDVKVELRAKLLETELTLRELMELRPGDIIPVDMPENLLVFVEDLPTFHAKMGRTKDNVALKITDKLKRPEGVKTEMHLVTRGGVRIDGEAELEELERSIEDQQR
fig|6666666.356227.peg.74	contig-32_1129_3033_3425	3033	3425	+	Flagellar motor switch protein FliN	FIG00002041	isu;Flagellar_motility icw(4);Flagellum isu;Bacterial_Chemotaxis	atgagcggaactgaggaagaggatctgatggctgatgcctgggctgcggctctggaggagcaggtgacggcggaagccaagccagccccgctggaagagttgaaagatgatgcccccatcagtgccgaggagcgtcgcaagctcgacactattctcgatattccggtcactatcgccatggaggtgggccgtagccagatcagcatccgcaacctattgcagctgaaccagggctcggtggtggagctggatcgtgttgcaggcgagccgctggatgtattggtcaacggtaccctgatcgctcacggcgaggtggtggtggtgaacgacaagttcggtatccgcctgactgacgtcatcagccagattgaacggatcaagaagctcaaatga	MSGTEEEDLMADAWAAALEEQVTAEAKPAPLEELKDDAPISAEERRKLDTILDIPVTIAMEVGRSQISIRNLLQLNQGSVVELDRVAGEPLDVLVNGTLIAHGEVVVVNDKFGIRLTDVISQIERIKKLK
fig|6666666.356227.peg.75	contig-32_1129_3422_3802	3422	3802	+	Flagellar biosynthesis protein FliQ	FIG00108124	icw(6);Flagellum	atgatgcgcctcctgttgttattgctgcctgttccggcctttgccgagacagcggcatctgccaacgtgcctagtctgagctcctggttgctctccagtttgatggtgatcggcctcattctggtgctgggctttctgctcaagaagagcaagctggcgaccgccatgggtggcggccagatgcgggtcatcgcctcgttgccggtgggttacaaagagaagctgctggtggtcaaggtaggggaacagcagttgctggtcggcgtcacgccgcagcaggtcaactttctctaccggctggaggagccgctggatgaaaaccagccgcaggcgttttcccagcagcttggcaaattgatgggcaagcatgaaaaaagctaa	MMRLLLLLLPVPAFAETAASANVPSLSSWLLSSLMVIGLILVLGFLLKKSKLATAMGGGQMRVIASLPVGYKEKLLVVKVGEQQLLVGVTPQQVNFLYRLEEPLDENQPQAFSQQLGKLMGKHEKS
fig|6666666.356227.peg.76	contig-32_1129_3789_4562	3789	4562	+	Flagellar biosynthesis protein FliP	FIG00138353	icw(2);Flagellum	atgaaaaaagctaacggcttatggctgaatacggggctgctggtcagcctgctgataccactgttttgctcctggcctgtgctggcacaggacgccatgtcggcggtgaccgtcaagaccatgggggatggctctcaggagtacagcctgaccctgcaagtactggcgctgatgaccgcgctctccttcttgccggccatggtgatcatgatgacctcgtttacccgcatcattgtggtgttgggtatcttgcgccaggcgatcggtctgcaacagagtccctccaaccaggtgttgatcggcatcgccctgtttatgtcgttcttcatcatgtcgccggtgctggatcgcatcaatgatgaggcgttgcagccctatctggccgagaccattcaggca…	MKKANGLWLNTGLLVSLLIPLFCSWPVLAQDAMSAVTVKTMGDGSQEYSLTLQVLALMTALSFLPAMVIMMTSFTRIIVVLGILRQAIGLQQSPSNQVLIGIALFMSFFIMSPVLDRINDEALQPYLAETIQAKEALERAELPIHQFMLAQTRIKDLNTFMEIANVQVEKPADVPLRVLIPAFVTSELKTAFQIGFMLFLPFLVIDLVVASILMAMGMMMLSPMIVSLPFKLMLFVMVDGWNLILGSLANSFGLGAG
fig|6666666.356227.peg.77	contig-32_1129_4588_4857	4588	4857	+	Flagellar biosynthesis protein FliQ	FIG00108124	icw(6);Flagellum	atgagtcctgaaacctttgtcgacgtctttcgcgaggcgctctggctggtcaatatcatggtcagcgccgtgatcctgcccagcctcgctatcggcctggtggtagccatttttcaggcggccacctccatcaacgaacagaccctgagctttctgcctcgtctcatcgtgacactgtttgcgctgggggctggcgctcactggggcttgcagagtctgatggacttcttcgtgctgatggtgaaccaaatccccgaggtggtgggatga	MSPETFVDVFREALWLVNIMVSAVILPSLAIGLVVAIFQAATSINEQTLSFLPRLIVTLFALGAGAHWGLQSLMDFFVLMVNQIPEVVG
fig|6666666.356227.peg.78	contig-32_1129_4854_5651	4854	5651	+	Flagellar biosynthesis protein FliR	FIG00000586	icw(1);Flagellar_motility icw(1);Flagellum	atgacctacacaaccgctctgatcatggagtggttgtcttccatcctctggccgctggcgcgggtgagcagtctgctgatggtgatggcggtgtttggcagccgccttgctcctgcgcgggtacggatggggctggctttggccatcaccttcctgatagccccgttgcttccgaaaattccccctatcgagctcttctctgctggcagttttctggtattgggccagcagttgctgatcggtattgcccttggtctgatgacccagtttctgatggagagcttcgtgatggccggtcaggtcatcgccatgcaaaccagcctcggctttgccaccctggtggatccgatgaatggccagtcggcccccgtagtgggtcaattctatctgatgctggcg…	MTYTTALIMEWLSSILWPLARVSSLLMVMAVFGSRLAPARVRMGLALAITFLIAPLLPKIPPIELFSAGSFLVLGQQLLIGIALGLMTQFLMESFVMAGQVIAMQTSLGFATLVDPMNGQSAPVVGQFYLMLATLVFLALDGHLVMLRLVILSFETLPVSDAGLTLPAIRTLIGFLGVMYQASLVMALSAIVALLLINFAFGVMTRAAPQLNIFSIGFAVSMMSGLLILWLTIGGFLGHFDIMWERVQEVSCELINTQCFGGAHG
fig|6666666.356227.peg.79	contig-32_1129_5644_6774	5644	6774	+	Flagellar biosynthesis protein FlhB	FIG00003476	icw(3);Flagellar_motility icw(3);Flagellum	atggctgataccgaccaggaacgtaccgaacaccccacgggcaaacgactgcaacaggcccgtgaaaaagggcagattgcacgttcaaaagagttgggaaccgccagcgttttgctctcggcggtatttggcctgctgatgctcaagggctcgctggcgacagccatgatcaaggtcgtcaccatgggctttactctggacagggagcaggctttcgatcccaatgccatgatcgccatgctgccggcgctgttgggggaactggtgcttccgctggggctgttgtttgcactggtggcgattgccgcgtttatcggcaacaccctgatgggggggatgaacttctccaccgaagccatgatgcccaagatgagcaagctgagcccgctcagcggcctc…	MADTDQERTEHPTGKRLQQAREKGQIARSKELGTASVLLSAVFGLLMLKGSLATAMIKVVTMGFTLDREQAFDPNAMIAMLPALLGELVLPLGLLFALVAIAAFIGNTLMGGMNFSTEAMMPKMSKLSPLSGLKRMFGVQSLIELVKSIAKVVFITLFAWWMLSSQFNHLLNLSMEGFPGGIIDALELFLWMLIILCCALLPIVAIDVPFQQWNHMRQLKMTKQEVKDEFKDSEGKPEVKGKIRQLQMQMAMRRMMGDVPKADVVITNPTHYSVALKYDAGKPGAAPKVVAKGTDEIAMKIREIAREYEIPIMPSPALTRAIYHSTELGHEIPEGLFAAVAQVLAYVFQLKKFRRGQGRRPQPLAKDLPIPTEYRK
fig|6666666.356227.peg.80	contig-32_1142_1969_245	1969	245	-	PTS system, fructose-specific IIB component (EC 2.7.1.69) / PTS system, fructose-specific IIC component (EC 2.7.1.69)	FIG00001383	idu(1);Fructose_utilization icw(1);Fructose_utilization	atgaaagcaatcttggttacggcttgcccggcgggcattgccaccagctttctcgctgcaaaacggataggacagcaggccaaactggctggctgggaactcaccctcgacgtcggctccagcgtgcaaccgcgccagatcccctcaaaagagcagattgccgccgccgatctggtgctggttgtcgccattgccccggtggatctcgccgcctatgatggcaagcgagtctatcagggcagcatggatctcgccctgcaggatccggctgccttgctggaagcagccgccagcggcgccagcctctatcgccatcaagccgcgcctgctgccgccaaatcggccgccgctggcaagcgcatcgtggcagtgacagcgtgcccgactggcgttgcccac…	MKAILVTACPAGIATSFLAAKRIGQQAKLAGWELTLDVGSSVQPRQIPSKEQIAAADLVLVVAIAPVDLAAYDGKRVYQGSMDLALQDPAALLEAAASGASLYRHQAAPAAAKSAAAGKRIVAVTACPTGVAHTFMSAEALETMAKQLGYQIRVETQGSVGAQNALTAEEIAAADLVFLATDIEVDMARFDGKPVYRTSTGAALKKTRAELDKAWSEAKTYRHSGASQPKKEEKAGPYKHLLTGVSFMLPMVVAGGLIIALSFVFGIEAFKVEGTLAAALMKIGGGSAFALMIPVLAGYIAYSIADRPGLAPGMIGGMLASSLGAGFLGGIVAGFLAGYSAKYLSDKVRLPTTLEALKPILIIPLFASLFTGLVMIYVVGGPVAGIMNAMTEFLNNMGS…
fig|6666666.356227.peg.81	contig-32_1142_2955_1966	2955	1966	-	1-phosphofructokinase (EC 2.7.1.56)	FIG00001366	icw(2);Fructose_utilization	atgaagattgttaccatcaccctcaaccccgcccttgatctcactactcgccttgaggcgatgagcctgggcgaggtcaatctggtgagcgaggccaacctgcgtgccgcaggcaaggggatcaacgtcgccatggtgctcaaggatctgggcctcgaggtgggcgtcaccggttggcttggcgcagacaatgagcagagttttgtctccctgtttgccgagcgagcgctggatgatcactttgtgcgcgtggcgggcagcacccgcatcaacgtcaagatctccgagcagtctggtcgggtcaccgatctcaacctgccggggctcaccatccagcaaggggaagtgagcgcgctggagcaggccatcgaccaattggctgcgcatgcagagtggttc…	MKIVTITLNPALDLTTRLEAMSLGEVNLVSEANLRAAGKGINVAMVLKDLGLEVGVTGWLGADNEQSFVSLFAERALDDHFVRVAGSTRINVKISEQSGRVTDLNLPGLTIQQGEVSALEQAIDQLAAHAEWFVLAGSLPKGVAPDYCAHLIRLLTAKDKQVIFDCSGAALTEGIKAAPTLVKPNLEELSQWAGRPIKTLSEQAECARALQASGIPNVVISNGADGLIWFAPDAVWQAIPPRMQVVSTVGAGDSLVAGLAHGLSLGWTPEQTLRLATAVSALAVSQVAVGFDDINVLNPLLEQVRVERLDALAPVQCHTPSMENSGDAQ
fig|6666666.356227.peg.82	contig-32_1142_4055_2955	4055	2955	-	Fructose-specific phosphocarrier protein HPr (EC 2.7.1.69) / PTS system, fructose-specific IIA component (EC 2.7.1.69)	FIG00003147	icw(3);Fructose_utilization icw(3);Fructose_utilization	atgttgaagttggcgcgagagcagatcttgctgggacagtcggtggcaaccaagtcggacgccattgtcctgctggcaggcaaactgaccgaagccggtctggtggaagcgggctatgtggatgggatgctggcccgtgaagcgcagcatgccacctatcttggcagcggcatcgccattccccacggcaccaccgatacccgtcatttggtgaagagcaccgacgtcatggtggcccaattccctcatggcatcgagtgggacgaggggcagatcgcctacgtcgccatcggcatcgccgccaagtccgacgagcatctgggcattttgcgccagctcacccatgtgctgggtgacgagcaggcggcagctcagctcaaagaggccaccgatgccgac…	MLKLAREQILLGQSVATKSDAIVLLAGKLTEAGLVEAGYVDGMLAREAQHATYLGSGIAIPHGTTDTRHLVKSTDVMVAQFPHGIEWDEGQIAYVAIGIAAKSDEHLGILRQLTHVLGDEQAAAQLKEATDADTIINILTGATAAKEVQYLTLADFPADDRDQLLLGAAARAKSAGWGDAAMVSALLASEPAYLGEGVWLARAQAAQTGWVLATPSRALCAGELPVNAMLLLCAADSSHLPQLENLAKLAAAGQLATLAGGEGLAMLLAGPASGLSETFTIINPHGLHARPGAMLVKVAKEFESDIRVANLDGSGEAVSAKSLMKVIGLGVKCGHRLAFRAEGADAEAALKGIGEAIAAGLGEGAH
fig|6666666.356227.peg.83	contig-32_1142_4098_4277	4098	4277	+	hypothetical protein			ttgaacattcggataactcgccagctgacaatagacccgatcgcagttcactgtgatcggagcccgattttcaggccactgggtctcttcgttgctgacaggctgaatcgtttcacttacactcagactgaatcgtttcagcgaattgatcaagtacccacaaagagtgcttttcaatga	MNIRITRQLTIDPIAVHCDRSPIFRPLGLFVADRLNRFTYTQTESFQRIDQVPTKSAFQ
fig|6666666.356227.peg.84	contig-32_1142_4352_5338	4352	5338	+	Fructose repressor FruR, LacI family	FIG00133743	icw(1);Fructose_utilization	atgatgaaactggatgaaatcgccgccctcgccggtgtctcgcgcaccacggcaagctatgtgatcaatggcaaggccgaccaataccgcatcagtcaggccacccgcgacaaggtgatggccgttgtcaccgcccacaactaccagcctgacagccgcgccgcctccctgcgtggcggccagaccaggaccctcggctttatcctgcccgaccttgagaacgccagttacgccaagctggccaaacggctggaacagggggcccgggcgcagggctatcagctgctcatcgtctgctcggaagatgagcccgccacagaaaaagagctggcacagatgctggtgagccgccatgtggacgccctgctggtggccagttgcctgccgccggacgacccc…	MMKLDEIAALAGVSRTTASYVINGKADQYRISQATRDKVMAVVTAHNYQPDSRAASLRGGQTRTLGFILPDLENASYAKLAKRLEQGARAQGYQLLIVCSEDEPATEKELAQMLVSRHVDALLVASCLPPDDPFYGKLQAQGSQILAIDRAMAADKFVTVASENEKASFDLTSSLLTPTLCHIALITALPALTISQERKAGFEQAVASHSAARHLCEGDHFSRLEGYRLIKDLHQQLGQLPEALITTSYILMEGVLDYLLEQEIDMSQLAMATFGDDRLLDFLPFGINSLPQQHDALANQALELALKAVNGEYQSGLHYVSRTLKRRR
fig|6666666.356227.peg.85	contig-32_1142_5897_7090	5897	7090	+	Tyrosine-specific transport protein	FIG00004484	ff	atgaataccaaaaccctgggttgtaccctgttgattgccggcaccaccattggtgcaggcatgttggccctgccgctggcctcctcctccctcggcggccccgccaccctgatgttgatggtcggcctctgggccctgatggccttcaccgccatgctgcaagtagaggcaagcctcaacaccggcaaatggtacctgcaccagctggcggaccatctgctcggcccctggggcaagcgcatcgcctccttctgtatcctgatgctgttctactcgctggcctccgcctacatcagcggcggcagcagcctgctggcacaggcgctggccgatgcgggcatgaccctcagccaggagcaggccgcctgggcctttaccctgctgtttggcggcatggtc…	MNTKTLGCTLLIAGTTIGAGMLALPLASSSLGGPATLMLMVGLWALMAFTAMLQVEASLNTGKWYLHQLADHLLGPWGKRIASFCILMLFYSLASAYISGGSSLLAQALADAGMTLSQEQAAWAFTLLFGGMVCVGTRSVDYLNRLMFTVKLVIMVVVLALLLPRTEGQHLLSMPLGQGLLLAGLPVIFTSFGFHGSIPSVMLYLGDCPKQLRRVFVWGSALPLILYVLWQVAILGLLGQQALLQTGGALDSLLANVGKLVSWPAFNQAMHLFADLALATSFLGVTLGLFDFMAKVTRRKDNWQGRTQTGLITFVPPLLFALYFPQGFIMALGYAAIALAILAVLLPVALVWQSRKQAPAHHYRAPGGVVALGLAAAMGVLIVGVQISVSLGMLPAL
fig|6666666.356227.peg.86	contig-32_1154_3104_1968	3104	1968	-	Agmatine deiminase (EC 3.5.3.12)	FIG00001062	icw(1);Arginine_and_Ornithine_Degradation icw(1);Polyamine_Metabolism	atgccatcccgacgcaacgtattgaaacagctggcagccatcggcgtgctagccgggctcggcaatctgccgggcaaggcccacgcggccagcagcaatgccgatgaggaggctaccagcgccagcggcgagcagttccatatgcccgatgaagccgcccctcaaacgcaggtctgggtcgcctttgccgccagcgccgatatctggggccgcgactacaaagaggtgcaggccaccatagggcggctggttaaagccatgaccccttacaccaaggtgagcgtgctctgccgcgaagaggaggaggcgctggcccgcaagctctgtggcgagcagaacacccgctttatcgtcgccgagctggacgatatctggctgcgcgatactggtggcgtcttc…	MPSRRNVLKQLAAIGVLAGLGNLPGKAHAASSNADEEATSASGEQFHMPDEAAPQTQVWVAFAASADIWGRDYKEVQATIGRLVKAMTPYTKVSVLCREEEEALARKLCGEQNTRFIVAELDDIWLRDTGGVFVQNGEGELGLVDFNFNGWGDKQEHEQDAGVAELVSKQADAHYLQSKLTGEGGGIEVDGNGTGIMTESCWLNSNRNPGVSKAQLEAELKANLGLRKIIWLPGIKGKDITDAHVDFYARFVRPGVVVVNLDNDPASHDYQVTRQHLAILKQATDADGNKLELHVLPPPLDVRDNRFSRSRDFAAGYINYLPINGAVIAPEFGDKAADRYCHDLLAKLYPGRKVVQINIDPVAAGGGGIHCITLHQPA
fig|6666666.356227.peg.87	contig-32_1154_4231_3122	4231	3122	-	Spermidine/putrescine-binding periplasmic protein	FIG00883577	ff	atgacaggcagacgatcccacacgctggcgctgctcgcggccatattgtgcaccggcaccgcaaccgcgctcgaccaggagcaaccggccgacaaggtgctgcgcctctacaactgggcggactatttcgcccccgataccctcagcgcctttaccaaagagaccgggatccgggtcatctatgacgtcatggacagcagcgaaaccctggaagccaagctgatggccggtcgcagcggttatgacctgatcttccccggcgatacggtggcggagcgactgatgcgcgccggcagcctgcaacccctcgacaaaagcaagttgcagcatctggccgacatcgaaccgggcttgctgcggatccagcaagcctatccccattcacgggatgcggtggtg…	MTGRRSHTLALLAAILCTGTATALDQEQPADKVLRLYNWADYFAPDTLSAFTKETGIRVIYDVMDSSETLEAKLMAGRSGYDLIFPGDTVAERLMRAGSLQPLDKSKLQHLADIEPGLLRIQQAYPHSRDAVVPYTWGTIGLTYNAGMIKQRMADAPVNSLDMLFKPELAAKFADCGISIIDSPDEVLAVVLNYLGREPRSGKAEDLDAALALLKGLKPYIRKFQSQPVTQLVNGDLCLSLGYSGDMTQASRSAAEAGKKDQFEYRLPKEGSTIWMDTMAIPADAAHPEYAYAFINFVMRPANMAAITNSTGYPTASAKARSLVDATMTGNPDIYLDDATYQRLIPGQDISQPEMRARMRAWTRFKSSL
fig|6666666.356227.peg.88	contig-32_1154_5142_4228	5142	4228	-	N-carbamoylputrescine amidase (3.5.1.53)	FIG00001378	icw(2);Arginine_and_Ornithine_Degradation icw(2);Polyamine_Metabolism	atgggcaacatcaccgtcgcaaccacccagtttgcctgcagctgggatctgccacgcaatctcgacatggcggaaactctggtgcgggaagcggccgccaaaggggcgggtcttatcctgctgcaagagctgtttgccaccccctacttttgcatcgagcagcaccacggccatctggcgctggccgagtcgttcgaacagagccgggtactgcgccgcttctcggcactcgctcgcgagcttggcgtggtgctgcccatcagctggttcgaacgggccggcaacgccttcttcaattcgctggcactggcggatgccgacggcaagctgctgggggtctatcgcaaaacccatattcccaatgccatcggctatcaggagaaggagtacttcagcccc…	MGNITVATTQFACSWDLPRNLDMAETLVREAAAKGAGLILLQELFATPYFCIEQHHGHLALAESFEQSRVLRRFSALARELGVVLPISWFERAGNAFFNSLALADADGKLLGVYRKTHIPNAIGYQEKEYFSPGDTGFRVWECAAGRIGVGICWDQWFPEAARSMALQGAELLLYPTAIGSEPGAAHLDSRDHWQLTQRGHAAANILPVIAANRIGNEVATTDPDLQMTFYGSSFITDHKGALLAEADRTTPGVLVQELDLAAMAEERMSWGIYRDRRPEMYGTLLSLDGHQSRVTGNHRGVLA
fig|6666666.356227.peg.89	contig-32_1154_6199_5147	6199	5147	-	Agmatine deiminase (EC 3.5.3.12)	FIG00001062	icw(1);Arginine_and_Ornithine_Degradation icw(1);Polyamine_Metabolism	atgcgggaacagggaatcgtggcaaagggctggtttatgcccgccgaatggtgtcagcacgcagcgacctggatggtctggccccacaacaaggcgctgtgggagtcaggttggggcgtcaccctcgccggagtgcagcaagacttcgcccgggtggtcaataccatcgtccggttcgagccggtcaagctggtagtcgacccttccgcgctggccgaggcgcgcgcgctctgtgaccagcgggtgacccttgtccccattgcggtggatgacagctggtgccgcgactccggccccacctttatctgccacccggaactgggcagtgccggggtgagctggcgcttcaacgcctggggtggcaaatcggcacacccgctcgatgaagggctggctcgc…	MREQGIVAKGWFMPAEWCQHAATWMVWPHNKALWESGWGVTLAGVQQDFARVVNTIVRFEPVKLVVDPSALAEARALCDQRVTLVPIAVDDSWCRDSGPTFICHPELGSAGVSWRFNAWGGKSAHPLDEGLARRILNSLELDTIGSFLANEGGAIHVDGEGTLITTESVLLNSNRNPGISKGEIEQIFSRLLGIEKTIWLPGDPDHVTGDMTDGHVDGVCAFSRPGQLLVDATRDTSSTYARIVRENRRALMLATDARGRTFELQDLYEASEAIDTEAEVFCASYTNFYIANGAIIMPAYGVASDREAAAVLQRAFPQREVVPVQINQLAHGGGGIHCITQQQPAWPVRG
fig|6666666.356227.peg.90	contig-32_1154_6315_7214	6315	7214	+	Glycine cleavage system transcriptional activator	FIG00002391	idu(1);Orphan_regulatory_proteins	atggtgttcaagcagtggcccccgctcaacgtgctgcggggctttgaggcggcagccagactcggcagttttcatcaggcggcgcaggagctgcacctgacccagtccgccatcagccagcagatccgctcgctggaggagctgctcggccagccgctgtttcaccggcagggacgttcggtcgcgctgaccgatgcggggcaggatctgctggagaccacccagagcgtgctgttgcagctggcgatggggatccagcggctggagcagtaccgcaaaccgaaccagctggtgctcaataccagcaccgccatcgctcgtcactggctgctgccgcgattgggggagtttcatcgccagtatcccgacatcgatctctggctgttcaccagcgatgaa…	MVFKQWPPLNVLRGFEAAARLGSFHQAAQELHLTQSAISQQIRSLEELLGQPLFHRQGRSVALTDAGQDLLETTQSVLLQLAMGIQRLEQYRKPNQLVLNTSTAIARHWLLPRLGEFHRQYPDIDLWLFTSDEEPDMAEQTVDLALRWDLGPQAECRHQHLLADRLLPVATATVLSRPAEERTTLHGERELDWHHWTLRGGEDLHLQTRGLNFSDPGLLLEAASAGLGVALVSELLSRSARQQGLLLPLSTRRVKGPQWNLLVHQDSEGMPECRAFCHWLGQQFADGEPDWEEGGLATL
fig|6666666.356227.peg.91	contig-32_1163_63_734	63	734	+	hypothetical protein			ttgcggctggtcggctggcagatagagctcaatctggtcggcaacgccgttgcgcgctgcgttgtcacggctggcctgaatggcttgcgggtcgatgtcgatgccgataactcgggcggcacccagtttcagggcggcgatgccgagaatgccggagccacagccaaaatcgaccacggttttaccggtcaggtccagcccgtccagccactgcaggcagagggcggtggtggggtgggtaccggtaccgaaggccagacccggatccagcatgacgttgaccgcatcggggttcggcacatcgcgccagctcgggcagatccagaggcgctcgccaaactgcatggggtggaagtgatccatccactcgcgcacccagtccttgtcttccagctgctc…	MRLVGWQIELNLVGNAVARCVVTAGLNGLRVDVDADNSGGTQFQGGDAENAGATAKIDHGFTGQVQPVQPLQAEGGGGVGTGTEGQTRIQHDVDRIGVRHIAPARADPEALAKLHGVEVIHPLAHPVLVFQLLDLVADIFAEDLLEEGDSGGRIGFGIEQPHHFGLTPERGFTGHGFIDGHILGIHKGHSLGSTPQQHVAHLVCGLGSGVDSNLYPGHGVDSS
fig|6666666.356227.peg.92	contig-32_1163_1023_901	1023	901	-	hypothetical protein			atgcaccaaaacggcgtcagcccgtccttgagcaaggtgccgaccttgctctttttttgtctggcagacttttaccaaggcaaacaagcgcagaaaaaaaatgccacccgagggtggcagtga	MHQNGVSPSLSKVPTLLFFCLADFYQGKQAQKKNATRGWQ
fig|6666666.356227.peg.93	contig-32_1163_2269_1253	2269	1253	-	Bifunctional protein: zinc-containing alcohol dehydrogenase; quinone oxidoreductase ( NADPH:quinone reductase) (EC 1.1.1.-); Similar to arginate lyase	FIG01393346	ff	atgaaagccattgccctgactcactatctgccaagcgaccaccccgactgctttatcgccgccaacctgtccgatccggttccgggtccgcgggatctgctggtgcgggtcaccgctacctccgtcaatccggtggataccaaggtgcgttcccccaaggccaaaattgaaagctcgccccgggtactgggctgggatgcggtgggggaagtgatcgccaccggcagcgaagtcaccctgttcaaggcgggcgaccgggtctggtatgccggcgacatcagccgcccgggtagcaacagcgccctgcaactggtggatgagcgcatcgccgccatcgcccccaccagcttgagcgatgtggaagccgccgccctgccgctcaccgccatcaccgcctgg…	MKAIALTHYLPSDHPDCFIAANLSDPVPGPRDLLVRVTATSVNPVDTKVRSPKAKIESSPRVLGWDAVGEVIATGSEVTLFKAGDRVWYAGDISRPGSNSALQLVDERIAAIAPTSLSDVEAAALPLTAITAWETLFERFALTRESRGKLLIIGGAGGVGSIAIQLARQLTGMEVVATASRPESREWCLEMGAHQVVNHHKLQEELTALGITQVDAIFCTNATAEHWATMAGLIRPFGHICTIAESSEPWDLSLLKSKSVTFSQEFMFTRSLFQTPDMIEQHRLLGRVAALVDEGVLQTTLTRTIPSLTPVTLAQAHAEVEAGRMVGKLVIDMSGFAN
fig|6666666.356227.peg.94	contig-32_1163_2370_3242	2370	3242	+	Transcriptional regulator, LysR family	FIG01304134	ff	atgaacaatttcgatctggagttgatgggactgtttgccaccgtggtggagcagggaagctttacccgggccgccgagctacttgggatgcccaagtcatcggtgagccagaagatctcgcggctcgaatcccagctcggggtgcggctgttgcagcgtaccactcgcaggttgagcctgaccccgcagggagagctctatgtggagcactgtcaggggctgctggcactggcccgcagcgccaatctggcgatggcacggctgcgctctgccccggcggggcgggtgcggatcactgcccccgaggcgaccggcacactgctgcttggccggatcctcgccgagtttcgcgccctctatcccgaagtggtgctggagctgaccctgagcgatgaacag…	MNNFDLELMGLFATVVEQGSFTRAAELLGMPKSSVSQKISRLESQLGVRLLQRTTRRLSLTPQGELYVEHCQGLLALARSANLAMARLRSAPAGRVRITAPEATGTLLLGRILAEFRALYPEVVLELTLSDEQLDLVGEGYDLALRAAPLKDSSLICRRIGQVARHLVAAPAYLAAHGMPQQLSELGRYACLVHSAMPVWPLQEGGWRPQGACVSNSLLALREMALHDGGIALLPHHVCEGDLAAGRLQKVLPDQPIPANPFYLIYPSREHLAPALRTLMDFVAERLPFA
fig|6666666.356227.peg.95	contig-32_1163_4671_3244	4671	3244	-	Phosphotransferase system IIC components, glucose/maltose/N- acetylglucosamine-specific	FIG01362335	ff	atgcccgttaaagccactcgacaagtcgttactcaagccctgcagcggctcggttatgccctgctgctgcccgtctccatcctgccgatggcggcgctgatataccggcttggtcaacccgacgtgctcgatttggcggtgctctccctcaccggtcaggcgatcttcagccagatgccgcttatctatgcggtggcgatcgcctttggcctgagtcggcaggagctgggcggacagacgctggcgggtgcggtcaacttcctgctgctcagcaccgccttcaatacgctggctcccaacctgcacgccgacatgatctgcggcctgctggcggggctaaccactgccatcatctacccctgggttcaccagcaaacactgccccgctggctgcagatc…	MPVKATRQVVTQALQRLGYALLLPVSILPMAALIYRLGQPDVLDLAVLSLTGQAIFSQMPLIYAVAIAFGLSRQELGGQTLAGAVNFLLLSTAFNTLAPNLHADMICGLLAGLTTAIIYPWVHQQTLPRWLQIARGEFPSLLVSALACLLIAIPLSLLWPPLERGLTLLTSELLTTPFGAFCYGTLNRLLIPLGLHQVLGSVIGLGESNLQALATAQPLHEGYVAGLYPIIMFGLPGACFAIWLHRQRMQRLPQGGLLLTLALTSALVGITEPIEFLFAFTAPWLFLAHALLTGLSLAVCSGLGIKVGSYFSAGLLDLVLSYQAGEHSFWLIPVGILFFVAYTLLFYQLLERAPLSMPSKPIAVEHPRLASVAPSDPQMLAIQYLKVLGGMDNLVAMSV…
fig|6666666.356227.peg.96	contig-32_1163_6218_4761	6218	4761	-	Pantothenate:Na+ symporter (TC 2.A.21.1.1)	FIG00001822	isu;Coenzyme_A_Biosynthesis	atgaatcttgagttgatgctgccgctcgtcatctatctggtgctggtgctgggggtgggtttctgggccagccgccatcgcgcgcaaggcaacttcgtgcaggagtacttcatcggcaaccgcagcatgggcgggctggtgctggcgatgacgctaatggccacctacacctcggcctcctcctttatcggcgggccgggcgcggcctacaagatcggtctgggctgggtgttgctggcgatgatccagctgcccaccgtctggctcactctgggggtgcttggcaagaagttcgccatcatcgcccgccgggtcaatgcggtgaccatcaacgacatgctgtgggcccgctatcagagcaaggcggtggtgatcctcggctccgttactatcatcctc…	MNLELMLPLVIYLVLVLGVGFWASRHRAQGNFVQEYFIGNRSMGGLVLAMTLMATYTSASSFIGGPGAAYKIGLGWVLLAMIQLPTVWLTLGVLGKKFAIIARRVNAVTINDMLWARYQSKAVVILGSVTIILAFIATMVVQFIGGARLLETATGLSYQQGLMLFASCVLLYTIIGGFRAVVMTDALQGIIMLIGTGALLAGILIAGDGLPNLIHQLREIDPKLVSPQGAGDMLTQPFMLSFWILVCVGVVGLPHSALRCFGYRDSKALHRGILIGTVVSALLMFGMHLAGALGRAILPGMDSPDKIMPSLMMEVLPPWLAGVFLAAPMAAIMSTIDSQLIQASATLVKDLYLNYLSPKQEKLEVRIPRLSLLCTLILGTLVLLAALQPPEMIIWLNLL…
fig|6666666.356227.peg.97	contig-32_1163_6471_6208	6471	6208	-	FIG003021: Membrane protein	FIG00003021	ff	gtgaaccgttttgctctcgcccgccgggaagcagctttctgcctgctgctgaccctgttctacttctttgcctggtatggcaccgcctattttatcccgctccagctggagttgtgggggctgccgttgtggttcctgctcagctgcatggtgatgccgctgctgttcattctgctctgcgccctgatggtgaaccggctgtttgtggagatccccctcgatacccactccccttccggcaaggagtcatcccatgaatcttga	MNRFALARREAAFCLLLTLFYFFAWYGTAYFIPLQLELWGLPLWFLLSCMVMPLLFILLCALMVNRLFVEIPLDTHSPSGKESSHES
fig|6666666.356227.peg.98	contig-32_1163_7155_6679	7155	6679	-	Biotin carboxylase of acetyl-CoA carboxylase (EC 6.3.4.14)	FIG00000420	ff	atgaacacccgtattcaggtcgagcatccggtcactgagatggtcaccggtatcgatctgatcaaggagcagctgcgcatcgccgccggccagcccctgtcgatcacccagcaggatatccgcatccgtggccatgccatcgagtgccggatcaacgccgaagatccggccaccttcatgccctcgccgggtctggttcagcgcttccacgcgccgggtggtctgggcgtgcgttgggactcccacatttatgccggttacaaggtaccgccccactacgattcaatgatcggcaagctgatctgctacggcgagaatcgtgacattgccatcgcccgcatgcgtcatgcgctggacgagctggtggtggaagggatcaagaccaacgtaccgctgcaa…	MNTRIQVEHPVTEMVTGIDLIKEQLRIAAGQPLSITQQDIRIRGHAIECRINAEDPATFMPSPGLVQRFHAPGGLGVRWDSHIYAGYKVPPHYDSMIGKLICYGENRDIAIARMRHALDELVVEGIKTNVPLQKEIMKDENFQHGGTNIHYLHKKLGL
fig|6666666.356227.peg.99	contig-32_1166_70_666	70	666	+	hypothetical protein			ttgcagaaaaccggcgccgtgcagcagcaacaggctgatggcagtggccagtaccgagagcagccagccccagtggaagtcgaacgcgccgtagtgcagacgcagcgccgtgtcgaagcgaaacggcagcccctccatcaccagaccgatagccgcaccgaggatgagcgccggtatcaggccacctgccaccagcgcccgatcccaccagctgcgccaaaccggatcggccagcttgctgcgatagtcaaaaccgaccggacgcagaaagagcccgagcagcagcaccaccatggggatgtagagccccgagaaggcggcggcatagaccagcggccaggcggcgaacagggcgccagcaccggcgatgagccacacctggttgccctcccacaccgg…	MQKTGAVQQQQADGSGQYREQPAPVEVERAVVQTQRRVEAKRQPLHHQTDSRTEDERRYQATCHQRPIPPAAPNRIGQLAAIVKTDRTQKEPEQQHHHGDVEPREGGGIDQRPGGEQGASTGDEPHLVALPHRPHAVDHQPPVFIIFRDQGQQHGDAEIEAIHHDKADHHEEHQPPPDEFQGCVVHQAILASSGCSPL
fig|6666666.356227.peg.100	contig-32_1166_2198_627	2198	627	-	Cytochrome d ubiquinol oxidase subunit I (EC 1.10.3.-)	FIG00096593	isu;Terminal_cytochrome_d_ubiquinol_oxidases isu;Terminal_cytochrome_oxidases	atgatcaatccggatgacgtggtcagcctgtctcgcctgcaatttggcgccacggccctgttccacttcctgtttgtgcccctcacgctggggctgtcctggatcctggtgatcgccgagtcggcttatgtgatgaccggcaaggtgatctatcaggacatcacccgcttctggggcaaactgtttggcatcaacttcgtcatgggggtcaccacggggatcaccatggagtttcagttcggcaccaactgggcttactactcccactatgtgggggacatcttcggtactccgctggccatcgaggggctgatggccttcttcctcgaatcgaccctggtggggctcttcttcttcggctgggacaagctctcccgcggcaagcacctgctggtgact…	MINPDDVVSLSRLQFGATALFHFLFVPLTLGLSWILVIAESAYVMTGKVIYQDITRFWGKLFGINFVMGVTTGITMEFQFGTNWAYYSHYVGDIFGTPLAIEGLMAFFLESTLVGLFFFGWDKLSRGKHLLVTMLVALGSNLSALWILIGNGWMQNPVGAEFNLLTQRMELVDIAAVLFNPVAQVKFVHTVAAGYVAASMFVMGVSSWYLLRKTEVQFALRSFAIASGFGLAAILSVIVLGDESGYRTGEVQKVKLAAIEAEWETEPAPASFTLFGFPDQTAETTHAAIKIPYLMGIIATRSIDEAVTGLKDIKVQNEARIRSGMVAAEALEQIRQGDDTPANRARFEQHGKDLGYGMLLTPYASNIAKAGEAEIAKAVDDSIPPVAPLFWGFRVMVGL…
fig|6666666.356227.peg.101	contig-32_1166_2321_3736	2321	3736	+	Transcriptional regulator, GntR family domain / Aspartate aminotransferase (EC 2.6.1.1)	FIG00005520	idu(3);Coenzyme_M_biosynthesis_--_gjo idu(3);Glutamine,_Glutamate,_Aspartate_and_Asparagine_Biosynthesis idu(3);Threonine_and_Homoserine_Biosynthesis	atgtccctttaccagcagttggccgaccgcctgcaaagccagatcgacgatggcatctggcaaccgggggagcgcatcccctccattcgccagagctgcaagacccacgggctcagccccatgacggtgttgcaggcctatcaactgctcgaaagtcaggggcggatcctcgcccgcccccagtccggctactacgtcaaagccgcctcaccacaggtcgtgcagcacacgccgagccagactcactacagcggctcggtggatatcaacgatctggtgttcgaggtgttgcaggcgagcaaatcacgggatctggtgccccttggcatgtcggtagcagacccgaccctgttcccccatccccagctcgggcgggcgctggccagctgcatgcgcaag…	MSLYQQLADRLQSQIDDGIWQPGERIPSIRQSCKTHGLSPMTVLQAYQLLESQGRILARPQSGYYVKAASPQVVQHTPSQTHYSGSVDINDLVFEVLQASKSRDLVPLGMSVADPTLFPHPQLGRALASCMRKLDPFSTVADLPPGNEALRRAIAQRYASDGVAVNPQEIIITTGAMEALSLSLQVLTEPGDWVVVESPTFYGALQAIERLKLKAVEIPVIPGVGIDLALLEDALSQMPIKACWLMGNVQHPLGHTMPDSHKARLMALLNSHGVPLVEDDVYAEVYFGRERPKPIRHWDQRGDSLLCSSFSKCLAPGFRVGWVVAGPHAERVQRLQLMSTLSTNVPSQLALAEMLRQGGVDAHFRRLRHTLAQRQQQMRAALQRLLPDEVRISSPDGGY…
fig|6666666.356227.peg.102	contig-32_1166_4286_3828	4286	3828	-	acetyltransferase, GNAT family	FIG01315364	ff	ttggagattcgtaaggcaagcgaactggatatcgacgccattgtcgagctgaaccggcagataggagagatccaccatcagcactatcccgaggtgttctgccccccttcgccagaggagcgggcatttttgctcggcgccatcggtgcagaagggcgtctgttctgcgttgccgagcaggatggcagggtggtgggctttttgacggcgcggatcgatatcaatgactctgtgccgtttctcacccgtgcgccgatttgccgcatcggctcggtggtggtggatgagcagcaccgctctcgcgggattggcaaggcgctgatcgcccattgcgatgagtgggccaaggcccgtgatgctcagcaaatccggctggaggtgatggccttcaacgagcgt…	MEIRKASELDIDAIVELNRQIGEIHHQHYPEVFCPPSPEERAFLLGAIGAEGRLFCVAEQDGRVVGFLTARIDINDSVPFLTRAPICRIGSVVVDEQHRSRGIGKALIAHCDEWAKARDAQQIRLEVMAFNERAQALYASLGFKVQSQIMAR
fig|6666666.356227.peg.103	contig-32_1166_5079_4441	5079	4441	-	putative membrane protein	FIG00092051	ff	atgaaacagatgctggaacagttgctgggggctggcaaaggctggctcaacgaaggcggagacaagcgcaaggggcagatgcagggggcgctggccggtggcgcgctcggtctgctgctgggcaataaaaaagtgcgcaaatatggcggcaaggccgctgccgtgggcggcgcagcagcccttggcgggctggcctacaagctctatcaggattggcaggcccagcaggcggcaccggcccagcccacccatcccatcagcgggctggaaggcaatgcgctggatgcccgcgcggcgcttttggtgcgcgccatggtggcggcagcccgggccgatggccatatcgacggggccgagcgccagaagattcaggagtatctgaccgaacagggtcagagc…	MKQMLEQLLGAGKGWLNEGGDKRKGQMQGALAGGALGLLLGNKKVRKYGGKAAAVGGAAALGGLAYKLYQDWQAQQAAPAQPTHPISGLEGNALDARAALLVRAMVAAARADGHIDGAERQKIQEYLTEQGQSDVARWIDAELARPLDPHALAREVTDMELATEVYLASLLAIEVDHFMERGYLDELARALKLDENLKESIERQVAQLNAPA
fig|6666666.356227.peg.104	contig-32_1166_5218_5685	5218	5685	+	Acyl-CoA hydrolase (EC 3.1.2.20)	FIG01955826	isu;CBSS-176280.1.peg.1561	gtgcccaatcgcgaactgatcctgcaatttctggccgaaccctctgacgtcaatttcggcggcaaggtacacggcggcatggtgatgaagtggatcgatcaggcgggctatgcctgcgccgctggctggtgcggcggctatgcggtgaccgtctatgtgggggggatccgctttttgcgccccatccagattggccaactggtagaggtgcacgctcaggtgatccacaccggcaccaccagcatgcatctggcggtggatgtctacagccgccaccccaccgacaccgagcgccacaaaaccacccactgcatcatcatctttgtggcgatggatgaacagggcaagccgaccccggtgccccagtggcagccggtgagcgagagcgatctgcagttg…	MPNRELILQFLAEPSDVNFGGKVHGGMVMKWIDQAGYACAAGWCGGYAVTVYVGGIRFLRPIQIGQLVEVHAQVIHTGTTSMHLAVDVYSRHPTDTERHKTTHCIIIFVAMDEQGKPTPVPQWQPVSESDLQLQQYAKKLIALREEIDKEMRQHL
fig|6666666.356227.peg.105	contig-32_1166_5782_5937	5782	5937	+	hypothetical protein			atgtcactggaaactgccccgcccgaggtgaaactcgcggtggatctgattgaactgctggaaaccaaccagctggcccccgaactggtgctggcggcgctggccatcgtaaaaaatgactacgagcgcaagctggcggaggggaaggatcactga	MSLETAPPEVKLAVDLIELLETNQLAPELVLAALAIVKNDYERKLAEGKDH
fig|6666666.356227.peg.106	contig-32_1166_6856_6014	6856	6014	-	Transcriptional regulator, LysR family	FIG01304134	ff	atgctggatcccctgttattgcgcagttttgtcgccattatcgacaccggcagctttacccgcgccggtgaacgggtccatctgacccaatccaccatcagccagcagatccgtcgccttgagcagcagctcggctgcccgctgctcgatcgcgctggccgacaggtgatggcgacggcggagggggaaaaattgctggggctggcccgccgcattctggcgctgctggcgcaggccgaagaacaagtgacggaagggagcgtggcacttagcctcggggtgccggaggattttgccgcaggcgccatcactccggtgctggccgcctttgcccgcgactaccccgaggtgcggctggaggtgcaaagtggcttgagccacgagatctggcagcgcttc…	MLDPLLLRSFVAIIDTGSFTRAGERVHLTQSTISQQIRRLEQQLGCPLLDRAGRQVMATAEGEKLLGLARRILALLAQAEEQVTEGSVALSLGVPEDFAAGAITPVLAAFARDYPEVRLEVQSGLSHEIWQRFEAGELDLALVKQTRGQGAPLASWREPLVWVDSRDWPARERDPLPLVVFPSEGLYRRQMTDALDGLGRRWRIAYVSASLASLQGAVSAGIGVSLLPKRLMPADQLALTQWPKVAPVELALHAGGSGSEPLTRLSAALSALCDEVTGPQ
fig|6666666.356227.peg.107	contig-32_1174_1181_525	1181	525	-	hypothetical protein			atgaaaaaggtcgtgatggttgccgtggctgcggccctgctgggtggctgcgccgtcaagaatcaggtatcccacagcttgcaggcgatcccgctgacagccttccagcagagcgagagcaaccccaatcagcgcgtctacaaggagccgggcgttgacctgcgccaatacaatgaggtgctgctcgatccgctgcagtttatccggcaggagaatggtcagtggtatctgctgaccgccaacgaacagaaccagattggtcgctactaccacgacaagttccagagcgagctgatcaagcagggcgtcaagatcgccactgcccccggcccgaaagtgatgcggatccaggccgccgtcaccaacttcgacctgacccgccccgaccccaagctgcgt…	MKKVVMVAVAAALLGGCAVKNQVSHSLQAIPLTAFQQSESNPNQRVYKEPGVDLRQYNEVLLDPLQFIRQENGQWYLLTANEQNQIGRYYHDKFQSELIKQGVKIATAPGPKVMRIQAAVTNFDLTRPDPKLRDLLPAKIAINVTREVIGKEPYLLKVGSMAQLLDSRSGKLLVRVMDARESTDTTHKDEPITAEEMEKMIDQWAASRAKQLADNLGK
fig|6666666.356227.peg.108	contig-32_1174_1215_1379	1215	1379	+	hypothetical protein			gtggatttcgtaccacatggctggagaacccgtgccggatgccgccaatgtcacagagaaataacctattcatcaccttcccacaagcaacagatcaggattgttcagctcacatccaagttgtcacaattgaggcactttcgtacagggtcaaccagggtatga	MDFVPHGWRTRAGCRQCHREITYSSPSHKQQIRIVQLTSKLSQLRHFRTGSTRV
fig|6666666.356227.peg.109	contig-32_1174_2701_1571	2701	1571	-	ABC transporter, periplasmic spermidine putrescine-binding protein PotD (TC 3.A.1.11.1)		idu(2);Polyamine_Metabolism	atgcgtctactgcctctttgctggttgttggggatgaccccggcgctggcggccccggttcagctcaaattgcttgaatggggctatctgcctgcgggttatgaacaacagtttgccgactacgccaaagcccatggggtggaggcgacggtcagccggatcgagccgctgctgaccgatttcgacagcgtctaccgctccctgcgcacccgcagcgccgatgtggtgctgccgaccagctacttctacaaggcccatcaccagccgctgttcaagctgttgctccccatcgatttcagtcgcctgcagcactacgccgaggtgaaacccgccctcaagaacaccgagtatgacaagcagggggagcgcaactactcggtgcccttctcctacgccatg…	MRLLPLCWLLGMTPALAAPVQLKLLEWGYLPAGYEQQFADYAKAHGVEATVSRIEPLLTDFDSVYRSLRTRSADVVLPTSYFYKAHHQPLFKLLLPIDFSRLQHYAEVKPALKNTEYDKQGERNYSVPFSYAMFSLAYDSKQVPQVPTSWQVLANSSPPGQFAEFCDQFEPLLFSVLLSLGKSPALFASGEMLADKTLQQEVELQLSQRLRASRGFWFNQANRCEDLRQQTFATTWGLELVECNKQNEQQWRIAMVQEGAIYALDAISIARHVGDDPARLKAAYLLVDFLLSAPLQRQMLVGTPTISASNIASRPPLSPQEQAVLPDRPLPEFDERLLVPALPAHIKNRYKRMVQQAIVASGKEGLVKQCPWDLDN
fig|6666666.356227.peg.110	contig-32_1174_3394_2759	3394	2759	-	Threonine efflux protein	FIG01964045	ff	atgctgaccagtctgttcgttaccctcggcctgatgcacctgattgcactggccagccccggccccgatttcgccctgatcctgcgtaccagcctgcaccggccgaccgcccttggcgctgcactgggcatctcgctggcgatcatggtgcacgccaccctgagcctgaccgggatcagcatgctgatcgccagtcacccgctgctgtttatggtgatcaagtgctgcggcgccctctatctgggctggttggggtggggcgccctgatggcggctcggcagcagagcagtaccgtgatggccagcgccgccaacgagctgcgcggctggggcaggggcgtgcgcactggccttgccaccaatctgctcaaccccaaggcgctggtgttctttatcggt…	MLTSLFVTLGLMHLIALASPGPDFALILRTSLHRPTALGAALGISLAIMVHATLSLTGISMLIASHPLLFMVIKCCGALYLGWLGWGALMAARQQSSTVMASAANELRGWGRGVRTGLATNLLNPKALVFFIGLLAAMVTPEVDGMTRSLLVGELFIISLCWFGLLAWSLSTDRAQRLLLRVQRPLNLVTGVLFAVVSLSILASMGAELMV
fig|6666666.356227.peg.111	contig-32_1174_4256_3435	4256	3435	-	Transcriptional regulator, AraC family			atgaataccaccgattcccttatccgctactggcaatccccgcacctgccgggggtcgagctgtcacactcccaccacagggcgttcagctacggccgccatgtccatctcgactaccatatcgggctggtgcagcggggtggccagaagtttatccacaagggaaacagccaccatctggtgcgcggggtgctctctaccgttaacccggacgaggtgcacgacggcctcagcctgctgccggaagggtacgaggtgcgggtcttcgccatcgatccgcagcagctggcgctctggctgccggagcagccggaacccttcttcgacaagggattgcagagccgccccgacctctatcagggctttgcccagctgcacggctatctcgacaaccccaag…	MNTTDSLIRYWQSPHLPGVELSHSHHRAFSYGRHVHLDYHIGLVQRGGQKFIHKGNSHHLVRGVLSTVNPDEVHDGLSLLPEGYEVRVFAIDPQQLALWLPEQPEPFFDKGLQSRPDLYQGFAQLHGYLDNPKADGLLIESQLLALLGELLHLAPEVHQLADPQLRFLRDYLMAALDEPHSLEELAGLLGLDRFAFLRQFKKRSGMTPYAWLKRLRLEQGKRLLASGMAVSEVALAVGFFDQSHFHHGFRQAFGLTPAEFRAQMQSFTSRVPR
fig|6666666.356227.peg.112	contig-32_1174_5033_4317	5033	4317	-	hypothetical protein			atgaccatcagccaggccgtggcgatcaccgcgcccctgcggggatgtgtcttccagctggcgccgctggtcaccatcgatcagcagggcgaggtctccgggccggtgatcgactactttcgccatcatatcgaacccgcgatcgggcgcaccatcgagtggcaggggctcaatgtggcgcggctgctcagcaacctcgagagcggcgagtgcgatctgaccccgttgctgagttacagtcccgagcgtgctcgccactttcgctatatcgacccccacctgttgctgctgcggccagtgctggtggtactggtgccatcgcggcttcactcggtcgaacggcaagaagatctcttcggcacgactatcggctggtcgagtcaggcgatcgtgccgccg…	MTISQAVAITAPLRGCVFQLAPLVTIDQQGEVSGPVIDYFRHHIEPAIGRTIEWQGLNVARLLSNLESGECDLTPLLSYSPERARHFRYIDPHLLLLRPVLVVLVPSRLHSVERQEDLFGTTIGWSSQAIVPPLLQHPQIHIDTLSQLSWEHGNMQKLLRGRIDAALFSNDISANHFRAKLSAATRLIYLPVTPLQVHIVLNKSLGDGNPELVQRMRQMVERVPLASLVEPTPRLWGR
fig|6666666.356227.peg.113	contig-32_1174_5206_5337	5206	5337	+	hypothetical protein			atgtgcccccgttttattgcggtgaaaatcaatacttccgcggctttgatggattttggtctcttgagatatagtgcggccccatttattaaaccggcggatgagcgccccgccggacaggtagattcatga	MCPRFIAVKINTSAALMDFGLLRYSAAPFIKPADERPAGQVDS
fig|6666666.356227.peg.114	contig-32_1174_5334_5873	5334	5873	+	hypothetical protein			atgagactgtttttgctgttgttgtcgttgtttgctgcgaccgtaaattctgatgaaaagccgcgcctgccctattacgactggggtcgctgcccgtttgaaggttgcacctataagacatggaccaccaagcaagaggtgatcgtcagagccgagccatccatgactgccaaagcgctgttccggctaccccgcggccagcaggtggaagggctgaccggggtcgtcattaccgaacaaccggggatcatcgagatactcagatcggtcaagctgggctacagcaaggagggaaaagggccactgttgaatatgaaggcaggggaaacgctttatatcctcggcggactgggcgaaggcaatagcctgttctggtacaagggcaaaacctacatcctc…	MRLFLLLLSLFAATVNSDEKPRLPYYDWGRCPFEGCTYKTWTTKQEVIVRAEPSMTAKALFRLPRGQQVEGLTGVVITEQPGIIEILRSVKLGYSKEGKGPLLNMKAGETLYILGGLGEGNSLFWYKGKTYILDYDYARKEIRYGRSPQNQWWVKIRDKQGREGWVAEAKNFAHMDRFE
fig|6666666.356227.peg.115	contig-32_1174_7116_5917	7116	5917	-	hypothetical protein			atgctttacaagggctaccttggggcttatgagggggtctggctcagctatggcaatgcggcgagtgcggtgggcaatgtgccggggagtttgtcggcctggctgattggcgggccgctgctgctgtgggattctccctatgcccccatggtgttgctactggcgatgcggttggtcggattcctgctgtttgatgcggtgatccgtcaggtgtttgatgacagggtacgtctgctgtttctggtgctctgctggctcaacccctggttccagtacgagagtctgctctacaacccctcttatctgttccttttctcggccatgcactgctggtctgcctggcatatgcgcgagcgggcctccttctggcacatgattgttcacctgctggccatcggc…	MLYKGYLGAYEGVWLSYGNAASAVGNVPGSLSAWLIGGPLLLWDSPYAPMVLLLAMRLVGFLLFDAVIRQVFDDRVRLLFLVLCWLNPWFQYESLLYNPSYLFLFSAMHCWSAWHMRERASFWHMIVHLLAIGMAMQLHYSWPLLAVMSTYLFWRRILKVSWSGVVVATLLIGASLIPYAMEVMSNSHITQNVDPEARQRYIGWGLVHVYPVLKSVLYWLRYGSWLFASKLVNDTQFIWLAGHEYLQMAAVWLWRVVIYGVGSATVLLAAKANWQLWRELKPRLLRSDRAPVDGESWLGLYALAAVLAVLVSAALSPIIFNYWHLMLIFPYALFPILLLLVRWSRRHPQWVGKGLLAATLFCTAVNLIAACDSTKFSYQADYKTQVLEYLQEMKLQPKQ
fig|6666666.356227.peg.116	contig-32_1179_2169_817	2169	817	-	C4-dicarboxylate transporter DcuC (TC 2.A.61.1.1)	FIG00004799	isu;Citrate_Metabolism,_Transport,_and_Regulation	atgctggaactcatcgttggcaccttggtcaccctggtggtgggccgtgccattttcaaaggatactccgcgaccggggtgctgctgagcggcggcttactgctgctggtcatcaccgccatgatgggcaagccggtactgccgagcaaggtggtcagcaccggttatatcgcaaccgatatcttcgagtacgtccgcttcctgctcaatgaccgtggcggtggactgggaatgctgatcatggtgctgtgcggcttcgccggctacatgagccatatcggcgccaacaccattctggtcaagctggccagcaaaccgctcggcatcatcaagtccccctatatcctgctggtggctgcctatctggtggcctgcgccatgtcgctggcggtgagctct…	MLELIVGTLVTLVVGRAIFKGYSATGVLLSGGLLLLVITAMMGKPVLPSKVVSTGYIATDIFEYVRFLLNDRGGGLGMLIMVLCGFAGYMSHIGANTILVKLASKPLGIIKSPYILLVAAYLVACAMSLAVSSATGLGVLLMATLFPLMVNMGISRGAAAAVCASPAAIILAPTSGDVVMAAQAANMPLLDFAFKLTLPISLVAIACMAVTHFFWQRYLDQKSGEHNEPVAPGDLVTTAPAFYAILPFTPIIGVLVFDGKWGPQLDIVTIIVMCMVLASLLELVRIRNGKELLDGLQVCWRNMADAFAGVVMLLVGAGVFAQGLMTIGFIDTLLAHAQDLGSGGLIMMLSLVVITTLAAFTTGSGNAPFYAFVELIPNLASSLGINPAYLVIPMLQASN…
fig|6666666.356227.peg.117	contig-32_1179_2506_2829	2506	2829	+	hypothetical protein			atggctcctcactcttacggggtactggtggttgccgaggggaacagaccccgttttgctgcgctggcatccaaaaccacggaagcaaactgcctggcccgtcatgccatccgggtagatggggtcgcgctgctggtcactccgagattctatgccaaagagggaaaacggggactttgcgagctgtggctcaatgagggggcagatcaggacttttttgccaaccgccttaaaaatgatcattttattcagatagatggtcatgacatcaatgtgaaaaactatcacctcgactggctgcgcatcagccgtcatgctcaataa	MAPHSYGVLVVAEGNRPRFAALASKTTEANCLARHAIRVDGVALLVTPRFYAKEGKRGLCELWLNEGADQDFFANRLKNDHFIQIDGHDINVKNYHLDWLRISRHAQ
fig|6666666.356227.peg.118	contig-32_1179_3013_3609	3013	3609	+	hypothetical protein			atggtcagcaaggtttatggagtagtgggggtcgggttgttgctgttgcccctgatgagtctggctcagccgagccggccgcaagtggtgccagagtcccgcatcaatgtccgtttttatgaggtcaatgcaaccagtccggagcagcttgcccgggcgattgcccagagtgctcccaaggtgaatggcaagcccgtactcggcaaggcgagttataaggtggactggcagctggataccgagcagttgccgggtcgctgccagctcaaccgggtgacggtgaccaccaacgccaccgtgttgctgccccgctggcgtcagagcgcgaacagtaacgatcctgcccgccagcgctgggggcggctgctctccagcatgtttgactacgaatcccgcttc…	MVSKVYGVVGVGLLLLPLMSLAQPSRPQVVPESRINVRFYEVNATSPEQLARAIAQSAPKVNGKPVLGKASYKVDWQLDTEQLPGRCQLNRVTVTTNATVLLPRWRQSANSNDPARQRWGRLLSSMFDYESRFKEMVLQGANQVGGAIAGLPGHADCQALRYAAWAAGSGELNKIKGRLDGFQRQTGYGEQLGVHWPK
fig|6666666.356227.peg.119	contig-32_1179_5624_3705	5624	3705	-	5-methylaminomethyl-2-thiouridine-forming enzyme mnmC	FIG01970777	isu;RNA_methylation	gtgtacttttccaatgataacggtctaagtgaaacccgctacgtctttttgcagcaaaaccggctacctgcgcgattttcgcaccacgatagtgacagtttcgtgataggtgaaacaggtttcggcacaggccttaactttctggcgacaatgcaagccttcctggaacaggcgcctcaatccggcaacggctcccgtctgcacttcatcagtttcgagaaataccccctgacccaagacgatctgcgcaaggcgctggccgcctggcctgaacttggccacttgagtcaggatcttgtcgcccaatggccgcagccggtctccggttgccaccgcctgcattttgcgggtggccgcattcgcctcgatctctggtttggcgacatcaaggatatgctg…	MYFSNDNGLSETRYVFLQQNRLPARFSHHDSDSFVIGETGFGTGLNFLATMQAFLEQAPQSGNGSRLHFISFEKYPLTQDDLRKALAAWPELGHLSQDLVAQWPQPVSGCHRLHFAGGRIRLDLWFGDIKDMLPQVPHRAEGLVDAWYLDGFSPAKNPEMWTQELFEGLARLARPDCSIATFTCAGFVRRGLIAVGFAMKKVKGHGSKREMLVGDRTDKQPQQTIAPWYARPAGRAGEVVIIGGGIASAMTALSLVDRGRKVTLLCADGEPATGASGNRQGALYPLLNGEHDALSRFYSLAFGYARQRLLALAERHPIAFELCGVTQLGYDDKSAAKLAKMSQGPFPSELMQPLSTAEVEQVVGLPCGHSGVSYPLGGWLCPADLTRAAIKEAQARGLL…
fig|6666666.356227.peg.120	contig-32_1179_5826_7025	5826	7025	+	3-oxoacyl-[acyl-carrier-protein] synthase, KASI (EC 2.3.1.41)	FIG00001277	ff	gtgatcaccggtatcggcgtcatctccagtatcggcaacaacaaggaagaagtgctggcctccctgaaagcaggtaaatccggcatcacctattccgagcagttcgagcagcacaacctgcgcagccgtgtctggggtaacatcaaactcgatccgtctgaactgatcgaccgtaaagtcatgcgtttcatgggcgatgctgcggcctacgcctacctctccatgcagcaggccattgaagatgccggtctggcggaagatcaggtctccaacgagcgtaccggcctggtggtcggttcaggtggtgcctccggcaagaacacctcggaatctgtggacatcgcccgcgagaaaggggtcaagcgtgtgggcccttacatggtgccgcgcaccatgtct…	MITGIGVISSIGNNKEEVLASLKAGKSGITYSEQFEQHNLRSRVWGNIKLDPSELIDRKVMRFMGDAAAYAYLSMQQAIEDAGLAEDQVSNERTGLVVGSGGASGKNTSESVDIAREKGVKRVGPYMVPRTMSSTTSACLATPFQIKGVNYSISSACATSAHCIGHALELIQLGKQDVVFAGGGEELDWSSTIQFDAMGALSTKYNDTPEKASRTYDANRDGFVISGGGGILVIEELEHALARGAHIYAELTGYGATSDGYDMVAPSGEGAVRCMKMAMQGVGKVDYINTHGTSTPVGDTKELEAIQTLFGANGPKISATKAMTGHALGAAGVHEAVYSLLMMEHGFIAPSINIETLDEKADGLPIVREYEAAELNTVMSNSFGFGGTNASLVFSKFKA
fig|6666666.356227.peg.121	contig-32_1182_4_192	4	192	+	Type III secretion cytoplasmic protein (YscK)	FIG00040974	ff	ttgcagttctggctggcggcggccggggaaggctaccccgactgggctcgccgtctcaccctgcgacttcccccagcgccacccgggccatcatggcctttggcggctggccagctgccactggcccgggcgctttgtctcaagattgccaaacaggtaactccccaatgctgccatttgttgaaataa	MQFWLAAAGEGYPDWARRLTLRLPPAPPGPSWPLAAGQLPLARALCLKIAKQVTPQCCHLLK
fig|6666666.356227.peg.122	contig-32_1182_171_836	171	836	+	Type III secretion cytoplasmic protein (YscL)	FIG00041648	ff	atgctgccatttgttgaaataaagagtaaccatctgcaactggcgtcaagccagcgtattttgcgtagccaggattacctatcctacctgagtgcacaggcgctggtagaggctgcccgcgcccaggcggctgatatcgtggcggaggcccgcgccgtctatgaagagcagaagagccttggctggcaagccgggattgacgaggcccggcgcgaacaggcagtgctgatccaccagacccagttgcagtgccaggggtactatcgcaccgtggagcagcaaatgagcgaggtggtgctgcaggctgtgcgcaagatcctgcacgattacgatcaggtggcgctcaccctcaaggtggtgcgcgaggcgctctcgctggtgagcaaccagaagcaggtg…	MLPFVEIKSNHLQLASSQRILRSQDYLSYLSAQALVEAARAQAADIVAEARAVYEEQKSLGWQAGIDEARREQAVLIHQTQLQCQGYYRTVEQQMSEVVLQAVRKILHDYDQVALTLKVVREALSLVSNQKQVTIRVHPEQVQAVRDQIARVHKDFPEIGYLEISADARLDQGGCILETEVGIIDASLDGQLEALSFAMSSALEKRGEQQARLAGANAAVE
fig|6666666.356227.peg.123	contig-32_1182_1507_986	1507	986	-	Crossover junction endodeoxyribonuclease RuvC (EC 3.1.22.4)	FIG00095112	isu;RuvABC_plus_a_hypothetical	atgagcattattttgggcatcgatccgggttcgcggatcaccggatacggggttatccgggtcgtgggcggcaaggccgaatacttgggctctggctgcatccgcaccgattgcggcgagctaccggagcgcctcaagcaggtctatgacggggtatgcgagatcatcacccagttcaaacccaccgagtttgccatcgagcgggtttttatggcccgcaacgccgactcggccctgaaactggggcaggcccgtggcagcgccatcgtcgccgcggtcaacgcctacctgccggtgagcgaatactccgccacccagatcaagcaggcggtggtcggcaccggcggcgccgccaaggagcaggtgcagcacatggtgacccatctgctgaaactctcc…	MSIILGIDPGSRITGYGVIRVVGGKAEYLGSGCIRTDCGELPERLKQVYDGVCEIITQFKPTEFAIERVFMARNADSALKLGQARGSAIVAAVNAYLPVSEYSATQIKQAVVGTGGAAKEQVQHMVTHLLKLSATPQADAADALGVALCHLHTRQSLIKMAGRASSSVRGRYR
fig|6666666.356227.peg.124	contig-32_1182_2672_1623	2672	1623	-	Probable Co/Zn/Cd efflux system membrane fusion protein	FIG01017256	idu(4);Cobalt-zinc-cadmium_resistance	atgacacatatgattacccgaatgttggctggcgcggtgctgattgcaggcagtgcgctaccggtattggccgatcagggcaagatggtgaccctggcggatgtgacccaaggggatgcggccgccaatatctgggtcagcggcacggtggcgagtcgccagcaggcggcactcagcgccgaagtgagcggccgggtggagtggatcgccgaatttggcagccgggtcaaaaaaggggatgagctgctgcgcctcgacagcgcggcactgcgcctctcgctggagcaagctcgcgccgagcaggcgaaatggcagagcaacttgcgcttcgcccgcgccgaatcccaacggatcacccgactgcaccagcaaaagagcgcctcccagagccagtacgac…	MTHMITRMLAGAVLIAGSALPVLADQGKMVTLADVTQGDAAANIWVSGTVASRQQAALSAEVSGRVEWIAEFGSRVKKGDELLRLDSAALRLSLEQARAEQAKWQSNLRFARAESQRITRLHQQKSASQSQYDKASYDVEQAALAERLAAIQVNQIEEQLRRSHIYAPFDGVVNNHFIQPGEHVDAGEQALELVNPDQPDIRLQAPILWAQQLAPQTRLRVEGEQLSGHGVYYQRAASADPKSRLIELRLKPEAGTFIIGSPVRVALPLGDQQSMLLPRDALVLGTDGSVVYQVARSGKSLKVNRVPVTVLFGDSQQVAVSGALKQGDRVVVRGAGSLQDGDTIALFKG
fig|6666666.356227.peg.125	contig-32_1182_5750_2688	5750	2688	-	Acriflavin resistance protein	FIG00007059	idu(3);Multidrug_Resistance_Efflux_Pumps	atgaacctcgccaaaacggcgatcgagcgccccatctgggtggcggtctcgatcgtgctgattttcctgctgggcctgctcagcatccggggactgccgatccagctgttccccgacatcgaccgtccacacctcaacatctcggtgagctggcgttcagcctcgccccaggagatggagtcggagatcaccgaccccatcgagcaggagatgcagggggtgcaggggctcaagagccttgtcagcaacagctatcccggctttaccgaaatcgacatggagtttgccctcggcaccgacatgcaacgggcccagctcgacgtgatttcgcgattgaaccgggtctcgggattgccggacaagatcggcggcccctacgtcaacaactacagcagcaac…	MNLAKTAIERPIWVAVSIVLIFLLGLLSIRGLPIQLFPDIDRPHLNISVSWRSASPQEMESEITDPIEQEMQGVQGLKSLVSNSYPGFTEIDMEFALGTDMQRAQLDVISRLNRVSGLPDKIGGPYVNNYSSNDTLTFFFIQQLPGAKGVIDDHQALIEARVKPELERIEGVSTVAVEGINERQIQIRFDPYRAAELGVEIPVLASRATTGWDVSAGTLDIGRWEYKLRFAGRYDVETLGDKVVDWRDGLPIYLRDIAEVRVAREENPVLRIQNGNTAIAAQIFKESGANALASLEAIKARVNELNREVLEPVGLHMEQSFDASLYINRAVSMVTANLGLGVLLSCAILWLFLRQLKATLMIALAIPISIMLTFCLLKVMDRTLNIISLAGIAFAVGMV…
fig|6666666.356227.peg.126	contig-32_1182_7087_5918	7087	5918	-	Butyryl-CoA dehydrogenase (EC 1.3.8.1)	FIG01962561	isu;Butanol_Biosynthesis isu;Acetyl-CoA_fermentation_to_Butyrate isu;5-FCL-like_protein isu;Anaerobic_respiratory_reductases	atgaccgccggttcgctggacttgggtcaggcaccggccatcgtcaccgcgatttccaagtaccacatgaccgaaatggcacgccaaatcatggatgactccatggacatccacgccggtcgtgccatccagctgggcccgaaaaactacaccggctacgcctacatgggtattccggtggccatcacggtggaaggggccaacatcctgacccgcaacctgatgatcttcgggcaaggggctacccgctgccacccgtacgtgtttgccgagctggaagcggcggccgataccgacgtggaacgcggtctcgagaagtttgacgccctgctgatgaaacacatcgcctttggcgccggcaacttcttcggttccctgttccaggggctgaccctgggc…	MTAGSLDLGQAPAIVTAISKYHMTEMARQIMDDSMDIHAGRAIQLGPKNYTGYAYMGIPVAITVEGANILTRNLMIFGQGATRCHPYVFAELEAAADTDVERGLEKFDALLMKHIAFGAGNFFGSLFQGLTLGQFNSAPVAGETARYYKQLSRMSKGLALCADVSMLMLGGDLKRKEMISARLGDVLSHLYLASATLKHYEDQGRMVSDLPFVQYAVERNLYLIGKAFEGFFQNFPNKVVGAVLKRVVFPFGVGYKMPADDRCHAICLAMMKPGEFRDRLTALCYVGKDEADPVGLMERAFQAMVAVQPYEKKLVQAQKEGKLPRKLALPELVAAALAGSILSKDEADKLLAADALRYEAIQVDNFAPGELEGFSQQANKQPNKVEHAA
fig|6666666.356227.peg.127	contig-32_1183_16_1308	16	1308	+	Serine transporter	FIG00033877	idu(3);Glycine_and_Serine_Utilization idu(3);Pyruvate_Alanine_Serine_Interconversions idu(3);Threonine_anaerobic_catabolism_gene_cluster	atgtctgacatgaatattgcagctgatggtcgtttagccagcaacacctcccgcggcgtcaacaaggccgatgtggtctggatgctgggtctgtacggtaccgcgatcggtgccggtgtgctcttcctgccaatcaacgccggtgtaggtggcctgtggccgctggttgccatgttgatcctggcgctgccgctgactttctttgctcaccgtggtctgacccgcttcgtgctgtccggctctacccgtgatggcgacatcactgaagtagtagaagagcacttcggcaagaccgcaggcaaattcatcaccctgctctacttctttgccatctacccgatcgtgctgatgtattcagtcgccatcaccaacaccgtcgagagcgtgattgttcaccag…	MSDMNIAADGRLASNTSRGVNKADVVWMLGLYGTAIGAGVLFLPINAGVGGLWPLVAMLILALPLTFFAHRGLTRFVLSGSTRDGDITEVVEEHFGKTAGKFITLLYFFAIYPIVLMYSVAITNTVESVIVHQLGMSAPPRAVLSLALILGLMAVVRLGGQVIVKAMSVLVFPFVLTLMGLAFYLIPHWNGAIITEAPALSDAFNGDFIKTLWLAIPVMVFSFNHSPIISSFAVDNKGRYGEGAEKKCSNILLGAHVMMVMTVMFFVFSCVLSLSPADLAAAKEQNISILSYLANHFDNPVIGTVAPLIAMVAISKSFLGHYLGAQEGMNGLMAKALREKGKNVDTKQLNKVTAVFMILTTWAIATINPSILGMIEDLGGPIIAMLLFLMPMYAITKVP…
fig|6666666.356227.peg.128	contig-32_1183_2119_1400	2119	1400	-	hypothetical protein			atgagcctgaaatggaagcacctcgccctggccactcttcccttgttcggcatgtcggccgcgcaggcggcggtgttgaccagccttgaatggcccccttacaccagcgccagccttcctgagcagggcaagagcagtcaggtggtgaccgcagcttttgccctggctggcgacccgctgactatcaagttctatccctggcaacgggccgtggacgaggcgaccaacaaccccgaggtactgggttatttccccgagtatctcgaccccaagagcagttgcctcttctccgaccccataggtaacggccctctcggctttgcccagcgagccgatcagccggtcacctggcagagccttgatgacctcaagggcaagaaaattggtgtcgtcaccggc…	MSLKWKHLALATLPLFGMSAAQAAVLTSLEWPPYTSASLPEQGKSSQVVTAAFALAGDPLTIKFYPWQRAVDEATNNPEVLGYFPEYLDPKSSCLFSDPIGNGPLGFAQRADQPVTWQSLDDLKGKKIGVVTGYVNTTEFDEKVASKALSADATSSDSQNLLKLGNGRLDLAVIDQNVMTYLLESDPQLKDVAANLGFNGKILEDKSLHVCFTNSAKGKEARDKFNKALASDEVKKLMK
fig|6666666.356227.peg.129	contig-32_1183_2134_2250	2134	2250	+	hypothetical protein			gtggtcaaacaccccttaaagatagcccccggtgtcgattgcggatgccgaccatggctgaccggcatccgtgccatctatttgttgtcgatattctccgactgccagagggcatag	MVKHPLKIAPGVDCGCRPWLTGIRAIYLLSIFSDCQRA
fig|6666666.356227.peg.130	contig-32_1183_3233_2211	3233	2211	-	Ribonuclease Z (EC 3.1.26.11) (RNase Z) (tRNase Z) (tRNA 3 endonuclease)	FIG00482890	ff	atgaaaagcacctatctggccgccctgctggtcggtctgctggccagcggcgccagtcaggctgccgagagcagctttatcagcaaccacgatcaagcccctgcctcagcaactcaagcccggcacgatatctttcgggtcagcctgctcggcaccggcactccggtgccccagatcagccggggcggctacagcactctggtcgaggcgggcaaccagaagctggtgttcgattttggccgcaactccgccactcgcctgtggcagctgcatatccccatcggccgggtcaacgccttcttcctcacccactttcactcagaccacaccaacgggctggcggatctctggctgaccggctggctgcaaccggcctatggccagcgccacgcgccgatg…	MKSTYLAALLVGLLASGASQAAESSFISNHDQAPASATQARHDIFRVSLLGTGTPVPQISRGGYSTLVEAGNQKLVFDFGRNSATRLWQLHIPIGRVNAFFLTHFHSDHTNGLADLWLTGWLQPAYGQRHAPMELYGPKGTTALARGLQQAYATDIATRVKDEGTPLDGVEINSHEVTAGVVYNHDGVKVTAFDNDHGVNIKPSFGYRIDYHGHSVVLSGDTRYSPEVVKQAKGADLLVHCVSMTSAEQMKANPGYKAIAGHLASPEQAARVMNEAKPALTVFSHIGLNGKIRVKDLAQDLRARYSGTFVIGNDLMQIDLPTTASGKGYALWQSENIDNK
fig|6666666.356227.peg.131	contig-32_1183_3389_4288	3389	4288	+	Transcriptional regulator, LysR family	FIG01304134	ff	gtggaccgattgaccagcatgcgtatcttcacccgggtggtggatctcggctcctacagcgcggtggcgagcgaagaggggatcagcgcccagatggtgggcaagcatgtgctgggactggagcagtggctggggggcaagctgtttcacaagaccacccgccagcagaccctcaccgaactgggccagctgtttttggctcgctgccagcgggtgttggaggagctggctctgaccgagtcgctcacccagaacctgctggccgagccggccggacggctgcgcatcgccgctcccctcagctttggccaccaccggctggtgccgctgctgcccgcttttctcgaccgctaccccaagctggatctggatctgcagctcaccccgcgctgggtcgat…	MDRLTSMRIFTRVVDLGSYSAVASEEGISAQMVGKHVLGLEQWLGGKLFHKTTRQQTLTELGQLFLARCQRVLEELALTESLTQNLLAEPAGRLRIAAPLSFGHHRLVPLLPAFLDRYPKLDLDLQLTPRWVDLVEEGFDAAIRTLRPQDEALIARPLLTQHYRLCAAPDYLNRHGVPRHPADLARHQCLHGNWGEHERWQFVGEDGQSEEVRVASRLRINHWPALLTAALSGAGITLQPAEQVREHIAAGRLLPLLGRYQSPAKTLYFIYPAARRQVLKITLLGDFLAESLQAGPEPE
fig|6666666.356227.peg.132	contig-32_1183_4399_5670	4399	5670	+	Putative transport protein	FIG00453115	ff	ttgaaaaaggatctcgggctctggcaggggatggggctgctcgccacttcgctgctcggcaccgggatcttcgtggtaccggcgaccgccgcctcgctggcgggcggggcctcgctctgggcctggttgctgctgattgcgctggtgctgcccatcgcctttaccttcgctcgcctcggccgccgctatccccatgcgggcggtgcgccgcatctgatcggcctcgcctttggcaacggcgccgagcgcttctccgccttcctgtttctggctgtgctgccggtggggctgcctgccgccctgatgattgccgccggcttctggcatgccctgttcgagatgggggagtggaccctctgggccatccagctgctcaccctgctcggggtattcctgctg…	MKKDLGLWQGMGLLATSLLGTGIFVVPATAASLAGGASLWAWLLLIALVLPIAFTFARLGRRYPHAGGAPHLIGLAFGNGAERFSAFLFLAVLPVGLPAALMIAAGFWHALFEMGEWTLWAIQLLTLLGVFLLGLRGARSSGNLQLLIALAILGLTLLIWFKGEVSWRDAARPLPSADEWPPMATALAVMFWCFVGLEAFAHMGEEFKRPERDYPIALLGGVLLAGLIYWVHSLVVLKYGLYGDEAKNATAIPSLLALLFGPTAKWLVAVLGYLSCFASINIYIQGFARLIWSMAREGKLPPSLAVLTARGAPLRALTLVLAICLLCITLIIWLRLPLDELIRYANGNFVLVYLLCMAAGWRLLGGVGKGLAGMSVLLCALVLVALATQVLYAVVLSLG…
fig|6666666.356227.peg.133	contig-32_1183_6941_6027	6941	6027	-	hypothetical protein			atggctgaacagcacccggttggtgttgatattgcgatactccagatcgagataggtgccacggggctggcgggtgacccgcacactcagctccttgccgggcatgatgccccccatcagagtggtggcaccgtactgcacccgcagcggcgtggccaccgccacctcccccatcagggcgcgggtaatgccgtcggcgaggcgcacgttctcgttgttgtcatccatgccggagtgaaagcggaacaccagcagattgggatccagcatggcgtgtacctgggggctggtgtgctggtagctgagcatgctgacaatggcgatcagcacgatggcaacgaagatatcgaaactcaccatcttccagcggctgcgagcatccttggcatgggtggagat…	MAEQHPVGVDIAILQIEIGATGLAGDPHTQLLAGHDAPHQSGGTVLHPQRRGHRHLPHQGAGNAVGEAHVLVVVIHAGVKAEHQQIGIQHGVYLGAGVLVAEHADNGDQHDGNEDIETHHLPAAASILGMGGDGAGQGPGGKRGDIGLCIIILLSRGRAQIGERRVVGESGIDRGLLVRHHHRNHLQRPHRCHQLVAALGYGDDIVGRIGATIFEDLAQFEDGLGHHLIGHLGAIPHLIDQGIAAKHGAGIVGQKPQQIDQSGFEVDLAVGATQHVVVNAQGPVVDLKNRFAHDSLAADGDNAR
fig|6666666.356227.peg.134	contig-32_1186_167_1864	167	1864	+	hypothetical protein			gtggctgaatactgccttgtcgaaatctttcagcgcctgctccttgtcgggatggctggcagccagcatctccggcagtacatacgggtggcaacggatggcgccctgaccgtagatgatcatactgcgggtcaggatgttggccccttctaccgtaacggcgatgggggcaccctgatagccacgggccagatagttgttggggcccatgcagatggccttgccgccgtggatgtccatggcatcgatgatgcacttctgggcacggtcggtgaggtggtatttgacgatggcggagatgaccgagggcttttcgccaaggtcgatgccggtcacggtcaggttggctgcggcgcccatgatgtaggcgttgccgccgatgcgggccagcggctcttc…	MAEYCLVEIFQRLLLVGMAGSQHLRQYIRVATDGALTVDDHTAGQDVGPFYRNGDGGTLIATGQIVVGAHADGLAAVDVHGIDDALLGTVGEVVFDDGGDDRGLFAKVDAGHGQVGCGAHDVGVAADAGQRLFNPFHLADGQLELATDAAVGAARQGQHLDTTCAVGRQCDTATDRQTLDQHAPALTGHGRATDDEIERDEHILALGRAVLERHVEREVATADADPLDVRRDQRTGDAELFLFTQQVLGVTQFEGQTQHGSNRGERDVALVPGEAHTEHLFAFPLALADDTEVGDGTGVRTCLRAGQGEAGDLFAYRQAGQVVILLLVSAIVLQQFARAQRVGYADGGGEHGAGTAQLLQDTGLGVGRELQTAIFLLDNHGEELVVLQVLPHLGGEIRA…
fig|6666666.356227.peg.135	contig-32_1186_2063_2641	2063	2641	+	Phosphoheptose isomerase 1 (EC 5.3.1.-)	FIG00002799	isu;LOS_core_oligosaccharide_biosynthesis	atgtaccaagaattgatccgcaatgaactgaccgaagctgccagcgtgctgcaggccttcctggctgatgagcagaacctgaaaaacatcgaagcggcagccaagctgctggctgactctttcaaggaagagggcaaggtgctctcttgtggtaacggtggttcccactgtgacgccatgcacttcgccgaagagctgaccggtcgctatcgcgagaaccgcccgggttatgccggtatcgccatctccgacccgagccatctctcctgcgtctccaacgactttggctatgactatgtcttctcccgctacgtagaagcggtcggccgtcgtggcgacgtgttgcttggcatctccaccagcggcaactccggcaatatcatcaaggccatcgaagcg…	MYQELIRNELTEAASVLQAFLADEQNLKNIEAAAKLLADSFKEEGKVLSCGNGGSHCDAMHFAEELTGRYRENRPGYAGIAISDPSHLSCVSNDFGYDYVFSRYVEAVGRRGDVLLGISTSGNSGNIIKAIEAARAKGMKVIALTGKDGGKMAGLADVEIRVPHFGYADRIQEVHIKVIHILIQLVEKEMAK
fig|6666666.356227.peg.136	contig-32_1186_2775_2653	2775	2653	-	hypothetical protein			gtgtcatgttcgaccagcacgctggttcgacagactgcaggggaaggcacaatcccttcccctgtcactggcaacaaccgaccgatggcgaaccatgcaaccggtgatgcccttgtctggtag	MSCSTSTLVRQTAGEGTIPSPVTGNNRPMANHATGDALVW
fig|6666666.356227.peg.137	contig-32_1186_2806_3615	2806	3615	+	Predicted glutamine amidotransferase	FIG00948231	ff	atgtgcgaactgctcggcatgagtgccaatgtgccgaccgatatctgcttcagctttaccgggttgatgctgcgcggcggcaagacagggccccacaaggatggctgggggatcaccttctacgaggggaagggctttcgcaccttcaaggatcccgagcccagtgcccaatctccaatcgccagactggtacaggcactgcccatcaagagctgcgccgtggtcagccacattcggcaagccaaccgtggctgcgtgtcgctggaaaatacccacccctttacccgtgagctgtggggtcgttactggaccttcgcccacaacggtcagctgaccggctacaagaagctgccaaccggccgccaccggccggtgggggataccgacagcgagcacgcc…	MCELLGMSANVPTDICFSFTGLMLRGGKTGPHKDGWGITFYEGKGFRTFKDPEPSAQSPIARLVQALPIKSCAVVSHIRQANRGCVSLENTHPFTRELWGRYWTFAHNGQLTGYKKLPTGRHRPVGDTDSEHAFCWLLDRLEQKYPKRPANFPAMFRYLATLCDELRAFGVFNMLLSDGEYVMSYCSNNLHWLTRSAPFGEASLLDEEVVIDFQRETTPNDVVTLITTRPLTGNENWVKMAPGEFNLFRMGERVATNQVALEQDKKIPG
fig|6666666.356227.peg.138	contig-32_1186_3907_4242	3907	4242	+	Phosphorelay protein luxU	FIG01436951	ff	atggagtgggtggatcgcaaggtgttgcagcagctggcagaggatatcggtccggatatgctgcccgtggtcatcgcagtctttattgaagaggtgggcgagcagctgagtcagctcagacccctctatgaacagggagagtgggaggcgctggctcgggtggcgcacagcatgaaatcatcctgtggcagctatggcgccataccgagttatcagcaggtgatggcgctggagatggccagcaagcaggccgatgtggccgaggcagagcgccagttgcaactgctggaggcctccttgcctcaggtgctcgcgtttcttgccgattatcagtaa	MEWVDRKVLQQLAEDIGPDMLPVVIAVFIEEVGEQLSQLRPLYEQGEWEALARVAHSMKSSCGSYGAIPSYQQVMALEMASKQADVAEAERQLQLLEASLPQVLAFLADYQ
fig|6666666.356227.peg.139	contig-32_1186_5196_4282	5196	4282	-	FIG002813: LPPG:FO 2-phospho-L-lactate transferase like, CofD-like	FIG00002813	ff	atgtggcaaaaaaacatcaatgacttcgatcgggtcgttgccatcggtggtggccacggcatgggacgagtgctttcgtccctctcgtttctcggtcaacggctcaccggcatcgtcaccaccacagatgatggcggctcgaccggacgcctacgcaagagtcaggagtgcatcgcctggggcgatctgcgcaactgcctgaaccagctggtgaccgatcccagtatcggcagcctgttgttcgagtaccgcttcgccggcaaaggcgagctagcgggccacaaccttggcaacctgatgctgctggcgctcgataatctctgtgtccgtcctcttgatgctatcaagctgatcagtgacatgctcaaaatcgagtcacaattgctacccatgtctgaa…	MWQKNINDFDRVVAIGGGHGMGRVLSSLSFLGQRLTGIVTTTDDGGSTGRLRKSQECIAWGDLRNCLNQLVTDPSIGSLLFEYRFAGKGELAGHNLGNLMLLALDNLCVRPLDAIKLISDMLKIESQLLPMSEFPTDLCAHMECGTQILGEVSIDQLATPPLSLGLMPEVQATREAVLALQQADMIILGPGSFLTSIMPPLLLAEIAQAINESSAMLVFVCNLVAENGPASQLDLMSQCRWLESRVGQGRLDAILAPQGAGDAGDWQGRVIEAELGELELPHRHDRLKLKLALDRIIQQLLNQR
fig|6666666.356227.peg.140	contig-32_1186_5316_6494	5316	6494	+	FIG00921036: hypothetical protein	FIG00921035	ff	ttgaaatttctgaccgttcactccctcgcccagaattcatcgctggcggcccaagatatctgcgcgcagctgcgccaccatgccgatcaggccccctccctgctgttactctattttacccaagcccatgagggggcgatactgcgcgacgcgctcaaacgccagttcccgacgacccgcctgcttgggtgcagctcttgcggtggagtcatgaccgagatgggacaccacgcccgagacggatatgggctggccgttgctgctctgtacgatgagaaaggggcattcggggtagccggtgccagcggtgacggggtggatgtgcggcagttgctgcgccgagccatgagcgactgtggtcgaccgggcgagctgccccagttgatcctgtttcacgcc…	MKFLTVHSLAQNSSLAAQDICAQLRHHADQAPSLLLLYFTQAHEGAILRDALKRQFPTTRLLGCSSCGGVMTEMGHHARDGYGLAVAALYDEKGAFGVAGASGDGVDVRQLLRRAMSDCGRPGELPQLILFHASPGKEEGLLAGIEAELGASVPVVGGSAADSSVSGDWQLCWDEAVSQDGIGLAVLYPDCQLAFQFHSGYVPAEFSGEITACNGREVLTIDHQPAAEVYARWCGREQPWPVGAILRETTLTPLARQVGALDGIPYYKLSHPEAVTEQGGLRLFTDVVQGERLLLMYSSQEGLLQRSLNAMRVEPGYGVDVELQPIGALIIFCAGCRLALGDMLCQFVEQSQARLGKIPFITPFTFGEQGRLPNGELAHGNLMVSSVIFLTR
fig|6666666.356227.peg.141	contig-32_1187_1006_161	1006	161	-	Formate dehydrogenase chain D (EC 1.2.1.2)	FIG00000529	isu;Formate_hydrogenase	atgcggagtgagcagatagaacaaagcgaacaaagcgagcagaacgaactggcccgctgcgccatccaccgcgaggtggtgcactaccgcgctgataccttgacctgcgacagcgaaatggcgctcccctccgagacgccggtggcgctggtctacaacggcatcgcccatagcgtgatgatgtgttcggcctccgatctggaggatttcgccatcggcttttcgctatccgaggggatcatcgacagcctgctcgatatccacgacatcgagcagattgacggctgtcaggggattgagctgcatatcaccctggccaatcgttgcattcatcgcctcaaagagaagcggcgcaccctggcgggccgtaccggttgcggcatctgtggcagcgagagt…	MRSEQIEQSEQSEQNELARCAIHREVVHYRADTLTCDSEMALPSETPVALVYNGIAHSVMMCSASDLEDFAIGFSLSEGIIDSLLDIHDIEQIDGCQGIELHITLANRCIHRLKEKRRTLAGRTGCGICGSESLDQVIRTQPSLPDSQRLAVGHIDKVLTALRPLQLLGQRTGATHAAVHLDGEGNILAIREDVGRHIALDKLVGHLCRTGRRDGAILVTSRASFEMVQKCASAGVEILLAISAATELAVERAEQTGLTLVGFCRPGRAEIYSGCQRILLK
fig|6666666.356227.peg.142	contig-32_1187_3150_1027	3150	1027	-	Formate hydrogenlyase transcriptional activator	FIG00032196	icw(1);Formate_hydrogenase	gtgagtgccatccccctggacgagatctctcccatctgggacgacggtttcctcctgctctccaaatccctcctgtcggccgtgacgctcgatgattttatccacaaactcaacaagatagatgccagcttcggcggcgtgacccgggtcaacctgatcctcaacatgggtgcggacgaggaggccatcttctacttcatgggacattccggcccaaagcatctggtctgccccaaggcagagctgcacctctccccccgtcctaccaaagagaccccggaacaggccatcattctcgctgccgcccgctttgagaatcgctgcccggcgctggatcgcgaaggggtctacggggggctgcgctcctactgccagctccccatcaccaccgcccgcagc…	MSAIPLDEISPIWDDGFLLLSKSLLSAVTLDDFIHKLNKIDASFGGVTRVNLILNMGADEEAIFYFMGHSGPKHLVCPKAELHLSPRPTKETPEQAIILAAARFENRCPALDREGVYGGLRSYCQLPITTARSHLGGVEFINTQLDSFTMETLAKLTQLAAIIAIALENVLDKERTLEQANSLRLERDSCKILVDVTNAVIKLVRIAELPKSLFTILHHHFGISSLCLAEYNATSDSFKSYLVNQHQSDQPGIIDHSCFEKKCLQGALGHSEPFFVYREHGHGCSNRCRFTSQILPPEADSSCILPLRYRGNLLGVLILSHPNADFFADIDISLLEQVAARTAIAMNNVQAQQEISNTNGAKEKTIRINEPQMQGEFPHIIYQSTVMESVLEKVRLVAE…
fig|6666666.356227.peg.143	contig-32_1187_3975_3577	3975	3577	-	hypothetical protein			atgcaacatgaaattggtcgcttattcggacttttctatattggcacctatctggcggcgatattgctgggaataggttgctatatttggcgcgacgagatgatatttctgctcggcttcggttttttcggctgttttatggcagcgcggcttgccatgagcagcgtattttctgccttgagtatttccagtgcctggctgatcgggtttatctccaccaccttgatcaacggcctgttgctgggggtgatcaccctgctgatctacctcacgcaccagagcgtcgccgccgagcttgccgacaacgccagctggctgctgatggccttccagagcctgtcggccctctttatcttcggtggtctgaagtgctgccatagccggatcatcacttcataa	MQHEIGRLFGLFYIGTYLAAILLGIGCYIWRDEMIFLLGFGFFGCFMAARLAMSSVFSALSISSAWLIGFISTTLINGLLLGVITLLIYLTHQSVAAELADNASWLLMAFQSLSALFIFGGLKCCHSRIITS
fig|6666666.356227.peg.144	contig-32_1187_5747_4071	5747	4071	-	Formate dehydrogenase H (EC 1.2.1.2) @ selenocysteine-containing	FIG00006806	icw(1);Selenocysteine_metabolism icw(1);Hypothetical_protein_HNE_2485 icw(1);Formate_dehydrogenase	atgagcaacgccattcccgaaattcaagagaccaagtgcctgctggtgtttggttacaacgctgctgactctcaccccatcgtcgcccgccatatcctcaaggcgaaggcaaacggggccaaggtgattgtgtgtgatccccgcatggtggagaccgcccgcatcgccgatcagtggctgccgctcaaaaacggttccaacatggcgctggttaacgccttcgccaacgtgttgatcaatgaagggctctacaacaaggcatttgtcgcaaactacaccgaagggttcgagaccttcaaggcgacggtggccaagtacaccccggaatatgtcgaggggatcactggcctgaaagccgccgatatccgcgcagccattcgcacctatgccgagtcgcct…	MSNAIPEIQETKCLLVFGYNAADSHPIVARHILKAKANGAKVIVCDPRMVETARIADQWLPLKNGSNMALVNAFANVLINEGLYNKAFVANYTEGFETFKATVAKYTPEYVEGITGLKAADIRAAIRTYAESPASMILWGMGVTQYGQAVDVVKGLAGLALLTGNFGRRGTGCGPVRGQNNVQGTCDMGMLPHQFPGYQSVADPAISAKFAKAWGVESLSQKPGYRLTELGHKVEEGKCKAFYIFGEDPAQTEADLGQFRRTLAGMELVIVQDIFMTQTAEMADVILPATSWGEHEGVYSSADRGFQRFYKAVTPPENVKPDWAIFSLMATAMGYPMEYHNTEEIWDEMRALCPLYAGVSYDKMADLKSVQWPCPTEDHPGTSTLFEGNVFTTPSGKGQ…
fig|6666666.356227.peg.145	contig-32_1187_6215_5796	6215	5796	-	Formate dehydrogenase H (EC 1.2.1.2) @ selenocysteine-containing	FIG00006806	icw(1);Selenocysteine_metabolism icw(1);Hypothetical_protein_HNE_2485 icw(1);Formate_dehydrogenase	atgaaaaaagtcattaccgtgtgcccctattgcggcaccggttgcaaaatcaacctgctggttgaaaacgacaaggtggtgggggccgaaggcgccaacggccggaccaacgaggggcagctctgcctcaagggctattacggttgggattttttgaacgacaccaacctgctgaccccccgtctcaagagcccgatgatccgccgcgagcgcggtggcaagttcgaggcagtctcctgggacgaagcgatcgagtttgccagcagccgtctctctgccatcaaggcgaaatatggcccggacgccatcatgaccactggctctgcccgtggcccgggcaatgaagccaactatgtgatgcagaaatttgcccgtgcggtgattgggacgaacaacgtc…	MKKVITVCPYCGTGCKINLLVENDKVVGAEGANGRTNEGQLCLKGYYGWDFLNDTNLLTPRLKSPMIRRERGGKFEAVSWDEAIEFASSRLSAIKAKYGPDAIMTTGSARGPGNEANYVMQKFARAVIGTNNVDHCARV
fig|6666666.356227.peg.146	contig-32_1187_6861_6262	6861	6262	-	Electron transport protein HydN	FIG01305109	ff	atgaacagcttcgtgattgcagatcccagtctctgtattgggtgtcgtacctgtgaggtggcctgcgccgtttcacaccagtcagggtcttgcagcgggacccttgagcgggagggcggcctgcatcttgccatcgaggatggacatctggtctccagggacagctactttcagccgcgcctgaaggtgatcgtgggcagcaaggtgaccacgccggtgctctgccgccagtgtgaagacaagccgtgtgccatggcctgcccgaacaatgccatcgtcagcgaggatggttgcgtcaaggtgttgcaggagcgctgcatcggctgcaagtcctgcgtggtggcctgtccttacggcgccatggcggtggtgctcaaagaggtggcacctgctgccgat…	MNSFVIADPSLCIGCRTCEVACAVSHQSGSCSGTLEREGGLHLAIEDGHLVSRDSYFQPRLKVIVGSKVTTPVLCRQCEDKPCAMACPNNAIVSEDGCVKVLQERCIGCKSCVVACPYGAMAVVLKEVAPAADSLFKRPQTKAQALKCDLCRHREAGPACVEVCPTQALRLVTPEHLETLNRQKQLASAEALLAMPARV
fig|6666666.356227.peg.147	contig-32_1189_2501_231	2501	231	-	Ferrous iron transport protein B	FIG00014199	isu;CBSS-196620.1.peg.2477 isu;Campylobacter_Iron_Metabolism	atgaattattccctggtaacggtaggtaaccccaatagcggcaagacctccctgttcaacgccctgaccggcgcccgccagcaggtaggcaactggagtggtgtcaccgtcgacaagaagatgggtgagttcagcgcgggtgaacatcacttcaagctgatggatctgcccggcatctatagcctggccagtcaggatggcagtctggacgagcagatcgccagccgctttgcccagggccaacaacccgacctgctgctcaacgtcatcgacgccgccaatctggagcgctccctctacctcacgctgcaactgcgcgaactgggcctgcccatggtggtggtgctcaacaagctggatatcctgcaaaagcgccgcatcgtcatcgacgagagcaag…	MNYSLVTVGNPNSGKTSLFNALTGARQQVGNWSGVTVDKKMGEFSAGEHHFKLMDLPGIYSLASQDGSLDEQIASRFAQGQQPDLLLNVIDAANLERSLYLTLQLRELGLPMVVVLNKLDILQKRRIVIDESKLGKSLGCPVVALSAHNSKQVAAFKQQIRQFIGQPQAALQLDYGHELETDLAELETLLAPHHLTTRGRALRLLEEDAVMQETLLPGQQAAAANVVARAHQGQDIDLQLADIRYGHIHQWVQQARQQKGKLTEAQSEWLDRVLLNRWIGIPFFLFVMYLMFLFAINVGSAFIDFFDIMGGALFVDGVHHLLGLVNAPEWLGAILADGFGVGLQTVATFIPVIGCLYLFLAVLESSGYLARAAFVVDALMRRLGLPGKAFVPMLMGFGC…
fig|6666666.356227.peg.148	contig-32_1189_2855_2628	2855	2628	-	Ferrous iron transport protein A	FIG00012728	ff	atggtactcacgcagttgtcaccgggacagagtgctcgcatcaagaatatgaatcagctcgcccggccgctgcgccgcaaactgatggtgatgggcctgttgccccagactgaagtcatctatctgcgctccgcccccctgggggacccgctccagatccagtgccaggggatctgtctctccatgcaaaagagtctggctcagcaaatagaagtcgagccggtataa	MVLTQLSPGQSARIKNMNQLARPLRRKLMVMGLLPQTEVIYLRSAPLGDPLQIQCQGICLSMQKSLAQQIEVEPV
fig|6666666.356227.peg.149	contig-32_1189_2975_3304	2975	3304	+	Translation initiation factor SUI1-related protein	FIG00138356	ff	atgagtcacgacaacaacagccgcctcgtttacagcacagatggcggcatgatcaaggagcagagcgctccccaatccgcctcccccttccccaccgacggcaccgtgcgcattcgccgcgagacaaagggacgcaagggtgccggggtgatcaccattcatggcgtacccgccgatcagcaaaaatccctggccaccctgctcaagaaaaagtgcggcaccggaggcggtatcaaggagggagtgatcgagatccagggggataaacgggacctgatcaaaaccgagctggagaaagccggtttcagcgtcaagctggtgggtggctga	MSHDNNSRLVYSTDGGMIKEQSAPQSASPFPTDGTVRIRRETKGRKGAGVITIHGVPADQQKSLATLLKKKCGTGGGIKEGVIEIQGDKRDLIKTELEKAGFSVKLVGG
fig|6666666.356227.peg.150	contig-32_1189_3564_4121	3564	4121	+	Probable transmembrane protein	FIG01276430	ff	atggaagccttgttaacctcaaccctcagcgtcgctattgccgaaatcggcgataaaacccagctgttggcgttgctgctcatctgccgttttcgcaagccctggcccatcatcgccggcatgctggcggctaccttgctcaaccatgcgggcgctgcctggattggcgagttcatcagccgctggctcgatcccaagataatgacctggctggtcgccatcgcctttatcgccatggctatctggattttggtgccggacaagatggatgacgaggagagctcgctggataaatacggcccctttatggccaccttcgtgctcttctttattgccgagatcggcgacaagacccagatcgccaccgtattgctggccgccaaatatgactcgctggta…	MEALLTSTLSVAIAEIGDKTQLLALLLICRFRKPWPIIAGMLAATLLNHAGAAWIGEFISRWLDPKIMTWLVAIAFIAMAIWILVPDKMDDEESSLDKYGPFMATFVLFFIAEIGDKTQIATVLLAAKYDSLVQVITGTTLGMMLANVPVVLIGKLGADKLPLKGIRIACAILFVGLGVSTLIFA
fig|6666666.356227.peg.151	contig-32_1189_4285_5223	4285	5223	+	Putative membrane protein	FIG00524042	ff	atgcacaacgtatcaagagagacacttctcgaatgggtcaaacagggacggctggcgccagagaagctggcggacgccctgaccctcgccgatcttcccccccatccggcgcgctggcagtggctgtttgaccggctgttgctctggctcggtgccctctgcatcggggctggccttattttctttgtcgccttcaactggcaggagctgggccgggtctcccgcctcgccctgctggaggcaccgctgctcgccatgctgattctgatgtggcgcaaaccgctgggggataccccccgtcaggcgctgctgctcgccatcgccctcaatatcggcgccctgctggcgctggtgggtcaaacctaccagaccggagccgatccctggcagctgttcgcc…	MHNVSRETLLEWVKQGRLAPEKLADALTLADLPPHPARWQWLFDRLLLWLGALCIGAGLIFFVAFNWQELGRVSRLALLEAPLLAMLILMWRKPLGDTPRQALLLAIALNIGALLALVGQTYQTGADPWQLFATWALMLVPLAVFGQSPLLWTLSWLLGQLALVLYWRLGLFTFFFTFDEEGLGWSLTLLNAALWGLLLLAPNRWRLMPSWLAGLAAGLGATLLTLLALFDAASPLVWPLWFGWLAAAYALWHHKFIAGLAMGCLSLIAVILAALGKWMEPDINGFLLLSLIAIGLSVTAARWLQQQRRSHE
fig|6666666.356227.peg.152	contig-32_1189_5216_6220	5216	6220	+	Putative membrane protein	FIG00524042	ff	atgagtgatctgaccctttggcaagcgctgcaacaggccaatctggtggaaggggagatgccccgtgatacccaaccccactggtcgagccgctttctgctggggctggtgggctggattgccgccctgttcctgctctttttcctgtttcttaccttcgaacagctgacccgcgaggccaacagcgccctgctgctgggggccgtgttgctggggggggcctacgccctcaatcgcagccaaagcggcgatctctgggatcagttcgtgctggcccttaccctggcggccgatgcctggctgctctatggcctgctcgatcagcttgatcttcatcacgccctgctctggtttgggttgtgcctgctctctcttgccatcgccgtgctgttcgatcac…	MSDLTLWQALQQANLVEGEMPRDTQPHWSSRFLLGLVGWIAALFLLFFLFLTFEQLTREANSALLLGAVLLGGAYALNRSQSGDLWDQFVLALTLAADAWLLYGLLDQLDLHHALLWFGLCLLSLAIAVLFDHWLVRLFHSVAAALLLTLGLACLGLQLLALPLVMAAITFCWLQADRDPDHHQLYHSITLGLALSLLVLGRLHHPLWDGGSSVLDELGQSRLPLWLNPLICAALLLAVMVKLKLPLLFGLPLVLISAVIPGMGAGALVLILGFYAGSLGLMTLSALLLLGYGSLYYYDLGLTLMTKSWLLLGSGILLLGARQLLTTFAARSDS
fig|6666666.356227.peg.153	contig-32_1189_6217_6735	6217	6735	+	Putative membrane protein	FIG00524042	ff	atgaaacccgtcacccgacaactcgccctgttgctgagcggcctcgccattctggcgggcatcaatgccaccgtctggcgctatgagcacgccatgagcagcggcgaagtggtgctgctgcggctcgctccggtcgacccccgctccctgatgcagggggattacatgcgcctcaactatgaaattgcccgcgagctgaccagccgcgacgcccgtgcgactcaagacaagggcagcgacaccctggtgatccgcctcgatgcccatcaggtagccactctggtggtcgatggcaaaccggatcggctcgccagcgatgagcggctattgcaggtgcaccagagcgaacggcagtggcagatcggccccgatgcctacttctttgaagagggaacgggg…	MKPVTRQLALLLSGLAILAGINATVWRYEHAMSSGEVVLLRLAPVDPRSLMQGDYMRLNYEIARELTSRDARATQDKGSDTLVIRLDAHQVATLVVDGKPDRLASDERLLQVHQSERQWQIGPDAYFFEEGTGVQYEAARYGEFRLQADGKTLLVGLRDEAYQPIGQIRARW
fig|6666666.356227.peg.154	contig-32_1196_46_1761	46	1761	+	Catalase (EC 1.11.1.6) / Peroxidase (EC 1.11.1.7)	FIG00000907	isu;Oxidative_stress isu;Oxidative_stress isu;Protection_from_Reactive_Oxygen_Species isu;Protection_from_Reactive_Oxygen_Species isu;Auxin_degradation	ttgattattctggcgggcaccgtggcttatgagtccatggggctcaagaccttcggcttcgcctttggccgcgaggatatctggcatccggagaaggatatctactggggatcggagaaggagtggctggcgcccagcggcaagccgggcggtcgttactccggcgagcgggatctggaaaacccgctggcggcggtgatgatggggcttatctacgtcaacccggaaggggtggatggccagcccgatccgctgaaaaccgcgcaggatatgcgggtcaccttcgcccgcatggcgatggatgatgaagagacggtagcgctgaccgctggtggccacactgtcggcaaggcccacggcaacggcgatgccaaacagcttggccccgagccggaaggg…	MIILAGTVAYESMGLKTFGFAFGREDIWHPEKDIYWGSEKEWLAPSGKPGGRYSGERDLENPLAAVMMGLIYVNPEGVDGQPDPLKTAQDMRVTFARMAMDDEETVALTAGGHTVGKAHGNGDAKQLGPEPEGASLEEQGLGWINHHSRGIGRNTVTSGIEGAWTTHPTQWDNGYFELLFKYDWWLQKSPAGAHQWEPINIAEEDMPVDVEDPSIRCKPMMTDADMALKFDPEYRKIAERFRDDPAAFSDAFARAWFKLTHRDMGPKSRYVGPYVPTEDLIWQDPVPAGRTDYDVAAVKARIAASGLSISERVSTAWDSARTFRGSDKRGGANGARIRLAPQKDWSGNEPARLAKVLAVYDKLATECGVSVADLIVLGGNLAIEQAAQAAGVTVSVPFA…
fig|6666666.356227.peg.155	contig-32_1196_2026_2421	2026	2421	+	Conserved protein			atgctggaaatgcagatccaaccccgctttcaggagacggatgccctcggccatatcaacaatacggtgccggcggtctggttcgaatcggcgcgagatcccctgttccggatcttctcccccgatctggatgtgcataactggcatctgatcatcgcgggctatacggtgcagttcaaacgggagctgttctacggccagccggtcaccatcaagaccggcgtacgccgcatcggcaccagctcctttacggtctggcaggaggcctggcagggcggcgaactggccgtcaccgccgaaacgaccctgatccattttgactaccgggcccgccaatccctgcccctgaatgatgctcaccgggaagggctgcgggcctggctgacagagagttaa	MLEMQIQPRFQETDALGHINNTVPAVWFESARDPLFRIFSPDLDVHNWHLIIAGYTVQFKRELFYGQPVTIKTGVRRIGTSSFTVWQEAWQGGELAVTAETTLIHFDYRARQSLPLNDAHREGLRAWLTES
fig|6666666.356227.peg.156	contig-32_1196_2454_3167	2454	3167	+	FIG00361954: hypothetical protein	FIG01389078	ff	atgtacaactcaatgcgcaacacagcgatcgcgctgaccctgggattctgctccctcccttctctggccgcttctctcgccgagcagtttaccctgatggataagggggccgagagcgccctcgatacccgtcaattcagccatgacggcgtcgatatcaaggcctggatcgatggcgcccccgtcatcatcgccgtgcccatcatgaacgagctgggcaagctggaaggggagagccgctactacttcaagggcggccagctgttcggggtcaaagagcccgccgcccagtttgcctttgatgacagcggcaagctgacccagtggctggacgagaagggtcagcccgccgagttcgtcagcaaaatgagcatgcagcagcgtcaggagtggctcacc…	MYNSMRNTAIALTLGFCSLPSLAASLAEQFTLMDKGAESALDTRQFSHDGVDIKAWIDGAPVIIAVPIMNELGKLEGESRYYFKGGQLFGVKEPAAQFAFDDSGKLTQWLDEKGQPAEFVSKMSMQQRQEWLTKRAAELSKLFVVSAAEQKAAKGGVKLKGADLAHWLCNGKLMDLAHGDKVIFEQDKLKIGEQGIEGEVSLRQDKGWQELSLKCEVQGTQVTRLTWQPLPGANKPQ
fig|6666666.356227.peg.157	contig-32_1196_3952_3203	3952	3203	-	Lipase chaperone	FIG01456980	ff	atgaagatagccaccctgctcgtcgtgccctgcgccatcaccctgctgcttggcggggtgttgctctggcccacggcaccgacggcagactcatcccccgctcaagccaaccagcatgcacagagccacccgcacgatcccgagcaggaggccgccgatgccctgcaggcacgctatcgcacctttgtctccgcccagagcagcctgacggtgcccaccgagatctccctcgccagcctgcagatcctgtttgacgagcgggagcagctgcgccagcagagctttactccggccgagcaggcccagctgtttgccgaggatcggctgatggagcagctgaccctgcgccgcagggcgctggcggaggcgagagacagcgacaagtcgcagctggccagc…	MKIATLLVVPCAITLLLGGVLLWPTAPTADSSPAQANQHAQSHPHDPEQEAADALQARYRTFVSAQSSLTVPTEISLASLQILFDEREQLRQQSFTPAEQAQLFAEDRLMEQLTLRRRALAEARDSDKSQLASELDLWLAEQPGWFREAEANSRLLEELQELAQMEPFKREALLLETGGPEAVDRMRQLEQNRQGFEEQLSGFLAELRQLPNETRAEQQQELLARWFEPGQWRRVEALTRLKLGEPHTE
fig|6666666.356227.peg.158	contig-32_1196_4863_3949	4863	3949	-	Lipase precursor (EC 3.1.1.3)	FIG00011890	ff	atgatgaagagatggcttctggtgctgctctgcaccctgcccatgctggcacacgccagcggatacacccagacccgctaccccatagtgctggtgcacggcctgttcggcttcgacaagctgctcggggtcgattacttctacggcattccccaggccctgagccgggatggtgccaaagtctacgtggctcaggtatcggccaccgccagttcggagcaacggggcgaacagctgctcgcccaggttgagctgctgctggcagccaccggcgccgagaaggtcaacctcatcggccactcccacggcggccctaccatccgctatgtcgcctcggtcgcccccgagctggtcgcctccgccaccagcgtcggcggggtcaactacggctcagagatt…	MMKRWLLVLLCTLPMLAHASGYTQTRYPIVLVHGLFGFDKLLGVDYFYGIPQALSRDGAKVYVAQVSATASSEQRGEQLLAQVELLLAATGAEKVNLIGHSHGGPTIRYVASVAPELVASATSVGGVNYGSEIADLVRANAAPGSAAEKLAAAAAHALSGMISLLSGGSQLPQDPVAALDALTSKGASQFNQRYPEGLPSRYCGEGPMQATNGVYYFSWSGRGNLTNLLDPVDPALALTGAFFKEPNDGLVGVCSSHLGKVIGTDYRMNHLDEVNQSFGIHHLFETDPVTLYRQHANRLKELGL
fig|6666666.356227.peg.159	contig-32_1196_6294_5029	6294	5029	-	Tyrosyl-tRNA synthetase (EC 6.1.1.1)	FIG00346039	idu(1);tRNA_aminoacylation,_Tyr	atgatcaacccccacctgctcgatgagctgaccgagcgcggccttgtggcccagaattccgacccggcggccctggccgatcatcttgccaccccgcgcaccgtctattgcgggttcgatcccaccgccggcagcctgcatatcggtcatctggtgccgctcttgatgctgcgccgcttccagctggcgggccacaccccggtggcactggtgggcggggcaaccggccttatcggcgatcccagcttcaaggcgaccgagcgcagcctcaacagtaccgataccgtgcagggttgggtcgccagcctgtctgcccaaatcagggcgctgctgcccgccgatgagggcctgtcggccccgcaactggtcaacaatggcgactggatggggcaaatgtcc…	MINPHLLDELTERGLVAQNSDPAALADHLATPRTVYCGFDPTAGSLHIGHLVPLLMLRRFQLAGHTPVALVGGATGLIGDPSFKATERSLNSTDTVQGWVASLSAQIRALLPADEGLSAPQLVNNGDWMGQMSALDFLRDIGKHFSVNAMLARESVRQRLARPDQGISFTEFSYALLQSYDFSVLHQRLGCTLQIGGNDQWGNITSGMDLTRRLHQAQVHGMTLPLITKADGTKFGKTEGGAVWLDPALTSPYAFYQFWLGTADEDVYRFLRYYSFMSLSEIDALEAEDAKRQGRKQAQQVLADELTELVHGKAALAAVQRISELLFSGDVARLGESDLAQLAQDGMPSSTVSGETDLVSLLVSCGLANSRRIARELLAAGAISLNGVLKQDDQLSATD…
fig|6666666.356227.peg.160	contig-32_1196_6769_6323	6769	6323	-	hypothetical protein			gtggtggcgatattcaggatcgagccgcccttgggagacctgcgccagggtccagacgccggcaggcaagccctgctccagcgcctgcataaagggatcctgactgaagtggctggtgaggtagcgatcaaagagcagagcccgctgatggttgaggttgtcgtagaggtagacgggccgcagccccaccccgagcagcagggcgcaatcaaacgccacctgctgctggatcagccgcaccagcgccgccgcaaaggcgctgctgtgcagggcatcgaccacctcggtcatgctgcgggtcaaggcatctgtggtgaatggctgggtcatgttggcacgtttccggtgacggggagcgattctccgctatggctgaatgctagcacgagagtggcaaaa…	MVAIFRIEPPLGDLRQGPDAGRQALLQRLHKGILTEVAGEVAIKEQSPLMVEVVVEVDGPQPHPEQQGAIKRHLLLDQPHQRRRKGAAVQGIDHLGHAAGQGICGEWLGHVGTFPVTGSDSPLWLNASTRVAKLSLRGHIRHQPERRG
fig|6666666.356227.peg.161	contig-32_120_1343_393	1343	393	-	hypothetical protein			atggccttaccagcaatcggtggacacattcacctcaaccgcccagcatcaccccaacagacagaggccagcccgctgctggccaagggtaacaagctgttcgaacaatccgtcaaacgcggcatcggccacttccagagcagcgatctcaagcaggtcatcagcgccctgcgccagttgcaaagcgcccccgatagcggcaaagcgcagcgggtgcaggatgcaatccagcactgggagcagcaccaccccaaagaggtggctgcacgtggcgctcgtctgaccgaattgaaacaggcgctggcagaacagggggccatcaccagagccgccccgcgacatgaaccgaaagtgatggcgggtggcacccaggccctgctgcaaaagagcatggccgga…	MALPAIGGHIHLNRPASPQQTEASPLLAKGNKLFEQSVKRGIGHFQSSDLKQVISALRQLQSAPDSGKAQRVQDAIQHWEQHHPKEVAARGARLTELKQALAEQGAITRAAPRHEPKVMAGGTQALLQKSMAGLEKLGSYACTDAQTFVQPNNPSYQKIIGKLNAFGQDPQRLAANQRANNSANMAAIQITRNKQPLSLRTMENIAKAVDDAKAGCCSTLAYSAAAELLRHNSDQRIEVLAHRGAQGHAQTHCFVVIGRAEGSELTKPESWGPHAKVVDPWAATIGAPLVGTPARPPIANLWPPTESVFDNTHRED
fig|6666666.356227.peg.162	contig-32_120_2539_1481	2539	1481	-	Type III secretion inner membrane protein (YscU,SpaS,EscU,HrcU,SsaU, homologous to flagellar export components)	FIG00002913	ff	atgagcggcgagaagaccgaacaacccaccccaaaaaagttgcgggatgcccgccagaaggggcaggtggtcaagagcaaggaggtggtctccaccgccatcattctcagcttggtgggcatgctgatggcgatgtccgactactacctcgaacatctgggcaagctgatgatgatcccggagtcccacatcaacctcccctttacccaggcgctcaaccatgtggtggagaacctgatgcaggagatggcctatctctgcattccgctcctcgcggtcgcggtgctggtggtactcgcctcccacttcgcccagtacggttttctactgagcggcgagtccatcaagccagacatcaaaaagatcaatccggtggagggggccaagaagatcttctcc…	MSGEKTEQPTPKKLRDARQKGQVVKSKEVVSTAIILSLVGMLMAMSDYYLEHLGKLMMIPESHINLPFTQALNHVVENLMQEMAYLCIPLLAVAVLVVLASHFAQYGFLLSGESIKPDIKKINPVEGAKKIFSIKSLMEFVKSLLKVSLLSLLVWVTIKGNLQAMLQLPGCGMSCITPVLGGMLGQLMAVCAMGFVVIAIADYAFEHYQHIKQLKMSKDEVKREYKEMEGSPEIKSKRRQFHQELQSSNMRADVKRSSVIVANPTHIAIGIRYERGETPLPVVTLKFTDAQALQVRKIAEDEGIPVLQRIPLARALYRDAQLNNYIPADQIEATAEVLRWLEQWRQSEGPQW
fig|6666666.356227.peg.163	contig-32_120_3324_2536	3324	2536	-	Type III secretion inner membrane protein (YscT,HrcT,SpaR,EscT,EpaR1,homologous to flagellar export components)	FIG00634179	ff	atgacactggagagcctgcaggcccagatgctggcctataccctgctgctgccgcgctttatcagctgcttcgtgatgctgccggtgctgagcaaacagatgttgggaggggcgatgatccgcaacggcgtggtctgctcgctggcactctacgcctaccccacagtcgccgacaccttgccggatcagatcgacagcatggcgctggccatgctgatcgccaaggaggtgctgctcggcctgctgatcggctttgtcgccgccatccccttctgggccatcgaggcgagcggttttctgatcgacaaccagcgtggtgccgccatgggttccctattcaacccgagtctcggcagccagaccagtcccaccggcctgctgctgacccagaccctgatc…	MTLESLQAQMLAYTLLLPRFISCFVMLPVLSKQMLGGAMIRNGVVCSLALYAYPTVADTLPDQIDSMALAMLIAKEVLLGLLIGFVAAIPFWAIEASGFLIDNQRGAAMGSLFNPSLGSQTSPTGLLLTQTLITLFFASGAFLALLAALFQSYISWPVAHFFPTIDEQWVNFFYSQFSHMLLLCALLAAPLLIAMFLAEFGLALISRFAPSLNVFVLAMPIKSAVASLLLVIYIKLMMDHAYQQVLAVMDPLQLLIPILEAR
fig|6666666.356227.peg.164	contig-32_120_3587_3321	3587	3321	-	Type III secretion inner membrane protein (YscS,homologous to flagellar export components)	FIG00032019	ff	atgagtcacgccgatatccttcacttcaccagccaggcgctctggctggtgctgatcctctcgatgccaccggtactggtagcggcgctggtgggcacccttgtctctttgctgcaggcactgacccagatccaggagcagaccctgggctttgtcgccaagctgatcgccgtggtgatcaccctgtttgccaccaccgcctggctgggtaacgagctctacagctttgccgatatggtgttgttcaaggtgccgcagatccaatga	MSHADILHFTSQALWLVLILSMPPVLVAALVGTLVSLLQALTQIQEQTLGFVAKLIAVVITLFATTAWLGNELYSFADMVLFKVPQIQ
fig|6666666.356227.peg.165	contig-32_120_4242_3589	4242	3589	-	Type III secretion inner membrane protein (YscR,SpaR,HrcR,EscR,homologous to flagellar export components)	FIG00023849	ff	atgatccatttgccagacgagctaaacctgatcgtagggctggcgctgctggctctgctcccctttatcgccgtgatggccacctccttcgtcaagctggcggtggtcttctcgctgctgcgcaacgccctcggggtgcagcagatcccccccaacatggcgatgtacgggctggcgatcattctcagcatttatgtgatggcgccggtcggctttgccacccaggattacctgcgccagaacgaggtgtcgctggcgaaagccgaatcggtggagaagttcctcgatgaggggattgccccctaccgcgactttttgaaaaagcagatcaaaccgcgggagcacgccttctttatcgacagcaccaagcagctctggcccagcaagtatgccgaccgg…	MIHLPDELNLIVGLALLALLPFIAVMATSFVKLAVVFSLLRNALGVQQIPPNMAMYGLAIILSIYVMAPVGFATQDYLRQNEVSLAKAESVEKFLDEGIAPYRDFLKKQIKPREHAFFIDSTKQLWPSKYADRLEPDSLLILLPAFTVSELSRAFEIGFLIYLPFIAIDLIISNILLAMGMMMVSPMTISLPFKLLLFVLLDGWARLTHGLVISYGG
fig|6666666.356227.peg.166	contig-32_120_5165_4239	5165	4239	-	Type III secretion inner membrane protein (YscQ,homologous to flagellar export components)	FIG00010657	ff	atgacaccgattaccctcacctccgcctcgctggcggagttgactttacagcagaccctgagccaataccgccagcactttggctggagtagcggcgagctggccctcgccatcggtttaccgcccgcgacgctcgatatccggctgcaactgcagtggcaggggctctctctgccgctgttgtgccacggcgcagagctggcgcactggctcgcgccggatctacaacaggcggcgctgttcagcttgcccgagccgctgcaactggcactgatcgaacggctgggacaacccctcggtggcctcacctgctcggcgctgacccgaccggagagtaacgtccagaccgatgagcccgccctgcaactgctgttgcaacgggagggggcaagtctcgct…	MTPITLTSASLAELTLQQTLSQYRQHFGWSSGELALAIGLPPATLDIRLQLQWQGLSLPLLCHGAELAHWLAPDLQQAALFSLPEPLQLALIERLGQPLGGLTCSALTRPESNVQTDEPALQLLLQREGASLALWLPQPEPLLNKLPPRPRQQRLPLPLTLSLLWGEMGLTMDEFATLAIGDVLLPPPHPQLGQQLLICVEGRPFAYCQPHQQHLELTAMHNAASAEPFGATELDQLPIQVSFEVGRQTLDWHTLTSLQPGALIDLGTPLDGEVRIISNGHSLGTGRLVEIQGRLGVRVERLDNESQS
fig|6666666.356227.peg.167	contig-32_120_5632_5162	5632	5162	-	Type III secretion protein (YscP)	FIG00025877	ff	gtggcactcaagccagtcactacaggtgaaacagccccaaaaaatgagctctttgccaacccgactatctggggcgctccccttgccgttacccccggggatctgcagctcgcccggctggcacctgccgaaaataatcgggaactgggtcaactgctggagcggctggcagtggatatctatcaggagctgggccacccggagcgtccgccactgctgcgcctgacgttgccacagctgggcgatctctccattcgcatcgctcaccaccatggcgagctgcagatcgagatcctcgccacggcgcaaggtgagctgctgctcaatcaggggcgcagcgatctggtcgaccgcctgcaacggctctatcccggcgagcgggtcgccctcgatctcttc…	MALKPVTTGETAPKNELFANPTIWGAPLAVTPGDLQLARLAPAENNRELGQLLERLAVDIYQELGHPERPPLLRLTLPQLGDLSIRIAHHHGELQIEILATAQGELLLNQGRSDLVDRLQRLYPGERVALDLFGQPGSEQGSRHKRSIYEEWDADA
fig|6666666.356227.peg.168	contig-32_120_5768_5893	5768	5893	+	hypothetical protein			atgtatcgggttggcgctgcttgcctcataagcctcaatgactggatgctgttcttcaagccactcgttttcagtcagcgtggcttgggcaacatgaccatagggctgggtaataatggcggttag	MYRVGAACLISLNDWMLFFKPLVFSQRGLGNMTIGLGNNGG
fig|6666666.356227.peg.169	contig-32_120_7183_6722	7183	6722	-	Type III secretion spans bacterial envelope protein (YscO)	FIG00024764	ff	atgattggccgcctgcaacgcataaaagacctgcggctggatcgggccgagcagcagctcgccgcccagcaggctcgggtgcaactcgcccgcgttcgccaacgcgaagcggagcaggagagtctcgactatcgccagtggcgccttgccgaagaagagcggctatttgccatctgtcaggcggagcaactcgatcgcaaggggctcaaggcgtggcaacagcaagtggcgctgctgcgggagaaagaggcccagcttgaacaaactgccgccgagcaggccgagcgggtcgccgaagagcgcatccgcttgcaggagcgccagctggcggtacaccgagcccgccagcagcaacagaaatttgccgaactacaccgtcaggagcaggcctcacagcaa…	MIGRLQRIKDLRLDRAEQQLAAQQARVQLARVRQREAEQESLDYRQWRLAEEERLFAICQAEQLDRKGLKAWQQQVALLREKEAQLEQTAAEQAERVAEERIRLQERQLAVHRARQQQQKFAELHRQEQASQQALRDYNEEQEQEEFRQQIRM
fig|6666666.356227.peg.170	contig-32_120_8502_7180	8502	7180	-	Flagellum-specific ATP synthase FliI	FIG01955945	idu(2);Flagellar_motility idu(2);Flagellum	atgaccctctccctcgaccacattcccggccagcttcgtcatgccatcgacgagtgccgcctgatccagatccgtggccgggtcacccaggtgaccggcaccctgctcaaggcagtcgtccccggggtgcggatcggcgagctgtgccatctgcgcaacccggacaacaccctctccctgcaggcggaggtgatcggctttgcccagcatcaagcgctgctcaccccccttggtgaaatgtttggcatctcctccaacaccgaggtgagcccgaccggtgccatgcatcaggtcggggttggcgagcatctgctcggccaggtgctcgatggcctcggcaacccctttggcggtggccatctgccagagcccgaagcctggtatccggtctatcgggat…	MTLSLDHIPGQLRHAIDECRLIQIRGRVTQVTGTLLKAVVPGVRIGELCHLRNPDNTLSLQAEVIGFAQHQALLTPLGEMFGISSNTEVSPTGAMHQVGVGEHLLGQVLDGLGNPFGGGHLPEPEAWYPVYRDAPAPMSRKRIAEPISLGIRAIDGLLTCGEGQRMGIFAAAGGGKSTLLASLIRSAEVDVTVLALIGERGREVREFIEADLGEEGLKKAVLVVATSDRPAMERAKAGFVATSIAEYFRDQGKRVLLLMDSVTRFARAQREIGLAAGEPPTRRGYPPSVFAALPRLMERAGQSDKGSITALYTVLVEGDDMTEPVADETRSILDGHIILSRKLAAANHYPAIDVLRSASRVMNQIIEPEHQAQAGRLRSWLAKYEEVELLLQIGEYQKG…
fig|6666666.356227.peg.171	contig-32_120_8692_9570	8692	9570	+	Type III secretion outermembrane contact sensing protein (YopN,Yop4b,LcrE) / Type III secretion outermembrane negative regulator of secretion (TyeA)			atggccattatccagagcaacccctatgcccctgccgcccagcccgatctgcgcggagcagaggtcgcatcccgtcaggctcccctgcagggcgggcaatttcagggggagcgggtcgtgctggccagtgccacccagtcgctggccgatgccgccgaagagctcacctttgtcttttccgagcgcgctgagctttcgctcgccaagcgcaagctgagtgacagccatgcccgcatcagcgagatagaggcgctggtgggggattacctcgacaaagtgccggagctggagcgccagcagaagatcaaggagatggtgagccacctcggcagcggccggctggccaatctctcccagttgctggcctacctcgagagctattcgggggaggtgagcgag…	MAIIQSNPYAPAAQPDLRGAEVASRQAPLQGGQFQGERVVLASATQSLADAAEELTFVFSERAELSLAKRKLSDSHARISEIEALVGDYLDKVPELERQQKIKEMVSHLGSGRLANLSQLLAYLESYSGEVSEQFEALCQARKALAGRPEMQGTLALVEQALAKLADEQGSAIVLGARITGPAAEAAKAGVGAEQDLRDLYRDAVQDYRALSAAWRDIHSRFGNGALEKVTGFMMKALSADLDSQQRWLDPVKLERVMSDMHKLRLLNTLSAQVDELWQRVKEGSAHGIRAF
fig|6666666.356227.peg.172	contig-32_120_9551_9832	9551	9832	+	Type III secretion outermembrane negative regulator of secretion (TyeA)	FIG00037745	ff	atggcatacgggccttctgatctgatgggcgatctgatcgccctggtggagaaacgctgggccagcgtgcgggatgtggagcaggtcggtgtggctcttgagctgtcagattgtcgccagcaggtgctgctctatcaagagctcaagcggctgatccgcctgctgccggtggagctgttcagtgaggaggagcagcgccagaacctgttgcagtgctgtcagggtgcgctcgataacgccatcgagcgggaagaggatgagttgtctggagagccgtcatga	MAYGPSDLMGDLIALVEKRWASVRDVEQVGVALELSDCRQQVLLYQELKRLIRLLPVELFSEEEQRQNLLQCCQGALDNAIEREEDELSGEPS
fig|6666666.356227.peg.173	contig-32_120_9829_10200	9829	10200	+	Type III secretion chaperone SycN			atgaactggattgaacccctgctggtgcagttttgccaggatctgggcatcaccataggagataacccccattcgctgatccagcttgaactggagcagagcggcactctgcagttggagcgccatcaggggcaactgaccctctggttggcccgcgctgtgccctggcatcagagtggcgaggcgatccgccgcgccatgaccttgactgccgcggcgcaaggtccggtgctgccggtgcgcagcggctggctgggggaggagcagctgatcctctttgtcaccctggatgagcgggccgtgactctgccccagctccatcaggccgtgaccaccctgacccggctgcagcgagaggtgctggcgtcatga	MNWIEPLLVQFCQDLGITIGDNPHSLIQLELEQSGTLQLERHQGQLTLWLARAVPWHQSGEAIRRAMTLTAAAQGPVLPVRSGWLGEEQLILFVTLDERAVTLPQLHQAVTTLTRLQREVLAS
fig|6666666.356227.peg.174	contig-32_120_10197_10562	10197	10562	+	Type III secretion protein SctX			atgagccggatcactgccgcgcatatcggtatcgagcagctcagcgccatctctcttgacgatcaggagcgaagcctgccggggcgttatgccctgttacccgatggccagtccatcgaaccccatatcagccgcctctaccccgagcggctggcggatcgggtgctgctcgatttcgccaccccggatcgcggcttccatgacttgctgcgaccggtcgatttcaatcaggcgatgcagggtctgcgcagtgtgctggcagaagggcagagcccggagttgcgagcggccgctgcgctgctcgaacagatgcacgccgatgaacaactgatgcagatgacccttcatctgctgcacaaggtatga	MSRITAAHIGIEQLSAISLDDQERSLPGRYALLPDGQSIEPHISRLYPERLADRVLLDFATPDRGFHDLLRPVDFNQAMQGLRSVLAEGQSPELRAAAALLEQMHADEQLMQMTLHLLHKV
fig|6666666.356227.peg.175	contig-32_120_10565_10909	10565	10909	+	Chaperone protein YscY (Yop proteins translocation protein Y)			atggtgcttacgtcacagcagcaggatgcgctgctgctcaccggctggctgcaactgcaatatggccaccccgacaaggcgagcgtgctgctggccgccctgctgcagatccaccccgaccatcagggagggcgacggaccttgctggtggccctgatcaaacagggggagggggaggcggcgctggcccatgtcgatcagctgatgcagcaaggggaggccgacggcccgctctggctctgccgcagccgggcctgccagttggcagggcggctggatgaagcccgttttgcctatcaacaatacctcgaactggaagagcagaatgaatcaacgctcccttga	MVLTSQQQDALLLTGWLQLQYGHPDKASVLLAALLQIHPDHQGGRRTLLVALIKQGEGEAALAHVDQLMQQGEADGPLWLCRSRACQLAGRLDEARFAYQQYLELEEQNESTLP
fig|6666666.356227.peg.176	contig-32_120_10890_13007	10890	13007	+	Type III secretion inner membrane channel protein (LcrD,HrcV,EscV,SsaV)	FIG00622716	ff	atgaatcaacgctcccttgagttgctgcgccggataggcgagcgcaaggacatcatgctggcgatcctgctgctggccatcgtctttatgatggtcttgccgctgccgccggtggccctcgatatcctgattgccatcaacatgaccatctcggtggtactgctgatgatggcggtttatatcaattcgccgctgcagttctccgcctttccggcggtgctgctgatcaccaccctgttccggcttgccttgtcggtgagtaccacccggatgatcctgctgcaggccgatgcggggcagatcgtctacaccttcggcaacttcgtggtggggggcaatctggtggtggggatcgtcatcttcctcatcatcaccatcgtccagtttctggtgatcacc…	MNQRSLELLRRIGERKDIMLAILLLAIVFMMVLPLPPVALDILIAINMTISVVLLMMAVYINSPLQFSAFPAVLLITTLFRLALSVSTTRMILLQADAGQIVYTFGNFVVGGNLVVGIVIFLIITIVQFLVITKGSERVAEVSARFSLDAMPGKQMSIDGDMRAGVIDVHEARDRRGVIEKESQMFGSMDGAMKFVKGDAIAGLIIIFVNILGGVTIGVTQKGLSAADALQLYSILTVGDGMVSQVPALLIAITAGIIVTRVSSEESSDLGTDIGAQVVAQPKALLIGGLLLVLFGLIPGFPMITFFALAAIVTAGGYFIGLRQRKAQSSNSQDLPAVLAQGAGAPAARSKPKPGSKPRGKLGEKEEFAMTVPLLIDVDAALQAELEAIALNDELVRVR…
fig|6666666.356227.peg.177	contig-32_120_13004_13459	13004	13459	+	Type III secretion low calcium response protein (LcrR)	FIG00043519	ff	gtgaggggggacccgttaacctctgaccccctgatcccctggctgcaagccaggggagtggcggtggtacctcaccatctgggggcgactcccatccagatcggccacggtttttgctatcgccaaatttatctcgcctggcgctttgatcctgcgacccgacgggtctggatcctgctggtgcgccgagagggggagcgggccggactggccaacccctttgccgccctttatctgctggccgaagccactctgactgtactcgggccgggccattacctctacggcaacgtcgatgtctttcgtggcagtagcctgagtagtgaccggctcgggcgcttttacctgcgctggacgggagcctgcgaacccgagcccggctggttcatgctggccgcc…	MRGDPLTSDPLIPWLQARGVAVVPHHLGATPIQIGHGFCYRQIYLAWRFDPATRRVWILLVRREGERAGLANPFAALYLLAEATLTVLGPGHYLYGNVDVFRGSSLSSDRLGRFYLRWTGACEPEPGWFMLAAEQVCSLRDMRKRQKHGLA
fig|6666666.356227.peg.178	contig-32_120_13499_13783	13499	13783	+	Type III secretion cytoplasmic plug protein (LcrG)	FIG00044041	ff	atgaaacaaccgcgttttgccgaccatagcgagaccatttcgcaggcagagcaggccattgccgacagcgatcaccgcaacgctctgttgcaagagatgctggctggcctagccctctcggatcagacctgtcagctgctattcgatgcgccgaccgagcaagtggccgtggccgagcaggagttgctggctgagatccagcgcagacaggcgctactgccggcacagccgggagagggccgcaagagtcgccgtcccaccatgatgcgcggactgatgatttaa	MKQPRFADHSETISQAEQAIADSDHRNALLQEMLAGLALSDQTCQLLFDAPTEQVAVAEQELLAEIQRRQALLPAQPGEGRKSRRPTMMRGLMI
fig|6666666.356227.peg.179	contig-32_120_13793_14878	13793	14878	+	Type III secretion cytoplasmic LcrG inhibitor (LcrV,secretion and targeting control protein, V antigen)	FIG00039442	ff	atgagcactatccctgactacaacaccaaccctggtgcgttcgtcggctggcttgatgggcaagcgctggacgcattgccgggccataaaaaccccaagttgaccgaactggtcgagctgctcaagggcaagatcaccatcagtgctgactcatcgactgcgctgagcaaggagcagctggagaagttgctggctgcctatctgacggatcccgcctcgatcaacgggggttgggcgatgggccagttccggggggggcaagatgcggccattgccgccatcaagggaatgatcgagcggggagcaaaacaaaccccgccagtcacccactggaccgtccctgaatttatgctgctctccctcagtgcgctgaccatggatcgcatcgatgacgatctc…	MSTIPDYNTNPGAFVGWLDGQALDALPGHKNPKLTELVELLKGKITISADSSTALSKEQLEKLLAAYLTDPASINGGWAMGQFRGGQDAAIAAIKGMIERGAKQTPPVTHWTVPEFMLLSLSALTMDRIDDDLITTFTGVMAFQDNQRKGLRDELAEMTGELKIYGVIQSEINKVLSAASSQTFNTNFNLLDYKLYGYQSLAEFMDGSEFKLLSKMFTDGSVQKAQQDFTNAKNELEKVTSASLDPKTLGEAKADYERKKANFEKIVATQVITVKTFLESDQKKSGAMKKIEASYSYDKDNNKLGNFSTSVSDRSRPLNDQVSEKTTRLNDVSSRYNAAIEALNRFIQKYDSIMRDILGAI
fig|6666666.356227.peg.180	contig-32_120_14888_15391	14888	15391	+	Type III secretion chaperone protein for YopD (SycD)	FIG00024965	ff	atgcagaccgacaccaccctgaccccggaatatgaagcagagctggaagcctttatggctgacggtggcaccctggccatgctgcaggatatctcgggcgacaccctggagcagctctatgccctggcctttggccagtatcaggctggcaaatgggaggatgctcacaagatcttccaggccctctgcatgctggatcactacgagccgcgctatttcctcgggctgggtgcctgccgtcaggcgatgggggagtttgaaacggcggttcaaagttatagctttggcgccatgctcgacctgaaagatccccgtttcccgtttcatgctgccgagtgccggctgcaacaaggtgatttgaacggggccgagagtggcttccactcggcccgactgctg…	MQTDTTLTPEYEAELEAFMADGGTLAMLQDISGDTLEQLYALAFGQYQAGKWEDAHKIFQALCMLDHYEPRYFLGLGACRQAMGEFETAVQSYSFGAMLDLKDPRFPFHAAECRLQQGDLNGAESGFHSARLLADTDPRQADLAASAKVMLEAIAIRRDLQDEPDQQ
fig|6666666.356227.peg.181	contig-32_120_15486_16544	15486	16544	+	Type III secretion host injection protein (YopB)	FIG00010842	ff	gtgcaagtcaccggtcaggcccgcaagtcaggggtctcgctgaacccaccactggcggtaagcaatagccaggtcagtgcgcagcaacttggtgaaatcggcaagttggtggcttcggtgaaagagaacacccgcttgattctgccgcacaccaccgggttggtgaccgcagcctttacctcgcccgaagcgttcgagattgagctgggcaagctcaccagcgatctggagaagacccagaccaagttgaagcttgatgatatccggcaagctcgcacgctgaacgagaagaagatcggcgagaaccaggcgaagatcaaagaggcagaagagagtgcccaggaggccaagaaggccggtatctttggcaagatttttggctggatcagtgccatcgcc…	MQVTGQARKSGVSLNPPLAVSNSQVSAQQLGEIGKLVASVKENTRLILPHTTGLVTAAFTSPEAFEIELGKLTSDLEKTQTKLKLDDIRQARTLNEKKIGENQAKIKEAEESAQEAKKAGIFGKIFGWISAIASLVIGAIMVATGIGAAAGALMIAAGVVGVVNMAVQQAAADGLISKEVMEKLGPALMGIEIALAVISAAVSFGATIGGAIAKLGAKIGGKVADVTAKIVAKAGEMAAKFGARATVEAVKVSDKVAKVAKLATQSADILIDVSSGVAKTVQSAKESESLDAQADLALSKSEMTELQGVIDKLKEAIAQMIEAFQQTMEMIFQMINAKGDMMNNLARRPAAI
fig|6666666.356227.peg.182	contig-32_120_16557_17453	16557	17453	+	Type III secretion host injection and negative regulator protein (YopD)	FIG00015893	ff	atgattaacagtgattatgcaaatggtgtgacccgtaccgccccgctgaccgaggtgcaggccggtgaggcgcagcaggttcgcagtgcgaccactgcccatgaggccgccgcttcgactcgcccgcaaggggcagagaacaaaagcgttcctactctgccacgcccctccatccccttcgataccaaaggggtgagccagatggttgcgcagctggacagtgcgatggatatgatgtccttgctgttcaaactggcccgtcaggcccgtgaggaggggttacaggttcgggatatcgagaacaagctggtcatcagcaaccagcaggcacaggttgatgagatgcgccacggcgccaagctgatgatcgccatggcggtggtctccggcgtgatggcg…	MINSDYANGVTRTAPLTEVQAGEAQQVRSATTAHEAAASTRPQGAENKSVPTLPRPSIPFDTKGVSQMVAQLDSAMDMMSLLFKLARQAREEGLQVRDIENKLVISNQQAQVDEMRHGAKLMIAMAVVSGVMAGFSAIMGGISLGKGAKTIKQQQSLDGKIAGREALIDAKVDSLSKQGQQVDRADVGKVWKQDQVADSNASRLLDKKFARTSERGQVFNTVTQSVGQMSNSAVQVAQGDSQANAKEDEVEATISQSEKQKAEDNMSFNANFMKDLLQLMQQYSQSQNQAWKAAFGVA
fig|6666666.356227.peg.183	contig-32_120_17590_18033	17590	18033	+	Unknown, probably involved in type III secretion	FIG00084588	ff	atggatgtaactgtcatcatcaatcgactgctcgctgaatttgccaccaaatatggtttgccatttctggctctgaatcaggagggggttgcggcgctctgctttgacgagcagttgcaactcagcctgatcctggtgccggagcgggatcagctggtgttgcaggctgacgtggccgagctgcatcaggtgggcgaggggattttccgtcaattggccagcttcaatcgtcactggtatcagttcaatcttcacttcggcttcgatgaagagagtctgacggtgcaactctatcgccagatggcggcaagccagttgaccctggcgtaccttgaagagagtctcgccagcatgctggagcataccgagttctggcaggagctgctgcaacccggtact…	MDVTVIINRLLAEFATKYGLPFLALNQEGVAALCFDEQLQLSLILVPERDQLVLQADVAELHQVGEGIFRQLASFNRHWYQFNLHFGFDEESLTVQLYRQMAASQLTLAYLEESLASMLEHTEFWQELLQPGTREAGSSDQVMGVRV
fig|6666666.356227.peg.184	contig-32_120_18036_18269	18036	18269	+	hypothetical protein			atgaagattcaggaatcacaaggtgcgctggccctgcatggggcagaggcgggcaaggtgggggcatttgcaggcagaaccgtgagtgcccggtcagccagtgcgagccaggttcccctgtcggcactgctgcgacgctcaattaccctcaatcaggtccaggagctggcgttgcagcgactgcagcagggcgagcacacaccgctgagtgaacggcggatccgggtgttatga	MKIQESQGALALHGAEAGKVGAFAGRTVSARSASASQVPLSALLRRSITLNQVQELALQRLQQGEHTPLSERRIRVL
fig|6666666.356227.peg.185	contig-32_120_18266_18667	18266	18667	+	Type III secretion transporter lipoprotein (YscW,VirG)	FIG00040610	ff	atgagaggtctgctgctactgatgctgttggccatgctggccggttgtgtcaccaccccggagctgaagccatcgcaacagcaactcaagggcgaggtgcacttcccgcaagccttgccacgtccggcgacggtggaggtggcggtgctcagcgtgatcggggggcgtccgttgcaagtggcagccacccgttatgaggtgaccatgctgccattgctgtttgatctgcgtttgacccctctgcaactggcggaaggggagatctatctgcgtgcccgcttgcgatttatggatggcaccgcggtacaggctatgagtcagcagaaagtttttaagatttttaatgacaaaaaaatggttattcaattgcagccaaaagcttgttatccacaatgtcag…	MRGLLLLMLLAMLAGCVTTPELKPSQQQLKGEVHFPQALPRPATVEVAVLSVIGGRPLQVAATRYEVTMLPLLFDLRLTPLQLAEGEIYLRARLRFMDGTAVQAMSQQKVFKIFNDKKMVIQLQPKACYPQCQ
fig|6666666.356227.peg.186	contig-32_120_19012_19827	19012	19827	+	Type III secretion thermoregulatory protein (LcrF,VirF,transcription regulation of virulence plasmid)	FIG00005569	ff	atgaagggcattactaccacagagaagggcgatatggccctgctccagtggtgcatgtctgcttttaacgttatcgaacatccgcaagagggaatttatattctcctggaaggatcgatgaagtggcaggactgtaccgatacctatgaattatcccccaacgaacttctgttcgtgcgccgtggcaactacgcggtctgtaccggtgacggcccctgccgcctgctttggctacctctgtcaaactcctttttgcaaggcttcttgcaacgtttcggttcactgctgagtgaagtcccccggctggaggggatggcccccacgctgttgccgtttcactcatcccccttgctgacccaatgtattcaggggctgcgcgggttgaccgaacatgaacat…	MKGITTTEKGDMALLQWCMSAFNVIEHPQEGIYILLEGSMKWQDCTDTYELSPNELLFVRRGNYAVCTGDGPCRLLWLPLSNSFLQGFLQRFGSLLSEVPRLEGMAPTLLPFHSSPLLTQCIQGLRGLTEHEHPPALAQLRTEELLFLLAFGEQGPQLMSILRQLSNRQVERLQQFMEKHYLMEWKLSEFAKEFGMGLTTFKELFGSIYGVSPRAWISERRILFAHQLLLNSEMSIVDIAMEAGFSSQSYFTQSYRRRFGCTPSRARHGTD
fig|6666666.356227.peg.187	contig-32_120_19947_20762	19947	20762	+	Type III secretion negative regulator (LscZ)	FIG01203211	ff	atgagtcagcaagatcaccattcacctaaccagggcctgtttgcaggtcgtcgggttaccgttgtccagccagataccctgagtcgggatcgtctggtcggccagctgtccgtgctccgttatcaggatgccggcgtgatcacttcgcagcagatggccctgttgcaacgactgttgccaagaacccgactggagagtctgttgggctccatctggtttcagcgccgtctcgatgccgcgctggccgtctcgcgtgaggagctgcaacagatcttgcgtctggcaggcagtgagcgttgtgactggatgcagcagctgggggatcgcatcaatctggcggatcgtcccttgctgtggcactgggtgctctatcccttgcaccgctggtgggttcagcgt…	MSQQDHHSPNQGLFAGRRVTVVQPDTLSRDRLVGQLSVLRYQDAGVITSQQMALLQRLLPRTRLESLLGSIWFQRRLDAALAVSREELQQILRLAGSERCDWMQQLGDRINLADRPLLWHWVLYPLHRWWVQRLEPLYGAWLNELEQLQVMRRQLNAQAVFWQTVVDVPGDLESRIADQLEQLNQREQELTRLQTDCETRLQLAWPAWYAQTSKEGDPVHLMPVPLELGTFWHALQALPHQDEAALTLHEWLAGRGIALGQDHFYWQPPAP
fig|6666666.356227.peg.188	contig-32_1201_2142_2396	2142	2396	+	hypothetical protein			ttgcagaatggtcgcgatctccccctcggtaataccatcggcctgatactggcgcgccaaaaactcacgcaggtcatcaacaatcagcacctcactgttatccttgcgtggcacatcgcagccggcatagtgagggtaacagggctggccagccgtagtgagatgctgccccagcagggtgataatggcctgttccagctttgcttccgtgaaaatatggctcatggcaatggcttcttatgttcgttcaaatag	MQNGRDLPLGNTIGLILARQKLTQVINNQHLTVILAWHIAAGIVRVTGLASRSEMLPQQGDNGLFQLCFRENMAHGNGFLCSFK
fig|6666666.356227.peg.189	contig-32_1201_3929_2466	3929	2466	-	Type I restriction-modification system, specificity subunit S (EC 3.1.21.3)	FIG00000494	idu(1);Restriction-Modification_System idu(1);Type_I_Restriction-Modification	atggtgcataaattgccttggccacttgtatcttttggagatcttttttctgagccgcttagaaatggtatatacaaacagaaagaatttcatggtagaggctgcaaaattgtcaacatgggtgagctttttgcacatccacggttacgctcaaatatcgaaatgagtagagttgagttgactgaaaaagaaaaagaaaagtcactactagagtcaggtgaccttatctttgctcgtagatcattgactgcagaaggagcagggaaatgtacccttattcttgatattgatgaggaaactacattcgagtcatcaattattagggtcagactggacaaaaataaggctttaccagacttctactactaccttttcaactcaccgataggaaaatggtta…	MVHKLPWPLVSFGDLFSEPLRNGIYKQKEFHGRGCKIVNMGELFAHPRLRSNIEMSRVELTEKEKEKSLLESGDLIFARRSLTAEGAGKCTLILDIDEETTFESSIIRVRLDKNKALPDFYYYLFNSPIGKWLLGTILRQTAVSGITGGDLSKLLVPQPPLNIQQQLVESGRLLDDKITLSHQINQTLEQMAQALFKSWFVDFDPVVDNALDAGFFEQDLAFSDELLRRAEARRAVREHGEFKPLPDATRQLFPAAFEDGAEPSVGLGGWVPKGWQVQSIKDFANVTDFVANGSFAALKENVTLFDNPEYALYIRTTDFKNDFDKEKAKYIDKHAYEFLSKTKLSGAEVIISNVGDVGTVFRPPSWLGMPMTLGSNAIAISTQSLNDYLYFYFSSQAGQ…
fig|6666666.356227.peg.190	contig-32_1201_5523_3919	5523	3919	-	Type I restriction-modification system, DNA-methyltransferase subunit M (EC 2.1.1.72)	FIG00000477	icw(1);Restriction-Modification_System icw(1);Type_I_Restriction-Modification	atggctaaatcgcccgccaagaaagccagcaaaggctttgaagaaaccctttgggataccgccaaccagctgcgtggcagcgtggaatcctccgaatacaagcacgtagtactgagcctggtgttcctcaaatttatcagcgacaagttcgaggccaaacgcaagcagctgatcgccagcggccaggaagcctttgtcgatatggatgtgttctaccagcaagacaacgtgttctttctgcccgaagcggcccgctggtcctatatcagtgcccgcgccaagcaggatgatattgccgtcattatcgacacggccctctcaaccattgagaagtgcaacgcctcgctctctggtgccctgcccgataactacttttcccggttggggctagacgcgacc…	MAKSPAKKASKGFEETLWDTANQLRGSVESSEYKHVVLSLVFLKFISDKFEAKRKQLIASGQEAFVDMDVFYQQDNVFFLPEAARWSYISARAKQDDIAVIIDTALSTIEKCNASLSGALPDNYFSRLGLDATKLASLIDSIENIDTLANECNLTEEDLVGRVYEYFLGKFAASEGKGGGEFYTPKAVVTLLAEMLEPYQGKIYDPCCGSGGMFVQSLKFVQSHQGKSQDIAIFGQELTATTYKLAKMNLAVRGLSGNLGERPADTFFADQHPDLKADFIMANPPFNQKDWRGESQLTNDPRFAGFRTPPTGNANYGWILHMLSKLSEDGIAGFVLANGSMSSNSSGEGEIRQKLIEDDRIECMIALPGQLFYTTQIPVCLWFISKSKRASVKYGYRDR…
fig|6666666.356227.peg.191	contig-32_1201_5685_5551	5685	5551	-	hypothetical protein			ttgagcaagccttcaacaatatcggcaatgcccggcactcattaccactgctcgggcaggaactttgaacacaacatggatgttgctatccgtcaggtcttcgtaatcaagacgctggactccgattttttctga	MSKPSTISAMPGTHYHCSGRNFEHNMDVAIRQVFVIKTLDSDFF
fig|6666666.356227.peg.192	contig-32_1201_5688_5828	5688	5828	+	hypothetical protein			atgaagggcgtccgttactgcaaacagcaaccgccagccagcgcgggcagttactgtgaatggattgagtgggccgacattctaccgtcttgctcgggtgtcataaaccgttatggatgcttttggatcgatatgggatga	MKGVRYCKQQPPASAGSYCEWIEWADILPSCSGVINRYGCFWIDMG
fig|6666666.356227.peg.193	contig-32_1211_10_702	10	702	+	Magnesium and cobalt efflux protein CorC	FIG00042627	idu(2);Magnesium_transport icw(1);Copper_homeostasis:_copper_tolerance idu(2);CBSS-56780.10.peg.1536	gtgcgcgatatcatgatcccccgctcccagatggtgaccatcgagaagtcccaaccggtggatgcgatcctgccggtgatcatcgagtccggtcactcccgcttcccggtgatcaacgaggacaaggatcatgtggagggcatactgctcgccaaggatctgctccccttcgggtttggcggccatcacgccagcgagccgctgcagctcgagaaaatcttgcgccccacggtgatcgtgcctgaaagcaaacgggttgaccgtctgctcaaggagttccgtgaagagcgctaccacatggccatcgtggtcgacgaatttggtggcgtctccggtctggtgacaatcgaagacatactggaactgatcgttggcgagatcgacgacgagtttgacgac…	MRDIMIPRSQMVTIEKSQPVDAILPVIIESGHSRFPVINEDKDHVEGILLAKDLLPFGFGGHHASEPLQLEKILRPTVIVPESKRVDRLLKEFREERYHMAIVVDEFGGVSGLVTIEDILELIVGEIDDEFDDIEDEPDEIRRLSKRVFSISALTEIEDFNDFFGTKFSDEEVDTVGGLVMHAFSHLPKKGEEIELDGYLFKVMHADRRRLQQLQVKIPEHHAAAQSEPQ
fig|6666666.356227.peg.194	contig-32_1211_920_2395	920	2395	+	Apolipoprotein N-acyltransferase (EC 2.3.1.-) / Copper homeostasis protein CutE	FIG00001006	isu;Copper_homeostasis:_copper_tolerance isu;Lipoprotein_Biosynthesis	gtgctggccttctcccccttcggctactggccgctggtgatcccctccctgcttggcctctacgctctgctggacaaagccacgccgaaacaggccacctggcgcggttttggctacgccatgggactctttttgccggggctatggtggatccatgtcagcatgaccgagtttggcggcatcccgctgccggtcgcctttgtgctgctggccgggctctccgcctatctggcactctacccgacgcttgcctgctgggccttcgcccgcttctttggcggccgtcactggagccgctggctgctcgccttcccggccctctggttggtcgctgactggctgcgcggctgggtgatgaccggcttcccctggctctggtttggctacagccagatcgac…	MLAFSPFGYWPLVIPSLLGLYALLDKATPKQATWRGFGYAMGLFLPGLWWIHVSMTEFGGIPLPVAFVLLAGLSAYLALYPTLACWAFARFFGGRHWSRWLLAFPALWLVADWLRGWVMTGFPWLWFGYSQIDGPLKGFAPILGVQGITLALLFSASAIWLVWKSRSPLWLAVPALLVAGAHGLMQLNWVTRGEPVKVALVQGNIAQSLKWDPEALAPTVRTYQDLSRENQDADIIIWPESAIPAIEKAMGPYLENLDKAMKVNDTGLLAGIIHYDEQQQRFYNTVLGMGVQDADGKESYFYNHSNRYNKYHLLPIGEFVPFEDLLRPIAPFFNLPMSSFSRGDEVQPNLIAKGLKFAAAICYEIIFPEEVRRNVNADTDFLLTVSNDAWFGTSIGPWQ…
fig|6666666.356227.peg.195	contig-32_1211_3656_2463	3656	2463	-	Transcriptional regulator, MerR family	FIG00003460	idu(1);Cobalt-zinc-cadmium_resistance	gtgattgccatgaaaatatccgaactggcccgccgctgcggcctcgcccgctccaccctgctctattacgagaagctgggggtgattgccggcacccgggccgccaacggctatcgccactatgacgagggggatctgcagcgactgcagatggtgcaggccctgcaggcgggtggtctcagcctcaagcagtgcctcgcctgtctggctggcgagatagatcaagcgtcattgcaggcccgggtcaaggagctcgatgaggagctggcgcggatgcagcgcgcccgggatctgttggcggatctggcagggctgcgcccgcgctccggtgaggaattcaaggcctggcagctgcaactgcagcgcgaggcaccggaggcctacttcgcgtgggtgatg…	MIAMKISELARRCGLARSTLLYYEKLGVIAGTRAANGYRHYDEGDLQRLQMVQALQAGGLSLKQCLACLAGEIDQASLQARVKELDEELARMQRARDLLADLAGLRPRSGEEFKAWQLQLQREAPEAYFAWVMKQGFSEKDRYHLQWLSKDMNEHERYIKDFIQLLDGMSYWGPGDRAFTQQQFAALPIRPRRILDMGCGRGASTMALAQVTDADIVAIDLEEEALAAVAHSARAAGFEHVSTLYANMAALPDDLAPADLIWAEGSAYVMGVANALKALRPLLSSPQACIVLSDAVWLTDNPPEEALAFWQQDYPAMQTLAGLLETIQAAGYRCLSHTPLPMSAWNNYLDPIEVNLVRYRDELGESPAWQDLSREVAIHRQYLGSYGYVICCLQKDK
fig|6666666.356227.peg.196	contig-32_1211_5555_3825	5555	3825	-	Single-stranded-DNA-specific exonuclease RecJ (EC 3.1.-.-)	FIG00060517	isu;DNA_Repair_Base_Excision	atgtccctgcaaatccgtcgtcgtccgcgagttgatgattcccatctgcctgccacgctgcatcccctgcttcgccaaatcttcgccagccgtggcgtagaggatcccgccctgctggagcgcagcgccagccagctgttgccgccccagcgcctctatggcatggagcaggcggtgccgctgctggcggatgccctgaccgcccagaaacggatcctgatcgtcggtgacttcgactgcgacggcgccaccagctcggccctgtgtgtgctggcactgcgcgccatgggtggccgccacatcgattttctggtgcccaaccgcttcgagtttggctacggcctcacccccgaaattgtcgagctggcggtggcccgtggcgccgagtttctgatcacg…	MSLQIRRRPRVDDSHLPATLHPLLRQIFASRGVEDPALLERSASQLLPPQRLYGMEQAVPLLADALTAQKRILIVGDFDCDGATSSALCVLALRAMGGRHIDFLVPNRFEFGYGLTPEIVELAVARGAEFLITVDNGISSIAGVAAAKAAGMQVLVTDHHLPGQELPDADAIVNPNQHGCDFPSKSLAGVGVAFYLMAALNTYLRQLGWYERQGLHAPNVADYLDLVALGTVADVVALDGNNRILVHQGLQRIRAGRCRPGIQALVDVSGRDGRRLTAADLGFALGPRLNAVGRLDDMSLGVACLLCDDLNLARQLAAEMDSLNQERKEIEQGMQQEALATLEQIRFRDGEVPSGIVLHRDEWHQGVVGLVASKVKEKYYRPVIAFAESSETELKGSGR…
fig|6666666.356227.peg.197	contig-32_1211_6153_5521	6153	5521	-	Thiol:disulfide interchange protein DsbC	FIG00000919	isu;Periplasmic_disulfide_interchange	ttgaaacagaccatcacggcccggttgggggttcccgtctatctggttgaaccgaccccgatcgcggggttgtatatgctgggcacctcacagggggtgctttacagcgatgccaaaggggattatgtggtgcagggggtcatgcttgatatgacccgcgacatgaagaacctgaccatctcgggtatgcgcgagcagcgccgacttggtctggcgcaggtggctcatgcccccatcgtgctcaaggcccgggatgagcgtcaccgggttgcgctgtttctcggcgagcaggacgcaaagcgccgtcagctctccggcaccttgcaacacctgcaggcatccggggtgagcgtggctctctatccggtgattgatcacgccgaacgtgccgccgactgg…	MKQTITARLGVPVYLVEPTPIAGLYMLGTSQGVLYSDAKGDYVVQGVMLDMTRDMKNLTISGMREQRRLGLAQVAHAPIVLKARDERHRVALFLGEQDAKRRQLSGTLQHLQASGVSVALYPVIDHAERAADWCSDPLLQNDPLKAYLPQTACSETLIQNIGLSQWLGVKVLPAWVSSDGDLVRGYQSPEQLLKILDHIDVPANPSSSAS
fig|6666666.356227.peg.198	contig-32_1211_6485_6895	6485	6895	+	Large-conductance mechanosensitive channel	FIG00000518	isu;Potassium_homeostasis	atgagtctgattcaagagttcaaagcctttgccgcccgcggcaacgtcatcgatatggcggtcggtatcatcattggtgccgccttcggcaaaattgtctcctcttttgtcggtgacgtgatcatgccgcccatcggcctgatcctgggcggcgtggacttcagcgacctggcggtcaccctgaaggccgcagaaggtgcaacacccgccgtggtcatcgcatatggcaagttcatccagaccatcatcgactttctgatcatctcttttgccatcttcatgggactgaaagccatcaacaccctgaagaaaaagcaggaagaggaagccgccgccccggcaggcccgaccaaggatcaggagctgctgaccgagatccgcgacctgctgaaatcccaa…	MSLIQEFKAFAARGNVIDMAVGIIIGAAFGKIVSSFVGDVIMPPIGLILGGVDFSDLAVTLKAAEGATPAVVIAYGKFIQTIIDFLIISFAIFMGLKAINTLKKKQEEEAAAPAGPTKDQELLTEIRDLLKSQQGK
fig|6666666.356227.peg.199	contig-32_1218_47_631	47	631	+	Lipopolysaccharide ABC transporter, ATP-binding protein LptB	FIG00002720	icw(1);Lipopolysaccharide_assembly_cluster isu;Lipopolysaccharide_assembly	atgatcgtggggctggtgcagcgcgatgccggtctcatcaccatcgacgatcaggacatcagcctgcagcccatgcatgtgcgggcgcgcaatggcatcggttacctgccgcaggaggcctccatcttccgtcgcctgtcggtgttcgacaacctgatgggcgtgatgcagacccgcaaggggttgagtcgcgaggagcgtgaggacaaagttcagcaactgctggaagagttcaatatcacccacattcgcgacaacctgggtcagagcctctccggcggtgagcgccgtcgggtcgagattgcccgtgcgctggcggccgagccgcgttttattctgctggatgaaccctttgcaggggttgacccgatttctgtgatagacatcaagaagatcatt…	MIVGLVQRDAGLITIDDQDISLQPMHVRARNGIGYLPQEASIFRRLSVFDNLMGVMQTRKGLSREEREDKVQQLLEEFNITHIRDNLGQSLSGGERRRVEIARALAAEPRFILLDEPFAGVDPISVIDIKKIIQHLKDRGLGVLITDHNVRETLDVCEKAYIVSHGKMIAEGAPADILADEQVKRVYLGDQFSL
fig|6666666.356227.peg.200	contig-32_1218_697_2136	697	2136	+	RNA polymerase sigma-54 factor RpoN	FIG00006092	isu;Lipopolysaccharide_assembly_cluster isu;Flagellar_motility isu;Flagellum isu;Transcription_initiation,_bacterial_sigma_factors	atgaagccgacattacagttgcgtctcggtcagtccctgaccatgacgccgcaattacaacaagcgattcgtctgctccagctctccactctggaacttcagcaggaaattcagcaagcgctcgaaaacaaccctctgctggagcaggaagagagcgaggcgcaagagaccagtccggaagcgccggtcgatgccagccagctggattccagcgatgccatggctcaggagcagatgccggacgagttgccggtggataccacctgggacgaggtttactctgccggcaccgcccaaagcgccggccccatccacgatggggaagatagcgtctatcagggtgaaactaccgaaaacctgcaggattatctgctgtggcagatgcggctcactcctttc…	MKPTLQLRLGQSLTMTPQLQQAIRLLQLSTLELQQEIQQALENNPLLEQEESEAQETSPEAPVDASQLDSSDAMAQEQMPDELPVDTTWDEVYSAGTAQSAGPIHDGEDSVYQGETTENLQDYLLWQMRLTPFSDVDAAIALAIIDAIDESGYLTVALEDIQAAVTSDDVEVELDEVEAVLKRVQHFDPVGIAARSVQECLLIQLDQYDPQTPWLNEAKEVILEHMELLGNRDYRTLARKTKLKESDLKEVLDLIQLLEPRPGNGIIQSDSQYVIPDVSVVKKGSKWVVELNPDSAPRIRVNETYAAMARNARSSTDTQFIRSHLQEAKWFIKSLESRNDTLLKVASCIVEQQQGFFEYGEEAMKPMVLNDIAEAVEMHESTISRVTTQKYMHTPRGIF…
fig|6666666.356227.peg.201	contig-32_1218_2157_2444	2157	2444	+	Ribosome hibernation protein YhbH	FIG00001229	isu;Ribosome_activity_modulation icw(2);Lipopolysaccharide_assembly_cluster	atgcaaattaacctgaccggacaccatgtcgagatcaccgaagctctgcgtgattatgtgaataacaaatttgccaaactcgagcgtcacttcgaccacatcaacaatgttcatgtggtgcttagcgtggaaaaactgaaccagatagcggaagccaaattgcacgtcagcggtggcgaagtgtttgccaactctgaacatgccgatatgtatgctgcgatagacaccttgctcgacaagctggacaggcagatcatcaagcacaaagataagttaaataaaaaataa	MQINLTGHHVEITEALRDYVNNKFAKLERHFDHINNVHVVLSVEKLNQIAEAKLHVSGGEVFANSEHADMYAAIDTLLDKLDRQIIKHKDKLNKK
fig|6666666.356227.peg.202	contig-32_1218_2447_2893	2447	2893	+	PTS system nitrogen-specific IIA component, PtsN	FIG00002729	ff	atgcaacttgaacacatactgagtcgggactgcaccaagagtgcagtcccttgtaccagcaagaaacgcgccctcgaaatcatcagcgagctggccgccgaacgccttggcacctcccgtcaggcgctgtttgaatgcttgctggcccgcgaaaaaatgggtagtaccgggatcggtgccggtattgcgatcccccacggtcgcattgacgatgagttcccgccaaccgcgatcctgatgacctttgccgaccctattcctttcgactccatcgacaatcaaccggttgacctgctgtttgccttgctggtgccggaaagcgagtgcaagcagcatctcaagaccctttctctgatggcttccaagctgggtgacaaggcggtttgccgccagttgcgt…	MQLEHILSRDCTKSAVPCTSKKRALEIISELAAERLGTSRQALFECLLAREKMGSTGIGAGIAIPHGRIDDEFPPTAILMTFADPIPFDSIDNQPVDLLFALLVPESECKQHLKTLSLMASKLGDKAVCRQLRQATSDEELYQIMTSA
fig|6666666.356227.peg.203	contig-32_1218_2939_3805	2939	3805	+	Hypothetical ATP-binding protein UPF0042, contains P-loop	FIG00229225	ff	atgcagttaatcgtggtaagtggacgttcgggctccggtaaaacggtagccctgcgagtgctggaagatctgggttactactgtgtggacaacctgccggtcaatctgctgccccagctgattgtctcggtggagagccagtacgacaagctggcggtcagtatcgatgtgcgcaacctgccgagcgatccggagaaactggaaaatctgctggctcaggtgcgcaatgaggggcgggtagagttctccagctttttcttcgatgccgacaacggcaccctgctcaagcgctatggcgagagccgtcgcttgcaccccctctcgcgcaacaagctgtcgctggatgaggcgattcgggaggagacccacctgctggcgcctatctcctcgaccgctgac…	MQLIVVSGRSGSGKTVALRVLEDLGYYCVDNLPVNLLPQLIVSVESQYDKLAVSIDVRNLPSDPEKLENLLAQVRNEGRVEFSSFFFDADNGTLLKRYGESRRLHPLSRNKLSLDEAIREETHLLAPISSTADLRIDTTTLSIHDLSELIKTRVLGKKENELVLVFESFGFKYGIPKDADFVFDARFLPNPHWIPELKPFTGKDEPVANYLSAQADVMLFTQQIENMLVTWLPHLERNNRSYLTVGIGCTGGQHRSVFIAERLASAFRLLGKNVQIRHRTLDKSAPQS
fig|6666666.356227.peg.204	contig-32_1218_3826_4098	3826	4098	+	Phosphocarrier protein, nitrogen regulation associated	FIG00229243	icw(3);Lipopolysaccharide_assembly_cluster isu;The_Chv_regulatory_system_of_Alphaproteobacteria	atgactgtttccgcctcggttgaagtaaaaaacaagctgggtattcatgccagaccagccatgatgctgttcgagctggtgcagggtttcgatgctcacgtgctgctgcgcaatgaagatggtgtggaggccgatgctgacagcatcatcggcctgctgatgctggattcggcgcaagggcggcaggtggaagtacaggttgagggccccgaagaggtcgaggccctggctgccgtggtggagctgttcacctccggctttaacgaggagtag	MTVSASVEVKNKLGIHARPAMMLFELVQGFDAHVLLRNEDGVEADADSIIGLLMLDSAQGRQVEVQVEGPEEVEALAAVVELFTSGFNEE
fig|6666666.356227.peg.205	contig-32_1218_6020_4116	6020	4116	-	Putative BglB-family transcriptional antiterminator	FIG00626766	ff	atgatcaagctgccacaccccaggctccatcaactgctgatccagctccacgccgaaccgctgccacaggaggagctggctcgccgcctcaatgtctccacccgcacggtgcgcaccgatgtggcgaccctcaatgaactgattgccacgcacggcgctcacctgatccaccagcgtggcagcggctaccagctgaaaatctacaatcagggactgtttgacgctctgctggcggcccagggtcaggatagcggcctgccacgcaccagccgggagcgggtgctgcacctgcagatcctgctattgacggcagagcaggggatcaagctcgatgagctggctgatacctggtatctgagccgggcggcactgcagggggatatggcggaagtccgtgag…	MIKLPHPRLHQLLIQLHAEPLPQEELARRLNVSTRTVRTDVATLNELIATHGAHLIHQRGSGYQLKIYNQGLFDALLAAQGQDSGLPRTSRERVLHLQILLLTAEQGIKLDELADTWYLSRAALQGDMAEVREQLSHFRLSVESKPRLGMRIQGEETAIRACLTQLLYQELLHNNQLQTLLPNLCPSKTMEVVGNHIHAQLARHQLRLADESLQQLTIYCAVALLRQASGHELRHFASEDLTLPLLAVSRDIYAVLPTLTPPLEDEIAGLAIQIQARLIADTPQLSPAMAAESEQLVEHLLTYIHQHYPYDLRGDQQLRADLQTHISAMLLRVKYQIGNHNPLADHIKQYYPLAYDITLAAISEWIKQTPYRLTHHEIGYLVIHIGVGLERHYDIGYTR…
fig|6666666.356227.peg.206	contig-32_1218_6868_6128	6868	6128	-	2-dehydro-3-deoxyphosphogluconate aldolase (EC 4.1.2.14) in D-glucosaminate utilization operon	FIG00627757	ff	atgtcccttacccccaactactaccgtgatcgggtctgtctcaacgtgctggccggttccaaagagaatgccgtcgaggtgtacgacgcagccgaaggccacgtgctggtcggtgtgctttccaagaactacccggatattccctccgcagttgccgatatgaaggagtacgccaagcttatcgacaacgccctctccatcgggctgggagccggcgatccgcgccaatccgccatggtggccgaactggcctgccatctgcagccccagcacgtcaaccaggtgttcactggtgttggcgccagccgggcgctgctcggccagtcacaaacgttggtgaatgggctgatctcccctaccggcatgccgggcatggtgaagatctccaccggcccgctc…	MSLTPNYYRDRVCLNVLAGSKENAVEVYDAAEGHVLVGVLSKNYPDIPSAVADMKEYAKLIDNALSIGLGAGDPRQSAMVAELACHLQPQHVNQVFTGVGASRALLGQSQTLVNGLISPTGMPGMVKISTGPLSAGQPDGIVPIDTAIALLKDMGGSSVKFFPMGGLACRDEYQAVAEACARHGFWLEPTGGIDLENFEEIVRIALDAGVEKVIPHVYSSIIDSASGHTRPEDVRTLLAIVKRLLA
fig|6666666.356227.peg.207	contig-32_1236_25_222	25	222	+	Hydrogenase-4 component B (EC 1.-.-.-) / Formate hydrogenlyase subunit 3	FIG01964356	icw(3);Formate_hydrogenase icw(3);Formate_hydrogenase	atgagcctcacctcgggcggagtcacccacaccttgcgccaactctgcgcgccactctatcgcaagcagccgcagctcgatctggccagcgccctgcacggggtgagcgatacctgcggcaacatcggcaagctgctgctctctttaataaatggcgttgtgctggcgctctttatcctgatggctgtaggagtctga	MSLTSGGVTHTLRQLCAPLYRKQPQLDLASALHGVSDTCGNIGKLLLSLINGVVLALFILMAVGV
fig|6666666.356227.peg.208	contig-32_1236_224_1177	224	1177	+	Hydrogenase-4 component C	FIG00003867	ff	atgcctgttcttgaaatgccgagctggggcatggttgccctcgccctgacccaggccatcgccatgctggcgctggcgccgctcgccaccggtttcaaccgggtgctgcgggccaagatgcactcccgtcagggaccgggcctgctgcaggattaccgggatatcgccaagctcctgcgccgccaggaggtgacccccgagcctgccggcatcatcttcaacctgatgcctgcactgctcatcgccgccttgctgctggtggggatggcgctgccgaccctgactcacgagtcccccttccccatcgccggggatctcatcaccgacatctacctgttcgccatcttccgcttcttcttctccctctcggggctcgacagcggcagcatgtttgcaggt…	MPVLEMPSWGMVALALTQAIAMLALAPLATGFNRVLRAKMHSRQGPGLLQDYRDIAKLLRRQEVTPEPAGIIFNLMPALLIAALLLVGMALPTLTHESPFPIAGDLITDIYLFAIFRFFFSLSGLDSGSMFAGIGARRELTLGILVEPILVLACFIMAMMVGSSDLGNISNYVATQPLAAPVATLLAGAACAFAVFVEMGKLPFDCAEAEQELQEGPLTEYSGAGLALLKLSIGLKQLVVVQLFLVIFLPFGKAANWSLPALIGAALILACKLLVAFLLAGIIENAMARTQFVRTHKLTRYGLGLALLALLAYLVGI
fig|6666666.356227.peg.209	contig-32_1236_1258_2976	1258	2976	+	Formate hydrogenlyase subunit 5	FIG00139433	isu;Formate_hydrogenase	atgaccatcgccatttcggatcgcatcggctgcgactacatccagcaggtgcgagcacaactgccccacgccatcgtcgacgaggagtggcaaaccgccgatcaggccaccattaccgtcaaacccaccaatctggtcgagaccgccagcctgatcttccatcagctggggggctggcttccgctctcctttgccaatgacgagcgcagcctcaacggccacttcgccgtctaccacgtcttctccatggagggcgacaccaagtgctggatcaccgtcaaggtgctggtggatgccgatacccaggagtacccctccatcaccccgaccattccggcggcggtgtggggcgagcgggagatccgcgatatgtacggcctgcgtgccatcggtttgccg…	MTIAISDRIGCDYIQQVRAQLPHAIVDEEWQTADQATITVKPTNLVETASLIFHQLGGWLPLSFANDERSLNGHFAVYHVFSMEGDTKCWITVKVLVDADTQEYPSITPTIPAAVWGEREIRDMYGLRAIGLPDERRLVLPDDWPEDIHPLRKDAMDYRQRPMPTTDTETYPFVNELGSDANRIVPVGPLHITSDEPGHFRLFVDGEDIIDADYRLFYVHRGMEKLAETRMGYNEVAFLTDRVCGICGFTHSVAYTTSVENAMGIPVPERAKMIRAVLLEVERLHSHILNIGLSSHFTGFDTGFMQFFRVREKSMTLAELLTGARKTYGLNLIGGVRRDIFKEDRIKGAQLVRELRDELKPLVAMLLDTANISSRLIGIGKLEPQIARDFSCVGPMVRA…
fig|6666666.356227.peg.210	contig-32_1236_2986_3543	2986	3543	+	Formate hydrogenlyase complex 3 iron-sulfur protein; Formate hydrogenlyase subunit 6; Ni,Fe-hydrogenase III medium subunit		icw(1);Formate_hydrogenase	atgatcaagctgttcaagaccatcctcaaggctggcaccccgaccgccaagtaccccttcgcccctattgatgtgaaacgggattttcgcggcaaaccgaaatatcaggcggatcagtgcatcgcctgcgccgcctgcaccaaggcctgcccggccaacgcgctggtgatggaagtggacatggagaccggcgaacggcgctgggagatctccatggcgcgctgcatcttctgcggccgttgcgaagaggtctgcccgacccgcgccatcgccctctcccccgagttcgagctggcggttaccaacaaggcggatctctatgaggaggcccgcttcgcgctggccccctgtaccctgtgcggcacctactttgccccgagcaagctggtggcgctggtg…	MIKLFKTILKAGTPTAKYPFAPIDVKRDFRGKPKYQADQCIACAACTKACPANALVMEVDMETGERRWEISMARCIFCGRCEEVCPTRAIALSPEFELAVTNKADLYEEARFALAPCTLCGTYFAPSKLVALVEDTLKQAGTPLATPERLHHCPDCKRKQSMLSQPDSALITPIATPMAAQKEWM
fig|6666666.356227.peg.211	contig-32_1236_3543_4358	3543	4358	+	Formate hydrogenlyase subunit 7	FIG00003428	icw(2);Formate_hydrogenase	atgagcaagatcaaaggcatagaaccggttgtcggccatgcccatacccgcgccgtgccgctggcacaggaccccgagatcaccaaactcaagaagaccctgctcaaggacattcgccgttcagcctatgtctaccgggtcgattgcggcggctgcaacgcctgcgaaatcgagatcttcgccaccatcaccccgctgttcgatgccgagcgtttcggcatcaaggtggtcgcctccccccgtcacgccgacatcctgctctttaccggcgcggtgacccgggcgatgcgggtaccggccctacgtgcctacgaggcggcgcccgatcccaagatctgcatcgcctacggcgcctgcggctgtgacggtggcatcttccacgacctctactgcgtctgg…	MSKIKGIEPVVGHAHTRAVPLAQDPEITKLKKTLLKDIRRSAYVYRVDCGGCNACEIEIFATITPLFDAERFGIKVVASPRHADILLFTGAVTRAMRVPALRAYEAAPDPKICIAYGACGCDGGIFHDLYCVWGGTDKIVPVDVYIPGCPPTPAATIYGFAVALGLLEQKLKATSHEVQQGERVELCHTGIPNEIRVMIEREARRMAGYRQGRIIADEFMALLEGATQQDVDLRIQSYLDQHDDPRLSEIVNNLANACLNRAAGKGEAVHG
fig|6666666.356227.peg.212	contig-32_1236_4351_4764	4351	4764	+	Formate hydrogenlyase maturation protein HycH	FIG01964739	ff	atggctgacgaggtttttttctaccgcctctcgcgcaagttcgtcgacgagcagttcgacgtgccggaagaggccaaggaggtgatgtactacagcctcgccatcggccaccacctcggcatcgtcgattgcctgcgagcagacctggtctgttcgctgaccggttatcgcgactgggtagccaagctgccagaggggagtgaagcacgccgcaagatggagggatttctcacctttggcgagatcaccatctatcgcgagcactgccatatgctggcctgcgccttcgaccgactgcgcaaagccgacaatctgcttgatgagcaggagcagggctggaccaatacctttatggatcagctcaccgccctctttaacgacccccatatgtacctgatg…	MADEVFFYRLSRKFVDEQFDVPEEAKEVMYYSLAIGHHLGIVDCLRADLVCSLTGYRDWVAKLPEGSEARRKMEGFLTFGEITIYREHCHMLACAFDRLRKADNLLDEQEQGWTNTFMDQLTALFNDPHMYLMVRSR
fig|6666666.356227.peg.213	contig-32_1236_4764_5255	4764	5255	+	Coenzyme F420 hydrogenase maturation protease (EC 3.4.24.-)	FIG01962355	isu;Coenzyme_F420_hydrogenase isu;Hydrogenases	atgggctgcaatctcgtgttgaccgtgggcaatgccatgatgggggacgacggtgccggcccttatctcgccgacaagctgcaagccgcccccctgcccagctggatccatatcgacggcggcatcgcgccggaaaatgtggtctacaaggtgcgggagctgcaacctgagcgggtggtgctggtggatgccgccgagatcggcgagaaggcgggaaccctgcaggtgatcccccccgagaccatcgccgagatgtttatcttctcgacccacaatatgccgctcaatttcctgatcgacgagctcaagacctttgtcccagaggtgatctttgtcgggatacaaccggccatcgtggcgttctccttcccgatgaccgagatggtgagcgaggcgatg…	MGCNLVLTVGNAMMGDDGAGPYLADKLQAAPLPSWIHIDGGIAPENVVYKVRELQPERVVLVDAAEIGEKAGTLQVIPPETIAEMFIFSTHNMPLNFLIDELKTFVPEVIFVGIQPAIVAFSFPMTEMVSEAMDYLYQHLDAAKDSSLLIDKLGQWNIANAKR
fig|6666666.356227.rna.1	contig-32_1236_5469_5556	5469	5556	+	tRNA-SeC(p)-TCA			ggaagttgatggggtctggtggcctcctcggtcttcaaaaccgatgtaagccgagaaggctttggcaggttcgattcctgcctcttcc
fig|6666666.356227.peg.214	contig-32_1236_5487_5645	5487	5645	+	hypothetical protein			gtggcctcctcggtcttcaaaaccgatgtaagccgagaaggctttggcaggttcgattcctgcctcttccgccaaattcatctattgaacaaatactctcccgctgaatttttcggcctggatgttatttccattgtttgttcaatatgtttgaagtaa	MASSVFKTDVSREGFGRFDSCLFRQIHLLNKYSPAEFFGLDVISIVCSICLK
fig|6666666.356227.peg.215	contig-32_1238_525_683	525	683	+	hypothetical protein			atgtatcgggtgacgccagcgccgtcgcagggggagatgcggccgggtggctggtcgggcggcgatggtacagtgatcatcgtcacagaaaaagcggtaaaacgattggccggagtaactttttcaacttgttcacacaacgaaacagggccagcgtaa	MYRVTPAPSQGEMRPGGWSGGDGTVIIVTEKAVKRLAGVTFSTCSHNETGPA
fig|6666666.356227.peg.216	contig-32_1238_1149_724	1149	724	-	Arsenate reductase (EC 1.20.4.1)	FIG00000770	idu(1);CBSS-315749.4.peg.3658 icw(4);Arsenic_resistance idu(1);Anaerobic_respiratory_reductases	atgagtgcaatcaccatctatcacaacccggaatgtggtacctcccgcaacaccctggagctgatccgcaacagcggcgtcgagcccacggttatccactatctggagacgcccccctcccgtgaccagctggtggcgctgatcgccgccatggccatgccggtgcgcgatctgctgcgcaagaacgtgccgccttacgaggcgctcgggctggcggaagatcgtttcagcgatgatgaactgatcgatgccatgctggctcaccccatcctcatcaaccgtcccatcgtcgtcacgccgcttggcaccaaactgtgccgtccgtcggaagtggtgctcgatatattgcccgatcagcaaaaaggggccttcgccaaggaggatggcgagcaggtggtg…	MSAITIYHNPECGTSRNTLELIRNSGVEPTVIHYLETPPSRDQLVALIAAMAMPVRDLLRKNVPPYEALGLAEDRFSDDELIDAMLAHPILINRPIVVTPLGTKLCRPSEVVLDILPDQQKGAFAKEDGEQVVDASGKRLK
fig|6666666.356227.peg.217	contig-32_1238_2289_1225	2289	1225	-	Arsenical-resistance protein ACR3	FIG00008889	isu;Arsenic_resistance	atgtctgcaacatgtgatgccaaggccgtgcctgccatcggcttttttgaacgttatctgaccgcctgggtcgccctctgcattctggtggggattggcctcgggcaggggttgccggatctcttcaaggcgatcggcgccatggaggtggccaaggtcaacctgccggtggggctgctgatctgggtgatgatcatccccatgctgctcaagatcgactttggcgccctgcatcaggtgaagggccacatgaagggcattggggtcaccctctttatcaactggctggtcaaacccttctccatggccttcctcggctggctctttatccgcgtgctgtttgccgactggctgccggcggatcaactcgacagttacgtagcgggcctgatcctgctt…	MSATCDAKAVPAIGFFERYLTAWVALCILVGIGLGQGLPDLFKAIGAMEVAKVNLPVGLLIWVMIIPMLLKIDFGALHQVKGHMKGIGVTLFINWLVKPFSMAFLGWLFIRVLFADWLPADQLDSYVAGLILLAAAPCTAMVFVWSRLTNGDPYFTLSQVAVNDLIMVFAFAPLVALLLGVSSIIVPWDTLLTSVVLYIVIPVIIAQLLRKALLKKGEAHFDGVMTRIQPWSVAALLLTLVLLFAFQGNAIIEQPLVIALLAVPILIQVLFNSGLAYWLNRKVGEKHSVACPSALIGASNFFELAVAAAISLFGFHSGAALATVVGVLIEVPVMLLVVRVVNASKPWYEAGLSR
fig|6666666.356227.peg.218	contig-32_1238_4162_2399	4162	2399	-	Arsenical pump-driving ATPase (EC 3.6.3.16)	FIG00003088	isu;Stress_related_cluster icw(3);Arsenic_resistance	atgtaccattttctgaccaatccaccgccgtttctctttttcaccggcaagggcggggtgggcaagacctcgctggcctgcgccagtgcagtggctctctgtgatattggcaagcgcgtactgctggtgagcaccgaccctgcctccaacgtggggcaggtgtttgccaccgagatcggcaatcgcgtcaccgccatcgccgctgtgcccggtttgtcggcgctggagatagatccccccgcggcggccaaagcttatcaggagcggattgtcgggccagtgcgcggcaagttgcccgagagcgtggtgcgcagcatcgaggagcagctctccggcgcctgcaccaccgagatcgccgcttttgacgaattcaccgccctgctgaccgaccaaacactg…	MYHFLTNPPPFLFFTGKGGVGKTSLACASAVALCDIGKRVLLVSTDPASNVGQVFATEIGNRVTAIAAVPGLSALEIDPPAAAKAYQERIVGPVRGKLPESVVRSIEEQLSGACTTEIAAFDEFTALLTDQTLLAEYDHIVFDTAPTGHTIRLLQLPGAWSEFLEQGKGDASCLGPLAGLEKQRSQYADAVAALADAARTRLVLVARAQQSTLREVARTHEELAAIGLLNQQLVINGLFPEGAIAGDPLAMALWQREQQALAQMPQGIKGLAQDHIPLLASNLVGVDSLRQLLQPQDASAQVSLATSAHLPAQPELSSLVDELAADGHGLIMLMGKGGVGKTTLAAAVAVELASRGLPVHLTTSDPAAHLSETLAASLPHLEVSRIDPHAETERYRAQV…
fig|6666666.356227.peg.219	contig-32_1238_4558_4190	4558	4190	-	Arsenical resistance operon trans-acting repressor ArsD	FIG00003912	icw(1);Arsenic_resistance	atgtcctccattcagatttttgatcccgccctctgctgctccagcggtgtctgcggtaccgaggttgatcaggcactggtcaccttcgcagccgaccttgcctgggccaaggagcagggagttgccatcgagcgtttcaatctggcccagcagccgatgcagtttgccgagacacctgccgtcagcgcttttctgacccacgccggggaggaggggttgccgctggtgctggtggagggacaggtggtgttgaccggccgttatccgagccgcagcgagctggcccgttatgccgggctgcctgcgccgcaagcggccatcaaggggatcgtcaaaggcgactgctgctctggcagcggttgctgctga	MSSIQIFDPALCCSSGVCGTEVDQALVTFAADLAWAKEQGVAIERFNLAQQPMQFAETPAVSAFLTHAGEEGLPLVLVEGQVVLTGRYPSRSELARYAGLPAPQAAIKGIVKGDCCSGSGCC
fig|6666666.356227.peg.220	contig-32_1238_4931_4563	4931	4563	-	Arsenical resistance operon repressor		icw(2);Arsenic_resistance	atgaacaaagagatggccaccaaggtctttgaatcgctggcatccggcatccggctcgatgtatggcggctgctggtgaaggccgggctggaggggcgggtcgccggtgaacttgccagcgagctcgatattgcccccaataccctctcgtttcacctcaaggcgatgctcaacaccggtctgctgtcggtggagcaggaggggcgctttctgcgctaccgcgccaatattcccctgatgctggatgtgatcgcctacctcaccgaggagtgctgcgccggtcatcccgaggcgtgcggcgtgatgcgtgtcgagtcagcctgctccccccatgttctgcctgcgcagccctgctgcaacaaggagtaa	MNKEMATKVFESLASGIRLDVWRLLVKAGLEGRVAGELASELDIAPNTLSFHLKAMLNTGLLSVEQEGRFLRYRANIPLMLDVIAYLTEECCAGHPEACGVMRVESACSPHVLPAQPCCNKE
fig|6666666.356227.peg.221	contig-32_1238_5568_5170	5568	5170	-	Glycoprotein/polysaccharide metabolism	FIG01631484	ff	atgaacaagaaactgactctgctggccgcgctggcactgggaggctgcgcaatggcaacgggttccagcatggctcaactgcaagcatccagctggcagctgcaaggcgccaccggcgataccttcaccctgcaagtggttgacggcaaggtggcgggcaagggcggctgcaaccgctattttggcggtattaccaagcagggtgacggtgtcttgacgctgggcgccatgggctccactcgcatgatgtgcatcggcgacgatatgaacaaagagaccgagttcctgcaaaagctggagaaggtggcaacctactccatcaacggcaaccagctgactctgagcgatgccaacaaggcggccctgctcaccttcaacgctgtgcctgctgccaaataa	MNKKLTLLAALALGGCAMATGSSMAQLQASSWQLQGATGDTFTLQVVDGKVAGKGGCNRYFGGITKQGDGVLTLGAMGSTRMMCIGDDMNKETEFLQKLEKVATYSINGNQLTLSDANKAALLTFNAVPAAK
fig|6666666.356227.peg.222	contig-32_1238_5726_6205	5726	6205	+	hypothetical protein			atggtcaaatctctcatcatcacactgcttgcaacctgcgccagcatggccgtacaggccaccgactgggcagtggttcagccgcaatccagtccgtctctctatgtcaaaagttactcgggtgtgctgctcaatggccatagccatcacagcgacagttttgatctctggctggtcaatagcggctatcaatatccggtggtggatgatgtaaccctctttatggaagcgggcccggcggtagcggatcagaatcgcacatccggtttcaatatgagttcgggggtacgctaccagctctctccggcattcaatatcggcagccagatcaaacatctcgatctcaacaaggccagcaccctgctggagctcaactccagcctgctgctgacccccaga…	MVKSLIITLLATCASMAVQATDWAVVQPQSSPSLYVKSYSGVLLNGHSHHSDSFDLWLVNSGYQYPVVDDVTLFMEAGPAVADQNRTSGFNMSSGVRYQLSPAFNIGSQIKHLDLNKASTLLELNSSLLLTPRLSLTANYGVSAITADQALSLGVGFNF
fig|6666666.356227.peg.223	contig-32_1238_6686_6207	6686	6207	-	Ribonuclease E inhibitor RraA	FIG00000884	isu;RNA_processing_and_degradation,_bacterial	atgctggatctcctgcccgacctctgcgatcaacatggcgacttgctgcaagtggccgacccggtgtttcaggattttggcggcaaggccctcttttatggtcgcgccgtaacgctctcctgttatgaagacaacagtctggtgcgggatctggtgacccgccccggtcacggcaaggtgatggtgatcgacggcggcggctcgctgcgccgtgcgttgcttggcgatcaactggcggtcaaggcggtggagcaggggtgggaggggatcctgatccacggcgcggcgcgggatgtgggcaccttggcgacattggcgctcggggtcaaggcgctggcggcctgtccggtcaagaccgagaagcggggattgggagagctgggggccgtggtcagcttt…	MLDLLPDLCDQHGDLLQVADPVFQDFGGKALFYGRAVTLSCYEDNSLVRDLVTRPGHGKVMVIDGGGSLRRALLGDQLAVKAVEQGWEGILIHGAARDVGTLATLALGVKALAACPVKTEKRGLGELGAVVSFAGVTIHEGDYVYADRNGVVVSATPLI
fig|6666666.356227.peg.224	contig-32_1238_6896_6729	6896	6729	-	hypothetical protein			gtggcgctatccctgccacaagcccgtcagctggctgcccgttttggccagaacgccatctactgggtggaggatcgccagctctggctgacaccggtattgacggataaatcagcagtttgcttgggcaatattgaatccttctggattgccagaaaccttgcctga	MALSLPQARQLAARFGQNAIYWVEDRQLWLTPVLTDKSAVCLGNIESFWIARNLA
fig|6666666.356227.peg.225	contig-32_1241_851_279	851	279	-	hypothetical protein			atgaaacccttctcccgtctgctgattgccctgtgcctctcccccgtattggcgcaggctgcccctctttctcaggtgacgttgcccgatggtcggcaggttcagctcaacgacgacttcacctgggagtatctggtggttaaaccggccgagtccgtacagggcgtggctgctgatgggaaggctggggccgtggtagccgtcgctgctccggtgctgaccgatcaggccaaggccaatccggaactgcttgcccagatggcgcgtgacggtgtggtggtcaagctggacaagatcgagggatctgacccactggtgctgacctttatggtgagcaataccggcacccgcaatgtagtcggggtgcgtggcatggtgaccctgttcagtgctgacggg…	MKPFSRLLIALCLSPVLAQAAPLSQVTLPDGRQVQLNDDFTWEYLVVKPAESVQGVAADGKAGAVVAVAAPVLTDQAKANPELLAQMARDGVVVKLDKIEGSDPLVLTFMVSNTGTRNVVGVRGMVTLFSADGVQLSRQEARFWVAENRLPETYLRKGQARPSLALEIPRPAGLTGQPLVRVEIDEVVFR
fig|6666666.356227.peg.226	contig-32_1241_1794_958	1794	958	-	Gll2047 protein	FIG01632167	ff	atgggtgccaatgtagttgtactgaatcagggatatgatcactcttttcaagccagggaacagctgctgattgagcgactggcaagttttgacgagctggttgtctctttttcgggacggttggaatcctgctacagcatcgagctgtgccgcgctgccggtgtgaaaatccatgcaattaccctcgataatccgacccgcagccgcagtgaagtggcccgagcccgccgttattgccagcgttatggcatcgatcactgggtcatcaagagtgacgagatcgtcttttgcgatcgcctgccaaatattgaagggctgatcgacccggttcgccgcattggtgagtatgtgcagactcgttctgagtgggctcatctgccgttgctggttccggcagcg…	MGANVVVLNQGYDHSFQAREQLLIERLASFDELVVSFSGRLESCYSIELCRAAGVKIHAITLDNPTRSRSEVARARRYCQRYGIDHWVIKSDEIVFCDRLPNIEGLIDPVRRIGEYVQTRSEWAHLPLLVPAAVEERDDYLAQFGSLPANSIWFFADNGLMRRDYRYGFNKRQLGRWGKGSNGCLSNRFTNPRQLEQRYLRMVDQAEQMLADMGLDEAQVFFHTLCDCSTTLARVRLPEHQRAQAFDMQSDILSALKGSKFDLVTLDMAQKERHDLAI
fig|6666666.356227.peg.227	contig-32_1241_2152_1874	2152	1874	-	hypothetical protein			atggagcatggccggtttcgcaattggctcagtcattatcccgaggcgaccctgatcatcgcctgcaaggatggcagcggttatcagctctgtgttgaggcagaaggggagtgcctctgcctgaccgacagcgagggagggcgcctgactttcacctcgctggatcaggcgcagggtttcttgcgagcccatcgggttcaccaagcaagattacgaatttatgacgcccaaaatgaagatttagcagcagaatcacaggaaataatcatcaagttttaa	MEHGRFRNWLSHYPEATLIIACKDGSGYQLCVEAEGECLCLTDSEGGRLTFTSLDQAQGFLRAHRVHQARLRIYDAQNEDLAAESQEIIIKF
fig|6666666.356227.peg.228	contig-32_1241_2782_2171	2782	2171	-	HAD superfamily hydrolase	FIG01359725	ff	atggcgattattttcgatctgggacgggtggtggtgagctgggatccggtaggcatagtgcgttccgtgcgtggtccgcaaggggccgaacagttggccgagcagctctttaaccacccggactggctggaggtagacagaggtaccatgtcgctccacaccatggcccgggaagcgcaagcgcgcacaggcctctcggcggcacagaatctggccattttacaggcagttcccgcttccctgctgccagatcccgctatgctaaccctgatagccgagcttcacggggcggggtacaccctgtatgccctctccaacatgggtcatgccagcatcgactggctggagcagcatcaggatttttggcgcttctttagcggcaaggtggtctcggcgcgg…	MAIIFDLGRVVVSWDPVGIVRSVRGPQGAEQLAEQLFNHPDWLEVDRGTMSLHTMAREAQARTGLSAAQNLAILQAVPASLLPDPAMLTLIAELHGAGYTLYALSNMGHASIDWLEQHQDFWRFFSGKVVSARVRMMKPEPDIYRYLLVSFDLKPAECLFIDDSPANIAAAEALGIRGIVFTDAASCRQQLGELGCLPATGRG
fig|6666666.356227.peg.229	contig-32_1241_3113_4285	3113	4285	+	Chorismate mutase I (EC 5.4.99.5) / Prephenate dehydratase (EC 4.2.1.51)	FIG00073905	isu;Phenylalanine_and_Tyrosine_Branches_from_Chorismate isu;Phenylalanine_and_Tyrosine_Branches_from_Chorismate	atggcaacgctcgacgagatcagacaagacatcacccggttggatcaggagctgcttgccctgctggcgaaacgcaagaccctcagcatcgaggtggcccgtgccaagcaagccaacccgcgccccattcgtgaccatcagcgggagcaggagctgctggtcgccctgatccagaaagggcgcgtgcttgggttggatgcccagtacatcacccgtatctatcacaccatcatcgaagactctgtgctctcccagcaggcctatctgcagagcctgctcaatccggagcagcaggagccgatgaccagcgtcgcctatctggggccgcgtggttcctactccagcctggccgcccgcaaatatctggcgcgctacaaggatcaggtgatcgaggtgaac…	MATLDEIRQDITRLDQELLALLAKRKTLSIEVARAKQANPRPIRDHQREQELLVALIQKGRVLGLDAQYITRIYHTIIEDSVLSQQAYLQSLLNPEQQEPMTSVAYLGPRGSYSSLAARKYLARYKDQVIEVNCQNFREVLDAVESGRAAFGVLPIENTSSGSINEVYDVMQHTSLSIVGELTYPIEHCILTAVPTELSRIKTFYAHPQVFQQCSHYLSKLEGARHEICDSSSSAMMKVKELASPEAAAIGSAAGGELYGLDVLAEQLANQKENYSRFIVVARKPIDVAPQIPAKTTLIMSTSQKPGSLVEALLVLRSHEINMTKLESRPVQGNPWEEMFYLDVSANLQTPAMQAALVELTKITRYIKVLGCYPSEDVKPTAVPPVLMGS
fig|6666666.356227.peg.230	contig-32_1241_4799_4374	4799	4374	-	Flagellar protein FlgP	FIG00003821	icw(1);Additional_flagellar_genes_in_Vibrionales	atgaagatcctgtttggttgcctgttggcactcttgctcaccggttgcagctacaaccgggtggtggattacacccagggtggcaagcccgatgattttccggtgctcaaggcggtgggctatgcggtgatcgacatccagcccggcccttcccagtcggagaagatgctgcaagccatccgcgcctccaagatggatgcctatcgcgagctggccgagcagctcaatggtcagcaggtgcgcggtcagagcagctaccgcgacctgacccagacctccaactcgctggatgtgtcggtcgccggtgtggtgcgtggtgcccgggtggttgcctcctatccgcgcggcaacacctatgccaccgagatggagctcgatacccgcgccctctataacatc…	MKILFGCLLALLLTGCSYNRVVDYTQGGKPDDFPVLKAVGYAVIDIQPGPSQSEKMLQAIRASKMDAYRELAEQLNGQQVRGQSSYRDLTQTSNSLDVSVAGVVRGARVVASYPRGNTYATEMELDTRALYNINQLMAGQF
fig|6666666.356227.peg.231	contig-32_1241_5430_4810	5430	4810	-	Flagellar protein FlgO	FIG00005194	isu;Additional_flagellar_genes_in_Vibrionales	atgaacaaactcatcacggcgttggcgcttgccctggcattgaccgggtgtggctccgaccctatcaatcgggatcagggtgacccccgccaggcggcgcaggggatggagctcaactggctggtggcgcgcatgaccgatcagctgatggagcgaaaatcgctgaccaccctgaccgaacccatcgcggtggcctctttcgtcgatctcgataccctgcaggataccaactggatggggcagcagattgaggagagctttatctacgagctcaaccgccgcggcgaggtggtggtggacttcaagctgaccggtagcatcaaggtgacgccgcagggggacttcgtgctgagccgcaactacaaggagctctcttcccgtttgccgatctcccgcatt…	MNKLITALALALALTGCGSDPINRDQGDPRQAAQGMELNWLVARMTDQLMERKSLTTLTEPIAVASFVDLDTLQDTNWMGQQIEESFIYELNRRGEVVVDFKLTGSIKVTPQGDFVLSRNYKELSSRLPISRILVGTFSRNSKGILVNARVIDMRTKMVETTAQSLIPQKYLFGANNSFGRASINRGYLMRDSQARPGGHLVNLTP
fig|6666666.356227.peg.232	contig-32_1241_5520_6791	5520	6791	+	Flagellar protein FlgT	FIG00012782	icw(2);Additional_flagellar_genes_in_Vibrionales	atggtcatcgtcagcgccaacgtgcgctgccacttggaacgtgttgtgatccatgtcggtcagcaggcgccatttcctcaacatggctcggctgcccgccaactcaaggtatctgctatgaaattaccgctgctgttgaccctgctgctggccagcctgagcgcccgagccgagcttatcgaagcgcagggcagcgccgccattctggggggcgatgaggtctatgcccgcgagcaggcgacccgcgacgccctgcgtcaggcgctgctggccagcggcgcggccgtttccagcgtccagcgtctggaaaatggcagcctgcgatccgagcagatccagatccgctccggcggcgacattcgccagtatcggctcaagcgggaagaggtgcgcaacggc…	MVIVSANVRCHLERVVIHVGQQAPFPQHGSAARQLKVSAMKLPLLLTLLLASLSARAELIEAQGSAAILGGDEVYAREQATRDALRQALLASGAAVSSVQRLENGSLRSEQIQIRSGGDIRQYRLKREEVRNGRMYITLVADIQAERQICQTQHFAKDLTLVRLRMRYPDQASYGAMDDMPENLSRRLFETLANAPQGVAVRQWLDENLRIDPLHLQQGDRSALEEIKALSLRTDSQYLVLGSIDDLSIEPQGNQLTSWYEDPVRNFRMQLYLFDGINGSLVNRKVYEGRATWTFGKREQVGSSSGQFWQSSYGQEVNYQLQQAAQDLVAQLTCAPVTARVVGQNERGPYINLGRRNGVKLGDQFRIQHNADFIDPYGKSRMMRNPADGLFEVVQVFDD…
fig|6666666.356227.peg.233	contig-32_1247_2573_654	2573	654	-	DinG family ATP-dependent helicase YoaA	FIG00000680	isu;DNA_repair,_bacterial_DinG_and_relatives	ttgaccatccagaccctgttcaagccagatggccctctggccagccatatcgacggtttcaaagcccgcgctccccaactggagatggccgaagcggtcgcgcgcgccatcaagagtggtggccatctgctggtggaggcggggaccggtaccggcaagacctacgcctatctggtgcctgcgctggagtccggcaagcgggtggtgatcagcaccggctccaaaaatctgcaggaacagctcttctatcgggatctcccgaccattaccggcgcgctctcctacaccccgccggtggccctgctcaaggggcgcagcaactatctctgcatcgagcggatgaaccggctcttgagcgaatctcatctgcaaaagcctgaaattctcaacgatctggtg…	MTIQTLFKPDGPLASHIDGFKARAPQLEMAEAVARAIKSGGHLLVEAGTGTGKTYAYLVPALESGKRVVISTGSKNLQEQLFYRDLPTITGALSYTPPVALLKGRSNYLCIERMNRLLSESHLQKPEILNDLVKVKSWSTATDNGDVGDIPGLQENAEILAHVTSTNDNCLGRDCPYYDDCHLVVARRRAMDAQVVVINHHLFFADMAVKDTGFGELVPEAQVYVFDEAHQLPEIATNYFGKSVGSRTIQDLAQDIQLAYRAEAHDMAQLGKAADRLAIASQDLRLAFGVDGGRGNTRDMLRQPLWGQALARLNDAIGLCYEVLKLALGRGEQLDHAFERISELRTRLGEVLAVNQTGFSYWYDCSRLHFTLNLTPLSVAERFSAEVQRPEVAWVFTSA…
fig|6666666.356227.peg.234	contig-32_1247_2886_2641	2886	2641	-	hypothetical protein			atgcccagccaggacctgttgttccccattttgccccgggcgcccgccgcgcccggcagcgaagagatcaagcgggaagtgaaccagatcagcaaaaagcaccagctgcgcaagaccagcactgacaacagtgactcccagcagcgccagcaggcgtatagcacgcccgccaagcgtgatcagcacaaggcggaggagggcgatcacaagccggatcccgagcatcagatcgatctgttcgtctag	MPSQDLLFPILPRAPAAPGSEEIKREVNQISKKHQLRKTSTDNSDSQQRQQAYSTPAKRDQHKAEEGDHKPDPEHQIDLFV
fig|6666666.356227.peg.235	contig-32_1247_3227_4123	3227	4123	+	ATP phosphoribosyltransferase (EC 2.4.2.17)	FIG00000811	isu;Riboflavin_synthesis_cluster icw(1);Histidine_Biosynthesis	atggaaacacaacgtctgcgtatcgccatgcaaaagtccggtcgtctgagccaggactcccaagccctgttcaagagctgtggcctgaaaatcaacctgcgcgagcagcgccttatcgcccatgtcgagaacatgcccatcgatatcctgcgggtgcgtgatgacgacatccctggattggtgatggaaggggtggtcgaccttggtatcatcggcgagaacgtgctggaagaggtgcagcttattcgtgcctctcagggtcagcccttcgaggtcaaaaccctcaagcagctcgacttcggtggctgccgcctctcgctggcggtgccggaagatgtgacctacacagggccagagagcctggccggcaaacgcatcgccacctcctaccccgggctg…	METQRLRIAMQKSGRLSQDSQALFKSCGLKINLREQRLIAHVENMPIDILRVRDDDIPGLVMEGVVDLGIIGENVLEEVQLIRASQGQPFEVKTLKQLDFGGCRLSLAVPEDVTYTGPESLAGKRIATSYPGLLKRFFDEKGLGFKSVMLGGSVEVAPRAGLADAICDLVSTGATLEANGLKEVEVIYRSKAVLVQAPNPLSDAKQKIIDTLLPRIQGMQQARESKYIMLHAPKDKLDAITDLLPGAERPTIMQLAGDTNQVALHVVSSETLFWETMEQLKALGASSILVLPIEKMME
fig|6666666.356227.peg.236	contig-32_1247_4136_5461	4136	5461	+	Histidinol dehydrogenase (EC 1.1.1.23)	FIG00000303	icw(2);Histidine_Biosynthesis	atgcagaccctgatctggaagaccctctcccccgcccagcaggccgacgtgctgacccgccccgccctcaatgacgaggccgatatcggcgccgtggtcaaagagatcatcgccgcggtgcgtagccgtggcgacgaggccctgcgcgagctgagcctgcgcttcgagcgcgccccccgtaagcagttgcgcgtcagcgagtccgagattgaagctgcctgcgcgcggctggatgacgacatcaaaaatgccatcgaagcggccattgccaacattcgcaccttccacgccgcccaaatgcagccagtagtacgggtagaaacccagcccggggtggtgtgcgagctgcgtacccagcccatcagtcgggtcggcctctatgtgccggggggcagcgcg…	MQTLIWKTLSPAQQADVLTRPALNDEADIGAVVKEIIAAVRSRGDEALRELSLRFERAPRKQLRVSESEIEAACARLDDDIKNAIEAAIANIRTFHAAQMQPVVRVETQPGVVCELRTQPISRVGLYVPGGSAPLPSTVMMLAIPAAIAGCREVVLCTPSPASDEILFAARACGVEKVFAIGGAQAIAAMAYGTESIPKVDKIFGPGNAYVTEAKGQVSRDWRGAAIDMPAGPSEVLVIADESANPAFVAADLLSQAEHGPDSQVVLVTTSPLLADAIAGEIKSQLAKLSRRDIAAQALGSSLVILCDDLAEACAISNAYAPEHLIVQTRAPRDLLEKLENAGSIFLGAWTPESVGDYASGTNHTLPTYGYARTCSSLGLADYQRRYTVQELSAEGIRG…
fig|6666666.356227.peg.237	contig-32_1247_5458_6528	5458	6528	+	Histidinol-phosphate aminotransferase (EC 2.6.1.9)	FIG00000474	isu;Histidine_Biosynthesis	atgagcattgccaatctggcgcgccgcgtggtgcgggccctcaccccttatcaatccgcccgccgcatcggcggcaagggccacgtctggctcaacgccaacgaggcgccgcaggcctatcccattaccatcgaggggagccgcctcaaccgctaccccgagtgccaaccggccgaggtggtgaacggctatgccgcctacgccggggtcaatcccgatcaggtgctggtgagccgcggcgccgacgaggccatcgagctcttgatccgcaccttctgcgaagcgggtgaagatcagatcctcatctgcccgcccacctacggcatgtacgccatcagcgccgagacctgtggcgtcggtatcgtcgagcagccgctgaccgccagccgccagcccgac…	MSIANLARRVVRALTPYQSARRIGGKGHVWLNANEAPQAYPITIEGSRLNRYPECQPAEVVNGYAAYAGVNPDQVLVSRGADEAIELLIRTFCEAGEDQILICPPTYGMYAISAETCGVGIVEQPLTASRQPDWPAIADRLSDVKLMFLCSPNNPTGDLVGRDGLIALLEKARDRAIVVVDEAYIEFCPEASVVDLLARFPNLVVTRTLSKAFALAGIRCGFTLASPEVIAMLAKVIAPYPIPEPIAQIAAQALSPMGLELMRERVVELNKQKAAFKAELAKLACVREVFEDKGNFVLVRFVDGAAVFAAMKAAGIILRDFSTKPGLDNSIRVTIGYQGEMDAVLAVLRDQPSPTL
fig|6666666.356227.peg.238	contig-32_1248_551_886	551	886	+	hypothetical protein			ttgaacctgggcgaacatgacattgatggcatccagcgcttgcaggattacatccatcagctccgcagtaacggttcgcttgccattacgcaagatatcgaacacgttttccgcaccgtggcatacatcaaccagttcaccgagcgacagaaaacctgccccccctttcacggtatggaaaccgcgaaagatggcattcaacaggttcttgtcatcgggccgcttttccaagtcgaccagttgttcagacaactgttccaatatttcggatgcttcgaccagaaagtcttgcagtatgtcttcatcaacttcgaaggccatgcgtcactccattag	MNLGEHDIDGIQRLQDYIHQLRSNGSLAITQDIEHVFRTVAYINQFTERQKTCPPFHGMETAKDGIQQVLVIGPLFQVDQLFRQLFQYFGCFDQKVLQYVFINFEGHASLH
fig|6666666.356227.peg.239	contig-32_1248_1623_883	1623	883	-	Chemotaxis response - phosphatase CheZ	FIG00019240	isu;Bacterial_Chemotaxis	atgatggccaaaacgagagcaatgatttcgctcgaccaggcaaggatgcttgttgctcatctggagcaaggcgaatttgagctggccgatgaactgcttgccgaagtatgtgcccccaacgcagccgatctgtttgaaaaagtaggtcagctgacccgacaactgcatgattcacttcaagaatttcgcctcgatccccgtattcccgatttggctactcatgatattcccgatgctcgggaacgcttgagctacgttatcgatatgaccgacaaagcggccaatcgcacaatggatgcggtggaagccagtttgccgatagcggatcgcctgaatgacaatatccagctggtgatgccgaactggaatgccctcatgtctcgtgacatgagcgtgggg…	MMAKTRAMISLDQARMLVAHLEQGEFELADELLAEVCAPNAADLFEKVGQLTRQLHDSLQEFRLDPRIPDLATHDIPDARERLSYVIDMTDKAANRTMDAVEASLPIADRLNDNIQLVMPNWNALMSRDMSVGQFKSLCHQLDDFIKASESDADKLRQLLTEILMAQDFQDLTGQMIRKVIKLVQEVETKLIEMLTMFGEASAEHSTRSIPVNGIEAEGPIMNPEARADVVNGQDDVDDLLSSLGF
fig|6666666.356227.peg.240	contig-32_1248_2019_1636	2019	1636	-	Chemotaxis regulator - transmits chemoreceptor signals to flagelllar motor components CheY	FIG00000426	icw(4);Flagellar_motility idu(1);Two-component_regulatory_systems_in_Campylobacter icw(1);Bacterial_Chemotaxis	ttggacaagaacatgaaaatcctcattgttgacgatttttcaacgatgcgccggattatcaagaacttgctgcgcgacttgggattcaacaatacccatgaggcggatgacggcaatacagcgctgccgatgctgaaaaatggtgactttcagtttgtagttaccgactggaacatgcctggcatgcaaggtattgacctgcttaaagccatccgtgtcgatgagaagctcaagcatctgccggtactgatggtaaccgctgaagccaaacgtgagcagatcattgaagccgctcaagctggcgtcaacggttacatcgtcaagcccttcaccgcagcaacgctcaaagaaaaactcgacaaaattttcgaacgaattggctaa	MDKNMKILIVDDFSTMRRIIKNLLRDLGFNNTHEADDGNTALPMLKNGDFQFVVTDWNMPGMQGIDLLKAIRVDEKLKHLPVLMVTAEAKREQIIEAAQAGVNGYIVKPFTAATLKEKLDKIFERIG
fig|6666666.356227.peg.241	contig-32_1248_2850_2131	2850	2131	-	RNA polymerase sigma factor for flagellar operon	FIG00009068	icw(3);Flagellar_motility icw(3);Flagellum idu(1);Transcription_initiation,_bacterial_sigma_factors	gtgaataaagcccaagcgtacttgcgtcatcaggattcctatgtgctggtggagcgtcatgctcccctggtcaagcgaattgcccagcatttgttggctcgcctgcccagcagtgtcttgctggatgacctgatccaggcaggtatgattgggctgcttgaagcctcccgcaactttgacggtagcaagggggccagcttcgagacgtatgccgggatccgcatccgcggcgccatgctggatgagatccggcgtggtgactgggtgccccgttcagtgcatcgcaacagtcgggctattgcagaagcgatcgagaatgtcgagcagactcacgggcgtgacgcgcgagataccgaggttgctgccgagatgggggtctccatcgctgattaccatgcg…	MNKAQAYLRHQDSYVLVERHAPLVKRIAQHLLARLPSSVLLDDLIQAGMIGLLEASRNFDGSKGASFETYAGIRIRGAMLDEIRRGDWVPRSVHRNSRAIAEAIENVEQTHGRDARDTEVAAEMGVSIADYHAMLQDVSCGKIIGIEDLGVSEDVIGNPDDAPSGSGFDELAAERFQIQLSEQIGRLPEREALVLSLYYDEELNLREIGEVLNVSESRVSQIHSQAMHRLRARLRDWHL
fig|6666666.356227.peg.242	contig-32_1248_3718_2843	3718	2843	-	Flagellar synthesis regulator FleN	FIG00001155	isu;Flagellar_motility isu;Flagellum	atgtatatggatcaggcgagtggtctgcgcaaaatgcgtcaaaacaatcgagtaaaagtaatcgccgtttccggtggtaaaggtggcgtgggcaagaccaacgtgaccctgaacgtggccggagccatggccgcccaaggcaagcgggtgatggtgctggatgccgacctgggtctggccaacgtcgacgtcatgttggggctgcgtgttcatcgcaacctctctcatgtcctggcgggtgaatgcaccatcgacgatatcatcgtcgaaggcccttacggcatgatgatcgtgcctgcgacctcgggcacccagtccatggtcgagctttctccggtgcagcatgccgagcttatccgtgccttcagcgagatgaagacccaggtcgacatcctgttg…	MYMDQASGLRKMRQNNRVKVIAVSGGKGGVGKTNVTLNVAGAMAAQGKRVMVLDADLGLANVDVMLGLRVHRNLSHVLAGECTIDDIIVEGPYGMMIVPATSGTQSMVELSPVQHAELIRAFSEMKTQVDILLVDTAAGISDMVLSFTRAAQDIMVVVCDEPTSITDAYALIKILSKDHGVFRFKVVANMVRSLREGQELFAKLTRVTDRFLDTSLELVACVPYDTNLRAAVRKQKLIVEAFPKSPAALAFRALANKAASWPVPNQPGGHLEFFLENLLQKPATTQEGSRE
fig|6666666.356227.peg.243	contig-32_1248_5144_3720	5144	3720	-	Flagellar biosynthesis protein FlhF	FIG00000950	icw(2);Flagellar_motility icw(2);Flagellum	gtgaagattaagcggttttttgccaaggatatgcgaacggctctggccgaggtcaaggagactctcgggcctgacgccgtcatcatgtccaacaagaaggtcaccggaggggtagagatagtcgccgcagtcgattatcaatcccaggtcccggggcccaaagatgcgccggttcgccgtcagctgaacgatgagagcgtcaatatttcgtctgctgcacggcagatgatccgccccgagctgtcgccggcgaaggagcagaacgaacattatgccgataccctggctgccttgctggcgcgccagcagaagctcaagccgggcaatggggcgccactgggtaatacccaatcggccggtctggccgctgccaatgcagcgcccagaacattggccgag…	MKIKRFFAKDMRTALAEVKETLGPDAVIMSNKKVTGGVEIVAAVDYQSQVPGPKDAPVRRQLNDESVNISSAARQMIRPELSPAKEQNEHYADTLAALLARQQKLKPGNGAPLGNTQSAGLAAANAAPRTLAEQGQWGAAPEPAKPKARVASGQRPPQPAPRDQEMEGMRKEMASIRKLLEHQISGLMWQEVERREPMRALLIKELKKLGFDDAFADQLAGLIPEDMSIHQAMAQLAEVLTAQLKISEDEIMRQGGAVALLGPTGVGKTTTIAKLAARFAMKYGAEQVALITTDNYRIGAHEQLQTYGRIMGCPVRQVRDAEELANALFQFRHRRLVLIDTAGVGQRDIRLTEQLDTLVKNAKVRIRSYLVMSATSQRRVMQEAVDHFRRIPLSGCILT…
fig|6666666.356227.peg.244	contig-32_1248_6852_5161	6852	5161	-	Flagellar biosynthesis protein FlhA	FIG00029709	icw(1);Flagellar_motility icw(1);Flagellum	gtggtgatcaccaagggtgccgggcggatcgcggaagtgagtgcccgttttacccttgatgcgatgccgggcaaacagatggccatcgatgccgatttgaacgccggtctcatcaatcaggaagaggcgaagaagcgtcgtcaggatgtgacccaggaagctgacttctacggctccatggatggtgcctccaagtttgtcaaaggggatgccattgcgggcatcatgatcctctttatcaacatcatcggcggcttcatcatcgggatgatgcagcaccagctgaccttcagcgaatctgccgagatctataccctgttggccatcggtgacggtctggtggcgcagatcccctccctgctgctctccatcgccgccgccatcatagtgacccgtcag…	MVITKGAGRIAEVSARFTLDAMPGKQMAIDADLNAGLINQEEAKKRRQDVTQEADFYGSMDGASKFVKGDAIAGIMILFINIIGGFIIGMMQHQLTFSESAEIYTLLAIGDGLVAQIPSLLLSIAAAIIVTRQNTDQDMGTAVLGQLFDNPKALIISAGILLMMGLVPGMPHFAFLSLGALAAAGAWWLLRREKLAAAKAAKGELLPATAEQPHEQKELSWDDVMPVDIIGLEVGYQLIPLVDRNQGGELLNRIKGVRKKLSQELGFLVPAVHIRDNLDLAPNQYRITLMGVSTGEANVYHDKEMAINPGQVFGQIQGIATRDPAFGLEAVWVAKEMVSQAQTLGYTVVDTATVVATHLSQILTNHAALLLGHDEVQQLLDMIGKHQSKLVEGLVPEVI…
fig|6666666.356227.peg.245	contig-32_1250_1621_2328	1621	2328	+	tRNA:Cm32/Um32 methyltransferase	FIG00000788	idu(1);RNA_methylation	atgaagctctattttgtcctggtggcacctgcccgacctgcgaacgtgggggcggctgcccgcgccatgaaaaccatgggattcgatgccatgcgactggtggcgagccgggtacacgaagaggaggaggcgagctgggtggcccacggcgcccaggagatcctgactcaggccgaagcgttcgagactttgcccgaggcgctggcggacatggatctggtgatcgccaccaccgcccgtgagcgcggccgttaccagcactacctcacgccgggagaaatccgcgagcagatccgcagcaaaccttcactcaacaaggtggccatcgtctttggctgcgaggagtcgggactctccaacgagcagctggccgaggtcgatctcatcagctatctgccc…	MKLYFVLVAPARPANVGAAARAMKTMGFDAMRLVASRVHEEEEASWVAHGAQEILTQAEAFETLPEALADMDLVIATTARERGRYQHYLTPGEIREQIRSKPSLNKVAIVFGCEESGLSNEQLAEVDLISYLPLKVSYPSLNLGQAIMLYAYEMSQLMDELNADGAAAVAENFDNAGQVRVLKSKTAELLGELGVSQDEKLHQWVMDRVPMLPQRDLNMLHLLCKDLARKLGKEV
fig|6666666.356227.peg.246	contig-32_1250_2579_5038	2579	5038	+	Aspartokinase (EC 2.7.2.4) / Homoserine dehydrogenase (EC 1.1.1.3)	FIG01290007	idu(1);Lysine_Biosynthesis_DAP_Pathway,_GJO_scratch isu;Threonine_and_Homoserine_Biosynthesis icw(1);Threonine_and_Homoserine_Biosynthesis idu(1);Lysine_Biosynthesis_DAP_Pathway icw(1);Methionine_Biosynthesis	atgagagtgttgaaatttggcgggtcttcactggccgatgcagagcgttttttacgggtggccgatatcgcggtcaacacccacggccaatctcaggtagccctggtgctctctgcacctgccaaggtgaccaatcatctggtggcgctggtggagcagaccagtcgcggcatggatgccagttccaccctgtttgaagtcaatggcatcttctcccgcctgctggccgggttgaaggcggcctatccggcgctcgacgacaaggcgctgctggcccgtctcaccgccgagctggatcaggttgagcgcctgatgcagggcatccgcctgctggggctctgcccggataacgtgcaggcgcgcatcctgagccgtggcgagaacctctccatcgccttt…	MRVLKFGGSSLADAERFLRVADIAVNTHGQSQVALVLSAPAKVTNHLVALVEQTSRGMDASSTLFEVNGIFSRLLAGLKAAYPALDDKALLARLTAELDQVERLMQGIRLLGLCPDNVQARILSRGENLSIAFMHELLRVRGLDLELIVPEELLVTDGGYLEAHVDIEASRLRFAAKGLRSDCLYLMPGFTGGSDKGETVLLGRNGSDYSAAVLAACVDAECCEIWTDVEGCYSCDPRLVPDAYLLKTLSYKEAMELSYFGAKVLHPKTIAPVAQFHIPCLIKNSFNPQGPGTLIGPESGDDDLKVKAISDLSGMCMFNVSGPGMKGMVGMAGRIFSAVSRAGVSIVLITQSSSEYSVSFCIHSYDSEKTRKVLEREFELEFKNQLLEPLDIISDLAII…
fig|6666666.356227.peg.247	contig-32_1250_5041_6036	5041	6036	+	Homoserine kinase (EC 2.7.1.39)	FIG00000582	isu;CBSS-269482.1.peg.1294 icw(1);Threonine_and_Homoserine_Biosynthesis isu;Methionine_Biosynthesis	atgagttcagacatgtacccctcttatatgactgaaggcggcagcgtagtcgcctatgcccccgcctccagcgccaacctgagcgtgggattcgatgtactgggggcggcgctcgcccccgtggatggctccctcttgggcgatcgggtgcaggtaaaagcggctgacgtgccttttgccctctcatccgtgggccgctacgcccacaagctgccggacgatccgaaaaagaatatcctccatgactgctgggtggcctatggcgaggcgctggagaagcgcggccttggcctcaagccgctcgagatggtgctggagaagaacctgccggtcggctcgggtctgggctccagcgcttgcagcgtggtggcggcgctggaggggctcaacgcctttcac…	MSSDMYPSYMTEGGSVVAYAPASSANLSVGFDVLGAALAPVDGSLLGDRVQVKAADVPFALSSVGRYAHKLPDDPKKNILHDCWVAYGEALEKRGLGLKPLEMVLEKNLPVGSGLGSSACSVVAALEGLNAFHGEPLDEHALLLLMGEMEGRISGSVHYDNVAPCYLGGMQLVLEEHGVISQGIPVFDQWYWVVCYPGTVVSTAAARAILPAQYRRQDCLTYGRRLAAFVHASYTGQEGLAASVLKDVIAEPYRAALIEGFAEVRAQAAQNGALATGISGSGPTVFVVMKDLAQAERMKDWMEAHFVQNEDGFARVCKLDMAGARVTGSEL
fig|6666666.356227.peg.248	contig-32_1253_774_661	774	661	-	hypothetical protein			atgtcaccgtcatttttgccaacaaaacccatcggcatactggcgccattctcccgtcgggagtccctaaccaaggagttgttatgccactggcgttatttgcccttaccctga	MSPSFLPTKPIGILAPFSRRESLTKELLCHWRYLPLP
fig|6666666.356227.peg.249	contig-32_1253_1012_779	1012	779	-	hypothetical protein			ttgcctatagatgaaagcgcacggccatcacaacaccggcgcgcatgggttcaacacactcgggtttcacagggaaaatcctatggctgccagcttgtactggagcttaagcaagctcagaaaaggagcagcgttcatcccgttttgcgaggcagatcactgcgttgcgctcacgccgcgggcaacacaaccccctcctccccatcgccattgctgcttatttggcaaaagtaa	MPIDESARPSQHRRAWVQHTRVSQGKSYGCQLVLELKQAQKRSSVHPVLRGRSLRCAHAAGNTTPSSPSPLLLIWQK
fig|6666666.356227.peg.250	contig-32_1253_1046_2053	1046	2053	+	FIG068086: hypothetical protein	FIG00068086	ff	atgacattgaaccgacttccctctcttttgctgctgtgcggcgcctttgcggtacaggctggccagagcgatcccctctctgcctggaatgacacggcggccaagcaggcgattacccgctgggtgaccaatgccaccgatcagcagcagcccacttttattccgccagagaagcgccatgtggtgtttgacaatgacggcaccctctggcctgaagcgcccatgacctatcagctgcagtttgcgatggacgagatcaagcgcctggcgccggaacacccggagtggaaggccgatcccatcgtcgcggcagtgctgaacaacgacctcaaggccgtggcaaaatcgggggagaaggggctcgccaagctggtgggactgacccacagcggcatgacc…	MTLNRLPSLLLLCGAFAVQAGQSDPLSAWNDTAAKQAITRWVTNATDQQQPTFIPPEKRHVVFDNDGTLWPEAPMTYQLQFAMDEIKRLAPEHPEWKADPIVAAVLNNDLKAVAKSGEKGLAKLVGLTHSGMTTTEFAERVTRWVNSSKDPRFGCHYDQLGYLPMKQLLGYLRDNGFQTWIVSGGGVDFMRVMSEQMYGIPPQQVIGSFTLGEFALTGEGSEIRKTMNGAYFDDSKAKPAAIHLFMGQRPVGAFGNSDGDVPMLQYTSTNPDYHTFGLLVHHTDANREYAYDSHPPASGKLIDGLAQAKARGWVVVDMKSDWNQVFDPALCQNAP
fig|6666666.356227.peg.251	contig-32_1253_3019_2216	3019	2216	-	Methylglyoxal reductase, acetol producing (EC 1.1.1.-) / 2,5-diketo-D-gluconic acid reductase B (EC 1.1.1.274)	FIG00002143	isu;D-gluconate_and_ketogluconates_metabolism	atgatcaatatgccacccatgggtctgggcaccttccgcctgaagggcgagccgctgcttgccaccctgaccaacggtctggagctgggctatcgccatatcgataccgcccagatctatgacaatgaagccgaggtcggtgccgtgctgacccgcagcactgttgctcgccacgagctctacctgaccaccaaggtgtggaccagcgagtttggcccgggcaagctgatcccgagccttgaggtgagccaggaaaaactgggcactgactatctggatctggcgctgatccactggccctcccccaaggatgaggtgccgatggcagtctatctggagcagttggcagaggccaaggcccgcggcctgacccgggagatcggggtctccaacttcacc…	MINMPPMGLGTFRLKGEPLLATLTNGLELGYRHIDTAQIYDNEAEVGAVLTRSTVARHELYLTTKVWTSEFGPGKLIPSLEVSQEKLGTDYLDLALIHWPSPKDEVPMAVYLEQLAEAKARGLTREIGVSNFTVAQLKQAIEILGPGAIAHQQIEVHPLLQNRKVVEFCKAQGIAVTAYMPLAYGKVLSEPLLMEIGQRHGVSAAQVSLAWLLAQDMTVIPSSTKRENQAANLAALDITLSSEEMAAIATLDRGERCANPDFAPAWD
fig|6666666.356227.peg.252	contig-32_1253_3381_3085	3381	3085	-	hypothetical protein			atgtcatcacccgtgattgtgattgcccagcttgaagccaaacccgaattcgccgcccagtttcgcgccgcccttgagccgctgattgcggctaccttgcaagaggcgggttgccagcgctatcagctacatcaggacttggacaatccacacagctggatgctctacgaggtgtgggagagcgaagctgccctcaccgcccatcagggccaaccccactttaccgagtttgtcgccaaggccgagccctggtttgccagcagcaccattcgccgctatcagccactgggcgcctga	MSSPVIVIAQLEAKPEFAAQFRAALEPLIAATLQEAGCQRYQLHQDLDNPHSWMLYEVWESEAALTAHQGQPHFTEFVAKAEPWFASSTIRRYQPLGA
fig|6666666.356227.peg.253	contig-32_1253_3925_3563	3925	3563	-	Glyoxalase family protein	FIG00007915	ff	atgaacgtccatgaaaaactgaactatgtagagtttgcagcgcgagatctttccgcaactaaagccttctttcaggccgtatttggctggcaatttgtcgattacggccccgactactgcgcctttgccgatgaggggctggatggcggattctatcgggcggatcagtgcagccagacagctcagggcggcgccctgctggtgttctacagcgcggatattgaagcgactcaagccaaggtgagccaacacggtggcaccatcagtcgcccactattcgacttccccggtggccgccgtttccacttcgttgagcccagcggcaatgagtttgcagtctggtcagaaccttcccaggcctga	MNVHEKLNYVEFAARDLSATKAFFQAVFGWQFVDYGPDYCAFADEGLDGGFYRADQCSQTAQGGALLVFYSADIEATQAKVSQHGGTISRPLFDFPGGRRFHFVEPSGNEFAVWSEPSQA
fig|6666666.356227.peg.254	contig-32_1253_4215_4018	4215	4018	-	hypothetical protein			ttgctggaatctatcgtcatttttactctgactgttttcatccatagtctactgctcggctaccgtataattcgccaccacaactgcagttggcgaaccttccaacgcagcaaggatccagttccgcttttttttattcccttcagcacatccgcagccttgttgctcaagccgcatatcgtggcagtgctctcttga	MLESIVIFTLTVFIHSLLLGYRIIRHHNCSWRTFQRSKDPVPLFFIPFSTSAALLLKPHIVAVLS
fig|6666666.356227.peg.255	contig-32_1253_4680_4288	4680	4288	-	ORF2			atgacatttgaagaacggctggccgccgcccatcaggagctggctaacaaaggggtatggcatgccaactacaatcccccgctgtgcaggctgcttcgcaggttcggttatcccgtcaaaccgcctcactatgaaggttggctaaccaatgttctggcattcggtatcagcgttggtcttgtctggggcatgatgatgtggtttttcagctggcaccccatggggatagatccgctatttgccctgcgccaaacagccctgtttgcgggattcttcggcctgatcatggcatcttggctctggctacggcgcaagcagcttaaactgaccccgtgggagcaactggaacaaaaaccacaccaacggttacaagaacaagctgagcgaaaatga	MTFEERLAAAHQELANKGVWHANYNPPLCRLLRRFGYPVKPPHYEGWLTNVLAFGISVGLVWGMMMWFFSWHPMGIDPLFALRQTALFAGFFGLIMASWLWLRRKQLKLTPWEQLEQKPHQRLQEQAERK
fig|6666666.356227.peg.256	contig-32_1253_4876_5778	4876	5778	+	Transcriptional regulator, LysR family	FIG01304134	ff	atgaagacccattctgatgaactgaccctgtttgtggcggtggtggaggcgggcagttttcgccaggcggcggagaacctcggcatggataactcggtggtgagccgtggcatcaagcggctggaggagaagctctccaccgtgctgcttaatcgcaccacccgccgggtcagtctgaccgaggaggggagctggttctatcagcgggcggtgaagatcctgaccgagatgagcgaggcggaggggcatctgctgatgcgccgggaacaacccgaaggggtgttgagagtcgatgccgctaccccctttattctgcaccggctggtgccaattatcggcgagtttcgacgtcgctatcctgccatcgagctgcaactgcacagctcggagggctttatc…	MKTHSDELTLFVAVVEAGSFRQAAENLGMDNSVVSRGIKRLEEKLSTVLLNRTTRRVSLTEEGSWFYQRAVKILTEMSEAEGHLLMRREQPEGVLRVDAATPFILHRLVPIIGEFRRRYPAIELQLHSSEGFINLMERRVDMAIRIGELTDSSLRALPLGRSRLRLLASPAYLSERGTPRQPADLLSGHELLGFLHPDHLNHWPLLSAEQGDRFAITPSLRASSGETLRQLALAGQGIVCLSDFMTGPDRESGALVEVLARSNSGASRPINAVFYSDAQRDIRLRVWLDFLKEQLGSHTL
fig|6666666.356227.peg.257	contig-32_1253_6183_5950	6183	5950	-	hypothetical protein			atgaaaccgaccaccaatcaagcgcccgtagcccacgtcgccactcaaaaagagaccctgaccccccgcgaaggcaccttcctgatgatggtggcccaactggtggtgctcacctgcatcgtactggccgccaccgtcggcggcctctcctggcagtggaccctgctgctggccattccgccggtgatcggcggcgccctgctcagccgggtatggggcaaactgccccgctaa	MKPTTNQAPVAHVATQKETLTPREGTFLMMVAQLVVLTCIVLAATVGGLSWQWTLLLAIPPVIGGALLSRVWGKLPR
fig|6666666.356227.peg.258	contig-32_1253_6221_6352	6221	6352	+	hypothetical protein			atggccgttccacattttttcatgttaattatcaatatcttgcgagttttatcgtcattcccgtttcgagagcgcaggcaaaatgatttgcaaaatgaaaacgccaccctgtggtggcgtcttggttattga	MAVPHFFMLIINILRVLSSFPFRERRQNDLQNENATLWWRLGY
fig|6666666.356227.peg.259	contig-32_1253_6802_6377	6802	6377	-	Methyl-accepting chemotaxis protein			atgggacggggctttgcggtggtggccgacgaggtacgccagctggcggtgcgtacccagaccgccaccaaggatgtgcaggatcttatcttgcgcctgcaggagggaacgcggcaggccagcagctcgatggcagactcccgcaacctaagcgaagagggatacaaccggatgaatcaggccagagaggtgctggttgatgccaccagccaaatcaaccagaccgccctcgagatcaacgagatcagcgcgctggcgcaggcgcagaatcaacagatggggcaagccagaacggcgctggacgagctggccatggtggccgaacaccagcgggaacacgcgcaggagagcaatgccgccagccgcgaactgttcgaactggccaaggccatcgacgag…	MGRGFAVVADEVRQLAVRTQTATKDVQDLILRLQEGTRQASSSMADSRNLSEEGYNRMNQAREVLVDATSQINQTALEINEISALAQAQNQQMGQARTALDELAMVAEHQREHAQESNAASRELFELAKAIDEQIRQYRIG
fig|6666666.356227.peg.260	contig-32_1260_398_48	398	48	-	FIG00361378: hypothetical protein	FIG01387080	ff	atgaaaaagctgaccaaaaccctgctgaccgctaccctgatccttggcctgccgctgggcgcctatgcagccagtgaagcagcccccaccggccagcccggtgccatggtggattgcccgatggacggtggtggcatgatgggtggcaaacaccacggtggtcgccacgacaagatggcccgcatgcagaacatgaccccggagcagatccaggccaacctgcagcaacgttatgaccgcattgaagatccggcaaagaaggcggagttcatcaagaagctcaacgagcgtgccgccggtatgaccaagcacgccgaagcgatgaagcagttcgccgaagcgaaccagtaa	MKKLTKTLLTATLILGLPLGAYAASEAAPTGQPGAMVDCPMDGGGMMGGKHHGGRHDKMARMQNMTPEQIQANLQQRYDRIEDPAKKAEFIKKLNERAAGMTKHAEAMKQFAEANQ
fig|6666666.356227.peg.261	contig-32_1260_582_448	582	448	-	hypothetical protein			ttggcgttggcacgagtatacgaaaatccgcccggcggtttgtgtcaaagtgtgccagatccgcacgatgccacactctgctacaaaaaagggcgatgctggcaaagttcagacaccgatagggtgtttacttga	MALARVYENPPGGLCQSVPDPHDATLCYKKGRCWQSSDTDRVFT
fig|6666666.356227.peg.262	contig-32_1260_598_1320	598	1320	+	TorCAD operon transcriptional regulatory protein TorR	FIG00002557	idu(2);trimethylamine_N-oxide_(TMAO)_reductase	atgaaccagggcaacacccacattctggtggtcgatgaccacagcgagatccgcgatctcttgaagcgctttctggaacagcacggcctgcgggtcagctgcgcccgggatggcaaggagatgaagcgactgctggaggagcgggagttcgatctgctggtgctggatctgatgatgccgggtgaagatggtctgaccctctgccgcgagctgcgggtcaaatcgaacctgcccatcatcatgctcactgccatgggggaagagaccgatcgcatcatcggattggagatgggggccgacgactatctggcaaagcctttcaatccgcgcgagctgctggcgcgcatcaaggcagtgatgcgccgcacccaggccgagacccagcccgccgccgagacc…	MNQGNTHILVVDDHSEIRDLLKRFLEQHGLRVSCARDGKEMKRLLEEREFDLLVLDLMMPGEDGLTLCRELRVKSNLPIIMLTAMGEETDRIIGLEMGADDYLAKPFNPRELLARIKAVMRRTQAETQPAAETLTRDLRFDRWLLDVNRRELVDEDGVGLSLSTAEFDLLKVFLERPQRVLSRDQLLDLARGREAVAFDRAIDTLVSRLRRKLERDPKNPELIKTIWGGGYMFSADVTQV
fig|6666666.356227.peg.263	contig-32_1260_1324_2715	1324	2715	+	sensor histidine kinase	FIG00431356	ff	gtgggcaccttgcgacgactgtgggcacggatgtggcccaaggggctgaccggccagatcattctggtggcgctggcgggcttgatcctgatccagctgctcagtatccagatctaccgcacggatcgggaggaggcgctcggcttcgtcaacagccgcaacgccatgcagcggatcatctctgtggtcagactgctctccctctctcctccgtccctctatgacgagatcctcaaagcgagccgcagtgagaccctgctgctgcgcctctccgacgagccgctgcaaccggataaccgcagtccccgcttcgagcagctggtgcgctcgcgcctcaactacccccccggcctcactgtcgagatcagcgccgagctgaaagaggataaccagcgcagc…	MGTLRRLWARMWPKGLTGQIILVALAGLILIQLLSIQIYRTDREEALGFVNSRNAMQRIISVVRLLSLSPPSLYDEILKASRSETLLLRLSDEPLQPDNRSPRFEQLVRSRLNYPPGLTVEISAELKEDNQRSKAWEHHARMMRDRKGPPPPRDMRLYGSIELPQGGWLQFSSLVDKEAGSWSWQTTLNLMLVASLVIGLMVLLFRRATRPLKQLAGNAERLGRGEDIEPLKEEGPIEIRESIQAFNRMHTRLDRFVQDRTRMLAAISHDLRTPITSLRLRTEFLADSEDKERIQQTLQQMEQMLAATLSFAREEGQQEATRELDLVSLLVSLCDDYADTGQPVTCLAEGKEVYACRANTLRRVLQNLIGNAIKYAGSAEVSLERRKEELLIRVCDNGP…
fig|6666666.356227.peg.264	contig-32_1260_2856_4244	2856	4244	+	Extracellular solute-binding protein, family 3/GGDEF domain protein	FIG01499096	ff	atggcctcttccaggacaggagtcatagtcagtatcgggtgggggctcctgctgctcgcccttgccctgcctgcctgggccaaagccccggatgaaccgatcatcattaccaactccaaagcctggcagcccttctcctatatcaatgagtcgggccagccggatggcctgctgatcgatttgtggcgtgaatatgcccgggtgaccggccagaagatcgagttcaagctggtcgactggcaaggctccctcgacctgctccatgaggggaaagcggacgttcacgccggactgctctggtcaccggagcgggacaagctgttcgactatggccggcctctcgcccagctcgactcccaactcttcttctcgagcgaactgcgcggcaccgatgtacat…	MASSRTGVIVSIGWGLLLLALALPAWAKAPDEPIIITNSKAWQPFSYINESGQPDGLLIDLWREYARVTGQKIEFKLVDWQGSLDLLHEGKADVHAGLLWSPERDKLFDYGRPLAQLDSQLFFSSELRGTDVHYYLLHETVGVVAGGYEEYYARRYFPGTRLQTFDDNDTLLAAAFRGDIKAFIADLQVANFYIYTSDDPTRFIPVRHLYTDQIRFAVRKGDLALLNRLEEGFAKLKESDQERIIRKWMHVETVYPIHLGPWLLFAGVLIMVAYIVQLRRAVANRTTELSRANARLEKQASTDPLTGLLNRRAFMPAMEQRLASGEPCALLLFDVDHFKETNDRFGHGIGDLLLEKLATTVTSLLPEEALLARIGGEEFCLLLPLATLAETEQWAKRLC…
fig|6666666.356227.peg.265	contig-32_1260_6264_4312	6264	4312	-	TonB-dependent receptor; Outer membrane receptor for ferrienterochelin and colicins	FIG00120101	idu(3);Ton_and_Tol_transport_systems	atgacaacagtgaaaccgaacaagcttgccttgctgatctgctcccttcttgcgacccaggcctatgctgccgaacaagaggtgatggtcgtcaccgcttccggcttccagcagaagattgaagattctgccgcctccatctccgtgattacccgtgagcagctggagaaacgggcatatcgcgatgtgaccgatgccctgaaggatgttcccggtgttgtggtgactggcggtggcagcagcagtgatatcagcattcgcggtatggggtcgaaatacaccctgatgctggttgatggcaagaaggtggatagccgtggcactcgcccgaacagcgatggtccgggtatcgaacagggctggctgccgccactgcaggcgattgagcgcattgaggtc…	MTTVKPNKLALLICSLLATQAYAAEQEVMVVTASGFQQKIEDSAASISVITREQLEKRAYRDVTDALKDVPGVVVTGGGSSSDISIRGMGSKYTLMLVDGKKVDSRGTRPNSDGPGIEQGWLPPLQAIERIEVVRGPMSSRYGSDAMGGVINVITRKTTGLAWQGSVHADSTFQENKDAGNSFQTDAYTAGSLIDGVLGLRFNGQLAHRGEDKFIQGFAEQETRSGTAVLSFKPDDHNRFDLEASRSLQDRDRTAGNSLAAKAKDSLNRYERTNYALTHDGQYDFGSSSSYLQQETNTNPGRKMELTNTIADTHTQFILGDHYLSVGGQYRYEDLHDQGNTLKVANPAEQLTRWSWAMFVEDEWSLTDSFALTGGARMDRDQNYGSHWSPRLYGVWHLD…
fig|6666666.356227.peg.266	contig-32_1266_20_331	20	331	+	hypothetical protein			gtggcgcatgccaaacacccgcttggaggcttcacgcacggtcgcgaacgcttccggcagcaactgctccagggtctcaccctgctcgatacgctgacgatattcagccgttttggcctgcaactcggcatcggagagagcctcgaactgcggctccatggcattgatctgttttacaattttgcgcaaagccttgagcgttctgtcgttccggctgccgataatcttggtaagcagtgtgctaatcatgggtaccaactatttctggttataaaagcgttccgtcactggaacctgaagaaaaaaacctaa	MAHAKHPLGGFTHGRERFRQQLLQGLTLLDTLTIFSRFGLQLGIGESLELRLHGIDLFYNFAQSLERSVVPAADNLGKQCANHGYQLFLVIKAFRHWNLKKKT
fig|6666666.356227.peg.267	contig-32_1266_1233_328	1233	328	-	Peptidase, M23/M37 family			atgagcattaccctgatcctccacggcaagcagcgacgcaagttgcacctgcccaaacaacgtctggcctgggtcggcggtattctcttctccctgttggcccttggtggtggttggctctggcagagctggcaccagaaaatggaggcgctggaagtggcgcttgccgttgccgagcaacagtccgtcgaccagagtggcgacgaagcccgtgaacagttggcaatgctggctgctcaggtgggcaccatgcagggccagcttggccgtctcaatgccctcggcgaacgattgaccgagcaagccgatctcgatcccgacgagttcaatttcaaagagctgccccccatgggcggcccttcttatgatgaagagctggaagtgagcctcaacgagctg…	MSITLILHGKQRRKLHLPKQRLAWVGGILFSLLALGGGWLWQSWHQKMEALEVALAVAEQQSVDQSGDEAREQLAMLAAQVGTMQGQLGRLNALGERLTEQADLDPDEFNFKELPPMGGPSYDEELEVSLNELQASMKHLSQQLSSREEQLSVLESFIMNHHITDAGFISGTPVKQERVWVSSGFGGRVDPFNGRAKMHKGVDFRGKPGTPILATGPGIVSWAGRHPEFGNMVEINHGNGLVTRYAHNSKLLVEVGTLVDQGQKIALMGRTGRATGVHLHYEVLKDGRQVNPARFLSARRG
fig|6666666.356227.peg.268	contig-32_1266_2180_1374	2180	1374	-	UDP-3-O-[3-hydroxymyristoyl] N-acetylglucosamine deacetylase (EC 3.5.1.108)	FIG00000615	ff	ttgcgtaccgacctgaatcctgtggtggagctgccagccaatgccgatcaggtgcgcgataccgtgctctgtaccgctctggtcaacgaagccggtgtccgtgtctctaccattgagcacctctccgccgcgctggccgggatggggatcgataacctctacgttgaggttgacgcgcccgagatcccggtgatggacggcagtgcgcatccctttatctacctgctgcaggaagtcgggatccgtgagcagaatgctgccaagcagtttgtgcggatcaagaagagcatccgggttgaagacggcgacaagtgggcggaattccacccctatcgcaacggcttcaagatggatctcgagatcgatttccagcatccggtttttgaagggcgcaatcag…	MRTDLNPVVELPANADQVRDTVLCTALVNEAGVRVSTIEHLSAALAGMGIDNLYVEVDAPEIPVMDGSAHPFIYLLQEVGIREQNAAKQFVRIKKSIRVEDGDKWAEFHPYRNGFKMDLEIDFQHPVFEGRNQRCVLDFSGASFVKEISRARTFGFMRDIEYLRSQNLALGGSLENAVVLDDYRVLNEDGLRYEDEFVKHKMLDAIGDLYMCNRSIIGEFRAYKTGHALNNKLLRALLAEQEAWELVTFEGEGDKAPIAYYDNGLVLA
fig|6666666.356227.peg.269	contig-32_1266_3548_2397	3548	2397	-	Cell division protein FtsZ (EC 3.4.24.-)	FIG00000145	isu;Bacterial_Cell_Division icw(3);cell_division_cluster_containing_FtsQ isu;Bacterial_Cytoskeleton	atgtttgaatttatggatagccacactgacgaagccgtcattaaagtgatcggtgtaggtggcggcggcggtaacgctgtcgagcacatggttcgtcaaaatattgagggtgttgagttcattaccgtcaacaccgatgcccaggcactgcgtaactccagcgccaacactaccctgcagatcggcggtgggatcaccaagggtctgggtgccggagccaatccggaagtgggtcgtgatgcggccatggaagatcgcgaagcactgcgtgagctgctgaccggttccgacatggtgttcatcgccgccggtatgggtggtggtaccggtaccggtgctgcgccgatcgtggccgaagtggcacgcgagatgggcatcctgaccgttgctgtggtgacc…	MFEFMDSHTDEAVIKVIGVGGGGGNAVEHMVRQNIEGVEFITVNTDAQALRNSSANTTLQIGGGITKGLGAGANPEVGRDAAMEDREALRELLTGSDMVFIAAGMGGGTGTGAAPIVAEVAREMGILTVAVVTKPFSFEGKKRMGFAAHGIEELSKNVDSLITIPNDKLLKVLGRGISLLDAFKAANDVLLGAVQGIAELITRPGLINVDFADVRTVMREMGTAMMGTGSASGDDRAEEAAEKAISSPLLEDVDLAGARGILVNITAGMDMTIEEFETVGNAVKAFASENATVVVGTVIDPEMHDELRVTVVATGIGAERKPDITLVKSSQVQERPVRQPLVSDMMQGRVMDEAPAKVVNAEPQARREPDYLDIPAFLRKQAD
fig|6666666.356227.peg.270	contig-32_1266_4847_3588	4847	3588	-	Cell division protein FtsA	FIG00000385	icw(1);Bacterial_Cell_Division icw(1);cell_division_cluster_containing_FtsQ icw(1);Bacterial_Cytoskeleton	atgaccaacaccgcagataggaatttgattgtcggactggatatcggcacaaccaaggtggcggttctggtcggggaagtattgccggacggtgaactgaacgtcatcggtatgggcagtcacgcttctcgcggaatggagaagggcggggtcaatgacctcgactccgtggtcaagtcactgcgccgcgcggtggaagaggccgagatgatggcggattgccagatcagctcggtttacctcggtttgtccggcaagcatatcgactgccgtaacgagaccggcatggtgcccatctccgatgaagaggtgactcaggaggatgtggacaacgtgatccacaccgccaagtcggttcgcctctccgacgagctgcgcgtgctgcatgtgctgcctcag…	MTNTADRNLIVGLDIGTTKVAVLVGEVLPDGELNVIGMGSHASRGMEKGGVNDLDSVVKSLRRAVEEAEMMADCQISSVYLGLSGKHIDCRNETGMVPISDEEVTQEDVDNVIHTAKSVRLSDELRVLHVLPQEFAIDYQEGIKNPVGLSGVRMAAKVHLITCHNDMARNIEKCVEKVGLRVDQLIFSALASSYAVLTEDEKELGVCVVDIGGGTMDMSLFTGGALRHTKVIPYAGSTVTSDIAYAFGTPPLDAEAIKVRYGCALGRLVSKEDNIEVPSVGGRPARSLQRQTLAEVIEPRYTELLSMVNDELVRVQSELKAQGVKHQLAAGVVLTGGAAQIEGIVECAEQIFQSQVRVGEPMNIRGLSDYVQAPVYSTAVGLLQYGRTHQATGSNKEYA…
fig|6666666.356227.peg.271	contig-32_1266_5580_4828	5580	4828	-	Cell division protein FtsQ	FIG00021517	icw(2);Bacterial_Cell_Division icw(2);cell_division_cluster_containing_FtsQ icw(2);Bacterial_Cytoskeleton	gtggaggcaagggcacaggggcgcaccaagggtggcttcatcgcaggggtagcgtttttcctgctggtgatatggggctgctaccggacggcgctggatgttaaaggttggctgacagatgccaaccggttgcccatgagcgagctgttgctgcaggggcaacaccagtatttgcaaaccgaagagctgcggatggccgtgctggatggcgccgagctgcgcaacttcttcgaattggacgtcaacgaattgcaggcaaggctcaatgccttgccatgggtggcctcggtctcggtacgaaagaagtggccgaacaagatcaagatctaccttacggaacaagatgtggcggcgcgctggaatggcaaccgcttcgtcaacaccaagggcaaggtattc…	MEARAQGRTKGGFIAGVAFFLLVIWGCYRTALDVKGWLTDANRLPMSELLLQGQHQYLQTEELRMAVLDGAELRNFFELDVNELQARLNALPWVASVSVRKKWPNKIKIYLTEQDVAARWNGNRFVNTKGKVFSAPDRVKTPLLQLSGPDDQAARVLKESRQYESQLAAKGYKLLGVNLTPRHAWELTLDGNIKLFLGRNDIALRLQRFIDAFPVIEPRAQVAYVDLRYDTGMAVGWKKSEEKVHDQHRR
fig|6666666.356227.peg.272	contig-32_1266_6802_5678	6802	5678	-	UDP-N-acetylmuramate--alanine ligase (EC 6.3.2.8)	FIG00135554	isu;Peptidoglycan_biosynthesis--gjo isu;cell_division_cluster_containing_FtsQ	atgctggccgagctgatgcgtttccgtcacggtatcgccattgccggtacccacggcaagaccaccaccaccagtctggtggcgagtatctatgccgaagccgaccgcgatccgaccttcgtcatcggtggcctgctcaacagtgccggcaccaatgcccgcctgggcagcagccgctacctgattgccgaagcggacgagagcgacgcctctttcctgcatctgcagccgatggtctctatcgtgaccaacatcgaagcggatcacatggatacctacggcggtgatttctccaagctgaaggccaccttcatcgagtttctgcacaatctgcccttctacgggctggcggtggtctgcattgatgatccggtgatccgtggcatgttgcccgagatt…	MLAELMRFRHGIAIAGTHGKTTTTSLVASIYAEADRDPTFVIGGLLNSAGTNARLGSSRYLIAEADESDASFLHLQPMVSIVTNIEADHMDTYGGDFSKLKATFIEFLHNLPFYGLAVVCIDDPVIRGMLPEIARPTLTYGLSDDADVQVLDFVQTTNHSCFRVRRKEAGELQVTLNLPGIHNALNAAAAIAVATEDGVSDEAIISALAKFEGVGRRFQQYGEFETGRGKAMLVDDYGHHPSEVKVTINAARAGWPEKRLVMVFQPHRYTRTRDLYEDFADVLSKVDVLVMLEVYAAGEEPIPGADGRALCRSIRSRGNLEPIFVATPDDVPAVLADLIGEGDLVLTQGAGNVGALARRLGEMKLSIDSMKSGA
fig|6666666.356227.peg.273	contig-32_1267_509_378	509	378	-	hypothetical protein			ttgtatcactatacaaggggcaagcaacagattgccaaccctcataaggataagttgaaagtttttggccgcaccgcgtccaacgcatccgcctacacaacccaatctgcgataggatttattcatgagtaa	MYHYTRGKQQIANPHKDKLKVFGRTASNASAYTTQSAIGFIHE
fig|6666666.356227.peg.274	contig-32_1267_738_1130	738	1130	+	FIG00638298: membrane protein YfbV	FIG00638297	ff	atgacgctttggccgcgccgtcccgagctcaattcgatgtttcctgaaaatcgggtgatcaaggcgaccgagttcgccctcaaggtgatccccgcgctggcggtgctgagcgtgatgctgcagttccagtttggcgagctgcactactggccctctgtcatcacctcggtgctgtttctgctcagcttgccgctgcaaggctactactggctcggccagcgtgccgacacccgtttacctccgtcgctggcgagctggtatcgggagatcaacggcaagatgaacgagcagggtggccgtcgtcagctggtgtcacaaccgcgctatgaagagctggccgataccctcaaggccgccttccagcagctcgataaatcctttctctacgaataa	MTLWPRRPELNSMFPENRVIKATEFALKVIPALAVLSVMLQFQFGELHYWPSVITSVLFLLSLPLQGYYWLGQRADTRLPPSLASWYREINGKMNEQGGRRQLVSQPRYEELADTLKAAFQQLDKSFLYE
fig|6666666.356227.peg.275	contig-32_1267_1691_1191	1691	1191	-	FIG00361523: hypothetical protein	FIG00905751	ff	atgaacatgagcaacactgagcgtttgatcctgagcaaccagtacgaaattctggcgaaactcaacccggagaaagcggacgtctaccagcgcgccagcaccatcatcgagcgcggctactgcctgcagatcctcgagctggagaagagcttcggccatctggatctggcgacctgccaggaggtaatcgacaccctggagctgcaccacgcactggccatttcatggggcaatctggatgcggccgatcagggcgagatcaacgccagccggctggagttcaacggctacagccgcagccaagagcgtgagctggctgactacgtctgcttcctgctggaggtggacaagcgcttccccgagctcaagtgcccgtgcgacgagctctccagcgacatc…	MNMSNTERLILSNQYEILAKLNPEKADVYQRASTIIERGYCLQILELEKSFGHLDLATCQEVIDTLELHHALAISWGNLDAADQGEINASRLEFNGYSRSQERELADYVCFLLEVDKRFPELKCPCDELSSDIAMRDKYQRMLQVWRQCPRQYKLSIQEIRKVLAA
fig|6666666.356227.peg.276	contig-32_1267_2319_1855	2319	1855	-	Thiol peroxidase, Bcp-type (EC 1.11.1.15)	FIG00132548	isu;Thioredoxin-disulfide_reductase	atgcaaccactacaagctggcagccccgcccccgatttctccctgcccgaccagaatggcaatcaggtcagcctcgctggcctgcgcggcaagaaggtgctggtctatttctaccccaaggcgatgacccccggctgcaccacccaggcctgcagcctgcgcgatgtgaacgccgagctggccgccctcaatgtggtggtgcttggcatcagcccggatccggccaaacgtctgaaaaagttcgaagagcgggaccagctcaacttcaccctgctggctgatgaagaccacgccgtcgccgatgcctttggcgtctggggtccgaagaagttcatgggcaaagagtatgacggcattcaccgtcagagcttcctgatcgacgaagagggcaagattgcc…	MQPLQAGSPAPDFSLPDQNGNQVSLAGLRGKKVLVYFYPKAMTPGCTTQACSLRDVNAELAALNVVVLGISPDPAKRLKKFEERDQLNFTLLADEDHAVADAFGVWGPKKFMGKEYDGIHRQSFLIDEEGKIAHHFDKFKTSDHHQVVLDFLKG
fig|6666666.356227.peg.277	contig-32_1267_2928_2344	2928	2344	-	Glycine cleavage system transcriptional antiactivator GcvR	FIG00001578	isu;Orphan_regulatory_proteins	ttggcttgccagcgcggctttcgcaacgaaataacggacgagagaagatttatgactcactacctggtcgtaacggccatcggcacggacaggcctggcatcgtcaatgaagtgacccgccacgtcagtggctgtggttgcaacattgtggacagccgccttggcatcttcggcaatgaatttacctttatcatgctgctctcgggcgactggaacagcatgatgcaactcgaaatcagcctgcccctgcgtagccaggagtgggatctcatcaccatgatgaaacgcaccgaacgccaccagtccctgcagtatgacgtccgcgccagtgccgacctgttgatccgcgacgagcccggcatcgtaagccagtgcacccagttcttcagcgaacatggc…	MACQRGFRNEITDERRFMTHYLVVTAIGTDRPGIVNEVTRHVSGCGCNIVDSRLGIFGNEFTFIMLLSGDWNSMMQLEISLPLRSQEWDLITMMKRTERHQSLQYDVRASADLLIRDEPGIVSQCTQFFSEHGWNIQAMQSMTLEQQPFNLLKISFQLNLAREGEVEGSQTAFAEFCRQLGAESFEFIVNRKHA
fig|6666666.356227.peg.278	contig-32_1267_3083_3970	3083	3970	+	4-hydroxy-tetrahydrodipicolinate synthase (EC 4.3.3.7)	FIG00019600	idu(1);Lysine_Biosynthesis_DAP_Pathway,_GJO_scratch idu(1);Lysine_Biosynthesis_DAP_Pathway	atgttacgcggtagtattgttgcgctcgttacccccatgctggcttcaggtgaagtcgattgggccagtctggccaaactggtcgactatcatgtcagcgccgggaccagcgccattgttgcggtgggtaccacaggggaatcggtgaccctgagcgagcaggagcatatcgccgtcgttgaaaagaccgttgagtatgccgccggacgcattcccgtcatcgccggttgcggctccaacaatactgcccatgccattgaattggcaaagcgactggccaaaaccggcgtggtggcgggcctttcggtgactccttactacaacaagcccactcaggaaggtctctatcgccactattgtgcgatcgccgaggctagtggtctgccccaaattctttat…	MLRGSIVALVTPMLASGEVDWASLAKLVDYHVSAGTSAIVAVGTTGESVTLSEQEHIAVVEKTVEYAAGRIPVIAGCGSNNTAHAIELAKRLAKTGVVAGLSVTPYYNKPTQEGLYRHYCAIAEASGLPQILYNVPGRTCCDLKPETVARLAKVPGIIGLKEATGDLSRTPLLRELCGPEFALYSGDDATGCDFMLQGGDGVISVTTNIAAAQMADMCRAALAGDAGQAHDINNLLMPLHKTLFCEPSPTPVKWACAQLGLIATATLRLPLVDLTPEGEQLMARALTTAELMASV
fig|6666666.356227.peg.279	contig-32_1267_4062_5090	4062	5090	+	Outer membrane protein NlpB, lipoprotein component of the protein assembly complex (forms a complex with YaeT, YfiO, and YfgL); Lipoprotein-34 precursor	FIG00004455	isu;Lipopolysaccharide_assembly	atggccaaccgcgacttcggttatgaagatgcccgcctcgagggccgcgcgttcttgatccccgcaggattgagtgcccccaccttcaacagccagtacgatatcccgccgcttcccgagagcagccgtgaaggtgccctcggcgcccaggtcgatgtgcgcccgccagcccagctgctgaccgtggtaccgggcagccaggtggtgcagagcgcaaccgaaccgaccgttgccttctatgccctgagcaccagccagagcgtggagcgcgatacctggtcgttcctgatgaacttcctggccaaatacaaggtcaccaccgagaagctggatcagcaggatggcgtattgcagaccggctggtttgacaacactgtcgccctcgatggctggggtgaa…	MANRDFGYEDARLEGRAFLIPAGLSAPTFNSQYDIPPLPESSREGALGAQVDVRPPAQLLTVVPGSQVVQSATEPTVAFYALSTSQSVERDTWSFLMNFLAKYKVTTEKLDQQDGVLQTGWFDNTVALDGWGEDDEDFKIRQRYQFTVRNDAQRHAVNMSVRVLDHEETIDGETSNKLTPADAQRYAARVLNQFSLYYDSQLKAREQHKSNDGMGLQLGLDNNELSAWIAEGSFDQVWRRLNQVLPAYGFTIKDTQQSLGWIDVEYEEPGAEFWKAKGSEPFKLEEEKYRFQLGEMAGGKTSITLFDKDKKPVSSGVISQMYISLSEAFAKGLADQAAAKAE
fig|6666666.356227.peg.280	contig-32_1267_5236_5066	5236	5066	-	hypothetical protein			gtggggggtaaacatcgcgagtccctcacctgcgcgctctgtttgcaacgggctggcaagggggctcgcatcatcgaaaaccgctcggaatccccgcgttttcagggggattttgataacaaaacaggggcacaaggcccctgtatttattctgcttttgctgctgcctga	MGGKHRESLTCALCLQRAGKGARIIENRSESPRFQGDFDNKTGAQGPCIYSAFAAA
fig|6666666.356227.peg.281	contig-32_1267_5222_6361	5222	6361	+	Phosphoribosylaminoimidazole-succinocarboxamide synthase (EC 6.3.2.6)	FIG00000195	isu;De_Novo_Purine_Biosynthesis	atgtttaccccccacaaacaggaagtgttattagccatgagtcttgcagatcaagtattggcggtgaatgacgatttgccgatccgtaccgataaacctgtccattccggcaaagtgcgcagcgtctactggttgacccccgaagacagtgcccggctcataaaagagaaaggctatgatgtgccggccgatgcgcccctcgccctcatggtgatcagcgatcgcatctcggccttcgattgcatctggcaaggtgtggatggcctgaacggcgtaccgggcaaaggggcggcgctcaatgccatctccagccactggttcaagctgttcaaggagaagggactggctgacagccacattctggatattccgcaccccttcgtctggatcgtgcaaaaa…	MFTPHKQEVLLAMSLADQVLAVNDDLPIRTDKPVHSGKVRSVYWLTPEDSARLIKEKGYDVPADAPLALMVISDRISAFDCIWQGVDGLNGVPGKGAALNAISSHWFKLFKEKGLADSHILDIPHPFVWIVQKARPVMIEAIARQYITGSMWRAYKDGEREFCGITLPEGLKKDQKLPEILITPSTKGVLKGLDGVPEADDVNVSRADIERHYKGFNFSKPADIDRYEVLLKEGFNVISDALAGLDQIFVDTKFEFGYVHDAAGNEKLIYMDEVGTPDSSRIWDGAALRDGQIVEKSKEGFRQWLLNHFPDPDILLNKNRMPERFALARDNKLPTEVMMDISNTYVGIAEKIIGHKLARSANPKQEIIEVLRDQYGLID
fig|6666666.356227.peg.282	contig-32_1267_6768_6490	6768	6490	-	Short chain dehydrogenase	FIG01310822	ff	ttgatcagcggtattctaagcgaggagccgatcaactggggggtgagcgccagcaccgtcaacggcgccatcgatcactttgtgaaagcggccgcctgcgagctacccagaggccttcgcatcaacgtggtaagcccgaccgtgctggcggagtcgatggacaaatacgccgacttcttcccggggttcgtgccggtgcccgccgccaaggtggcgcaggcttacaagaagtcggtgttgggcatccagaccggtcaggtgttcagagtaaacggttga	MISGILSEEPINWGVSASTVNGAIDHFVKAAACELPRGLRINVVSPTVLAESMDKYADFFPGFVPVPAAKVAQAYKKSVLGIQTGQVFRVNG
fig|6666666.356227.peg.283	contig-32_1270_1219_92	1219	92	-	Multidrug resistance protein D	FIG00553847	ff	atgaacaacaagttgccaccgctctggctggtggtgggattgatgatgtttccccagattgtggagaccatctacagtccggtactgacccacatcgccagccagtttcgggtgagcgaggggcaggcatcccagaccctgtcggtctattttctggcgtttgcggtgggcgtggtctgctgggggcggctctgcgatctgatcgggcggcgtcccgccatgctggcgggtctgctcacctatggtgtcggcaccctgctggcgctgctggccaaccagtttgaaacccttctgctggcccggatcatctcggcctttggcgctgcggtgggatccgtggtgacccagaccatgctgcgcgatagctatcaggggagcgatctggcgcgggtcttctcg…	MNNKLPPLWLVVGLMMFPQIVETIYSPVLTHIASQFRVSEGQASQTLSVYFLAFAVGVVCWGRLCDLIGRRPAMLAGLLTYGVGTLLALLANQFETLLLARIISAFGAAVGSVVTQTMLRDSYQGSDLARVFSVMGIALSLSPVLGLLSGSQLASWFGYLGVFSGLLILAVGLLLVAFWQLPETRPATTRQVALWPLACRMMKDGGLWRSAMLVALFNTMLFGYYSLAPFLFAGLGLSTGEFGYSGILLALATLLGSLLNKHLLGRGWLPSSLVRLACALALVAGLLVWASQAGLWFLLPMMGIVVAFGLAIPNVLSQALLAYREVAGSAGALFGLGYYLLLSLGLAVAAGLQDLGLLLSGCGLLALICSGRRST
fig|6666666.356227.peg.284	contig-32_1270_1312_2136	1312	2136	+	Transcriptional regulator, AraC family			atggcttttattcttcccgatcacccttttgaccccgaccagctgacgggcagcgtgatcggcattgcctccgccctcggctggcacgactcgggcctgcatcaacatcaacgccatcagctactgttcgcccaatccggctgcatgaccatggagctggaaggtcgggtctgcctgctgccacccacccgcgccgcctggctgccagcgggcaccgcccaccgggtactgatgcgcggtgtcgtcgcctaccgatccctctacttccagccgcaccccgagttgcccggcacggtggaggtgctggcggtcaatccgctgctgcacgaactgatcgagcggatggcgctctggccgtgggacaaaccgcaagagcagcagcaacggacggtggcactg…	MAFILPDHPFDPDQLTGSVIGIASALGWHDSGLHQHQRHQLLFAQSGCMTMELEGRVCLLPPTRAAWLPAGTAHRVLMRGVVAYRSLYFQPHPELPGTVEVLAVNPLLHELIERMALWPWDKPQEQQQRTVALFMEELGQAPRESWQLPLPTDPRLGDWLQQLKRGDALPDRLNRLAERVGASDKTIGRIFMRETGMSYQAWRQQWRLLRAMELLAESEPISRITATLEFSSDSAFISFFKQHTGQTPLRYLSSRGESPQPDSPPPPGYPAPAA
fig|6666666.356227.peg.285	contig-32_1270_2428_2541	2428	2541	+	hypothetical protein			atgcatcccgctcggtcatttttaaaccaacagttggtgcttttaaccacccttgatttttgcaccatgttccacgtggaacgtcccatctttttgatcgacacccgcttttaa	MHPARSFLNQQLVLLTTLDFCTMFHVERPIFLIDTRF
fig|6666666.356227.peg.286	contig-32_1270_2593_3843	2593	3843	+	Valine--pyruvate aminotransferase (EC 2.6.1.66)	FIG00132736	isu;Pyruvate_Alanine_Serine_Interconversions isu;Alanine_biosynthesis	atggaattttccttgttcggcgagaagttcactcgccacgccggcattacccaactcatggatgacctcaatcaggggctgaccaatccggacgccatcatgctaggtggcggcaatccggcccccatccccgccatgctggaacgctttcaggccgaggccaagagcctgctcgacaacggcgagctggtgaaagcgatggccaactacgacggcccccagggcaaagacaggttcaccaaagcgctggctgccctgctcagcaaggagctgggatgggatatctcggcccgcaatatcgccctgaccaacggcagtcagaatgccttcttctacctgttcaacctgctggccggtgaatttgccgatggccgcaagaagaaggtgctgttcccgctc…	MEFSLFGEKFTRHAGITQLMDDLNQGLTNPDAIMLGGGNPAPIPAMLERFQAEAKSLLDNGELVKAMANYDGPQGKDRFTKALAALLSKELGWDISARNIALTNGSQNAFFYLFNLLAGEFADGRKKKVLFPLAPEYIGYADSALADDYFVAYKPTIEKLTDGQFKYHVDFESLQVGDDIGVICVSRPTNPTGNVLTDEEIEHLDQIARDKGIPLLIDNAYGVPFPGIIFSEAKPFWNANTILCMSLSKLGLPGTRCGIVIADEKIIQAITNLSGIINLAPGSLGPAITIPMIESGDIIALSEQVVKPFYQQKAELAVQLLREAIPDPRFHIHKPEGALFLWLWFEGLPIHCQELYERLKAKNLLIVPGHYFFPGIDDPEWRHSQECIRLNYSQSEELV…
fig|6666666.356227.peg.287	contig-32_1270_4356_3916	4356	3916	-	16 kDa heat shock protein A	FIG00008665	icw(1);Mediator_of_hyperadherence_YidE_in_Enterobacteria_and_its_conserved_region	atgcgtaacctcgatttttctcatctctattccaacgccgtcggcttcgagcggatggcccgtgagctggaaggtctgttcgagcagaagaccgccgcttaccccccgtacaacattgaaaagcgcgatcaggatggctatcgcatcacggtcgccgtggctggcttcgagcgcgaagagctggagctggagaccgaaaacggcaccctcaaggtgaaggggcgcaaaggggctgcggccggtgagcgtcagttcctccatcaggggattgccgagcgtgacttcgagctcgcattcaagctgagccagcacgtggaggtgcagggtgccaagctggagcatggtctgctgaccatcgacctggcccgcgagctgccggaggcgctcaagccccgcacc…	MRNLDFSHLYSNAVGFERMARELEGLFEQKTAAYPPYNIEKRDQDGYRITVAVAGFEREELELETENGTLKVKGRKGAAAGERQFLHQGIAERDFELAFKLSQHVEVQGAKLEHGLLTIDLARELPEALKPRTIPIGKPEQLALPG
fig|6666666.356227.peg.288	contig-32_1270_4862_4449	4862	4449	-	16 kDa heat shock protein A	FIG00008665	icw(1);Mediator_of_hyperadherence_YidE_in_Enterobacteria_and_its_conserved_region	atgcgttctatcgacttttctccgctctatcgttctgccataggtttcgatcgtctggccaatctcatcgaatctgcggccagcaatggcaatgccggttatcccccctacaacatcgagcagttgggtgacaacgactaccgcatcagcatggcggtggcgggctttacccaggaagagctggagctgagcttccaggaaaatctgctgacggtgaagggcaacaagcaagccgacaccgggcgcaactatctctatcaggggatcgccgaacgtggtttcgagcgccgcttccagctggccgactatgtgcgggttaaaggggctgatctgaaaaacggcttgctgcacatcgagctggtgcgtgaagtgcccgaggcgatgaagccgcgcaagatt…	MRSIDFSPLYRSAIGFDRLANLIESAASNGNAGYPPYNIEQLGDNDYRISMAVAGFTQEELELSFQENLLTVKGNKQADTGRNYLYQGIAERGFERRFQLADYVRVKGADLKNGLLHIELVREVPEAMKPRKIEING
fig|6666666.356227.peg.289	contig-32_1270_4877_5008	4877	5008	+	hypothetical protein			atgagcgataacggattgtttgccctccttatggacgggcgcctggtcgaaacctctgtcgagcgttccggccttgttacctatataggggctcacttttttctttcaaggggattttttcaaattttttaa	MSDNGLFALLMDGRLVETSVERSGLVTYIGAHFFLSRGFFQIF
fig|6666666.356227.peg.290	contig-32_1270_5139_5005	5139	5005	-	hypothetical protein			atggctccatgttggctggtggatatgcaaccaattatggagtgcggagcgcattgccatcagtggcccacgggtcgattatcatcactatcgggccaacaagttgatgttctacaggtaggcgcggccatttaa	MAPCWLVDMQPIMECGAHCHQWPTGRLSSLSGQQVDVLQVGAAI
fig|6666666.356227.peg.291	contig-32_1270_5143_5913	5143	5913	+	putative exported protein			atgaagattacccaggttcgtaacgccaccttgctgctcgactatgccggcacccgctttctgatcgaccccatgctctcggccaagggggctttccccggctttgagggcaccgccaacagccagctgcgcaatccactggtcgagctgccgctgccgatcgatgatctggtcgatgtggacgccgttatcgtcacccacgaccatcccgaccactgggatgacgcagccagagccctgatccccaagcatctgccgctcttggtgcaacatcagaaggatgccgatgccattcgtgccagtggctttgaggatgtgcgcctgctgagcgaccagcccgagtttgccggcattcgcctgcagcagaccggtggccaacacggcagcgaccagttgatg…	MKITQVRNATLLLDYAGTRFLIDPMLSAKGAFPGFEGTANSQLRNPLVELPLPIDDLVDVDAVIVTHDHPDHWDDAARALIPKHLPLLVQHQKDADAIRASGFEDVRLLSDQPEFAGIRLQQTGGQHGSDQLMAVLGERMGEVCGVVFSHPDEQCLYLAGDTIWHPTVEQALQQHQPEVIILNCGDAQVPGLGSIIMGKEDVAAVYQAAPQATLIASHMEAVNHAVLSRQELRDYLAELGMMDRVRVPQDGEAISL
fig|6666666.356227.peg.292	contig-32_1270_6148_5966	6148	5966	-	hypothetical protein			gtggtggttgccatcaccgcagcagatcttgagctcgaacagcggctggcccggcaggatgtcgccgaagatgaggcaggggacggcgcagtgaaaagggctgaagtgatcgaaggtcaccacggcaacgatcggggtggtcatggtgttggctcctctctgcgcgcagaccactcatcataa	MVVAITAADLELEQRLARQDVAEDEAGDGAVKRAEVIEGHHGNDRGGHGVGSSLRADHSS
fig|6666666.356227.peg.293	contig-32_1276_2444_786	2444	786	-	Type I secretion system ATPase, LssB family LapB	FIG00003722	idu(1);Type_I_secretion_system_for_aggregation	atggaactcttgtctctggtttatcgccaatatcgttggccttttatcgccatcaccctgctcagtctgctcagtgccgtcagcgggattggcgtcattgcttttatcaatcagtctcttatcgaatctataggtgatccgctgccgatcctcggtcagctggtcggcctgatagtgctgctgctggtgatcacactcggatctcagctggccctgaccactctcggtcaccattttgtctaccggttgcgtggccgtctgctcaagcaactgctggataccgatgtcgcccgcatccgccagattggtcaggggccgctgctggcctccctctccagcgatatcggccagatcaccatcgccttcgtgcgcctgccggagctggtgcaggggctggta…	MELLSLVYRQYRWPFIAITLLSLLSAVSGIGVIAFINQSLIESIGDPLPILGQLVGLIVLLLVITLGSQLALTTLGHHFVYRLRGRLLKQLLDTDVARIRQIGQGPLLASLSSDIGQITIAFVRLPELVQGLVLTLGSALYLGWLSPALLGVTALWVTVTMVVGWLLVNRVYRHLSHMRQAEDRLYQNYQAIIAGSKELALNRERAHFVYHQLYEQNARDYRQQIIRADTYHLSAVNWSNIMMLGAIGLVFFLANGLGWANTNVAATFALTLLFLRTPLLQGIGALPTLLAAQVAFDKIAALNLAEPDADFPLPPAMRPWQRIELEQVSFHYQGEGGFAVGPIDLVIEKGEQIFIIGGNGSGKSTLAMLLTGLYQPVSGRILLDGEPITDRNGYLALFS…
fig|6666666.356227.peg.294	contig-32_1276_4620_2524	4620	2524	-	Ferric hydroxamate outer membrane receptor FhuA	FIG00148929	ff	atgattgcgcaaaaatacactacaggacccggcaagaagggcgccttcggcgtgctttcgctctccggtttgctcgtctctctgccgctgatggccgaacaaaccaccgctgagctgcccaaagccagcgaaaccatggtggtgaccggtacggccatgaaggtggaagtgccgatggccgagacccctcgcgccgtctccgtggttaatcgcgaggaactggatcagcacgccgtgttgcagctggatgaagcgattcgctaccgttccggcgtattgaccggtctctatggatccgacaacaacaccgactggttcaaggtacgtggcttcgatgccgcctcttatctggatggcaaccgcttgtttggcaccggctactacgtctggacgccggaa…	MIAQKYTTGPGKKGAFGVLSLSGLLVSLPLMAEQTTAELPKASETMVVTGTAMKVEVPMAETPRAVSVVNREELDQHAVLQLDEAIRYRSGVLTGLYGSDNNTDWFKVRGFDAASYLDGNRLFGTGYYVWTPEPFGLESVEVLKGPASILYGEAPPGGVINAISKRPTATPQGLVDLQLGSRDHRQVGVDVSDALSDNSRYRMVALYKERDGVLTGTYNDRVYLAPSVTFDLSDRTSLTLLASFLHDEGVPTNGFFPVYGTLNTSGGQIDPSTNLSQPDYDRNRNTQISTGYELAHQLNQAWEFKQNVRFNYNDLLLRQTYIFPTYEGTTASRGLVYRDGNTKSATMDNQMVGYWNTDSTEQTLLLGVDLQRHVNEGIEADNYGMGTINTMNPDYSGFP…
fig|6666666.356227.peg.295	contig-32_1276_5017_5466	5017	5466	+	Flavoprotein MioC	FIG00134232	isu;Flavodoxin	atggccaaaatcaatctcgtcgtcggctccatgctgggcgccgccgaatatgtcgcagaccacgtcgccaacctgctggaacaggctggccaccagacccggatccacaacccggccaagctggcagaggtgctggatgatgtgggatccatcctgctggtggtcacttccacccatggtgccggggatgtgcccgacaacctgcaccccttcgccaaggatcttgcagagcagcatccggatcttaattcattgaaatatggcgtgatcgcccttggtgacagcagttatgacaccttttgccagggtggcaagacgctggatcggctgctggccgagtgcggtgcctgccggatcgacgagcggctcgacattgatgtgacccaacacgagatcccc…	MAKINLVVGSMLGAAEYVADHVANLLEQAGHQTRIHNPAKLAEVLDDVGSILLVVTSTHGAGDVPDNLHPFAKDLAEQHPDLNSLKYGVIALGDSSYDTFCQGGKTLDRLLAECGACRIDERLDIDVTQHEIPEDAAEVWIRDWMTMIA
fig|6666666.356227.peg.296	contig-32_1281_953_6	953	6	-	Lipoate synthase	FIG00000362	icw(2);Lipoic_acid_synthesis_cluster icw(2);Lipoic_acid_metabolism	atggagccgggcgtcaagctgcgcgatggcgacaagatggccctgatcccggtgaaattcatgccggatcccaacgaagaactccttcgcaagccggactggatgcggatcaagctgcccccctccagccagaagatcgaacacatcaagagcaccttgcgcaagaacaagctgcactcggtctgtgaagaggcctcctgccccaatctggcggagtgcttcaaccacggcaccgccaccttcatgatcatgggcgccatctgtacccgccgctgccccttctgcgacgtggcccacggccgcccgctggcactcgatccggaagagccaaagaagctggcgctgaccatcaaggagatgaacctcaagtatgtggtgatcacctcggtggaccgcgac…	MEPGVKLRDGDKMALIPVKFMPDPNEELLRKPDWMRIKLPPSSQKIEHIKSTLRKNKLHSVCEEASCPNLAECFNHGTATFMIMGAICTRRCPFCDVAHGRPLALDPEEPKKLALTIKEMNLKYVVITSVDRDDLRDGGAQHFADCIREIREHSPQTRIEILTPDFRGRMEQALEVFRETPPDVFNHNLETAPRMYRVARPGADYKWSLELLRRIKEMHPHVPTKSGLMMGLGETNEEIVEVLKDLRAHGVNMLTLGQYLQPSRHHLPVKRYVPPAEFDELKDVAMELGFTHAACGPFVRSSYHADLQAKGEEVK
fig|6666666.356227.peg.297	contig-32_1281_1645_968	1645	968	-	Octanoate-[acyl-carrier-protein]-protein-N-octanoyltransferase	FIG00000528	icw(1);Lipoic_acid_synthesis_cluster icw(1);Lipoic_acid_metabolism	atgtcatcccagatccccgcccagtccagcctgattgtcaggcagctgggtcgccgcccctaccagccggtatgggacgccatgaaagccttcaccgacaaccgcaccagcgataccccggacgagttctgggtggtcgagcacgatcccgtctacacccagggtcaggccggcaaggccgaacacctgctcaatccgggcaatatcccggtggtgcagagcgatcgcggcggtcaggtgacctatcacggcccgggccagctggtgctctacgtactggtggatgtccgccgctgcaaattctcggttcgcgagctggtgaccgcgctggagacagccatcatcaacaccctcgcgaaaagcgatatccaggcttatgccaaggccgatgcccccggg…	MSSQIPAQSSLIVRQLGRRPYQPVWDAMKAFTDNRTSDTPDEFWVVEHDPVYTQGQAGKAEHLLNPGNIPVVQSDRGGQVTYHGPGQLVLYVLVDVRRCKFSVRELVTALETAIINTLAKSDIQAYAKADAPGVYVKNDLGMEAKLASLGLRIRKGCSFHGLALNINMDMTPFLHINPCGYAGMAMTQTSALGGPQSVAEAQSILVAELARLIGYQTITNTESES
fig|6666666.356227.peg.298	contig-32_1281_1971_1708	1971	1708	-	Proposed lipoate regulatory protein YbeD	FIG00002301	isu;Lipoic_acid_synthesis_cluster isu;Lipoic_acid_metabolism	atgaataccaagtttgatgaactgctggagtttccctgcaaattcccgttcaaggtactcggcgttgccgacccggcactgccggaaatggtggttgaagtgctgcagcagcacgcccccggcacctacagcccgacagtccagcccagctccaagggcaactaccactcggtccgcgtgaccgtgactgcccagagcaaagagcacatcgaagcgatgtaccacgcccttggcaagatcgagctggtgaaatacgtactgtaa	MNTKFDELLEFPCKFPFKVLGVADPALPEMVVEVLQQHAPGTYSPTVQPSSKGNYHSVRVTVTAQSKEHIEAMYHALGKIELVKYVL
fig|6666666.356227.peg.299	contig-32_1281_3460_2264	3460	2264	-	D-alanyl-D-alanine carboxypeptidase (EC 3.4.16.4)	FIG00561498	idu(1);Murein_Hydrolases idu(1);Metallocarboxypeptidases_(EC_3.4.17.-)	atgtccaaatttgcccgttcagttcttctggcctcactgatcagcgtaaccgcccaggccaatacgccggtgccgacaccaaccccgaatgccatgcccatggtggttcccgccgcgccggagatctccgccaaggcccatattctgatcgactactactcaggtcaggtgctggccgagcagaacgccgaagagcgtctgccgcccgccagtctgaccaagatgatgacctcctacatcatcggccaggagctgctgaaggggaacatcaagcgcaccgacatggtgaccatcagccagaacgcctggtccaagaactactctgactcctccaagatgtttatcgaggtgggcaagcaggtctccgtcgatgatctcaacaagggcatcatcatccag…	MSKFARSVLLASLISVTAQANTPVPTPTPNAMPMVVPAAPEISAKAHILIDYYSGQVLAEQNAEERLPPASLTKMMTSYIIGQELLKGNIKRTDMVTISQNAWSKNYSDSSKMFIEVGKQVSVDDLNKGIIIQSGNDACVAMAEFLAGSTDSFASLMNSWAAKLGMNDSHFMNPHGLDAEGHYSTAHDMARLGQALIRDLPEEYKIYSQKSFVFNGITQHNRNRLLWDQSLQVDGIKTGHVSQVGYNLVSSATNNEGMRLIAVVLGASSEASRAAESKKLLTYGFRFFQSLTPYKAGTELVTQKIWMGDKPEVKLGVDKDVSVLVTRGQGNNLKADFQLDSELKAPLAKGQRVGTVFLKQGDKEIKQVPLVALEEVQEGGLMSRLWDYLVLLVTSWFK
fig|6666666.356227.peg.300	contig-32_1281_4585_3647	4585	3647	-	Rare lipoprotein A precursor	FIG00004744	ff	ttgctggccgcctgtagcagccagccggaacaatccgctcccgtcgagccgcaagcaccggtcagcaagccacccgttatcgagatcccgcaagccaccggcgccattccgcgccccgagcccctgagtgccagcggcaaccgggactactggatcggcaagcagaagcacgaggtgtggcgtgacatcaaacactacagcgaagagggctccgccagctggctgtcgccggatctggacggccagaagaccgccaacggcgatgtgctggacagcaagctgttcagtgccgcccaccgcaacctgcccatccctagctatgtgcgggtcaccaatctggacaacgggctggaaaccatagtgcgggtcaacgatcgcggtccattcaacagcccgcgc…	MLAACSSQPEQSAPVEPQAPVSKPPVIEIPQATGAIPRPEPLSASGNRDYWIGKQKHEVWRDIKHYSEEGSASWLSPDLDGQKTANGDVLDSKLFSAAHRNLPIPSYVRVTNLDNGLETIVRVNDRGPFNSPRLIDLSYAAAKQLEMVDSGEARVRLELISDTPDQMVIMEPMKPIEMTPTTPAAASNTVSQDGFLGEPTALAMATPAADPAPVKAPAAKPAKAVPVKPASAKAAAPASSGDGKMIQVLASGSRDRAEAMGKVMTQRYGVPYRIDAHGAIFRVLIGPVAADQQASVLEKVRQGGLEQAFIVP
fig|6666666.356227.peg.301	contig-32_1281_5552_4569	5552	4569	-	Membrane-bound lytic murein transglycosylase B precursor (EC 3.2.1.-)	FIG00880647	icw(1);Murein_Hydrolases	ttgctgctctcgctcgtcaccacgatggcgaccgccgccgtggcgccggatcggttggccctgctcgccgaacagcagcaggtgccgctggcggagctgcaggctgccgtcgcccgcgcccagttacggcaggaggtgctcgacaccatcaacaagccgtgggaagccaaaccctggcatcgctaccggccgctgtttgttaccccggatcgcatccgtgacggccagcagttctggcagcaacatgcggtgacgctggcccgcgcggaacagatctatcgggtgcccgcctcgctcatcgtggccatcataggggtcgagaccttctatggccgccagatgggccgtcatccggtgctcgatagcctctacaccctggggttccactacccggagcgc…	MLLSLVTTMATAAVAPDRLALLAEQQQVPLAELQAAVARAQLRQEVLDTINKPWEAKPWHRYRPLFVTPDRIRDGQQFWQQHAVTLARAEQIYRVPASLIVAIIGVETFYGRQMGRHPVLDSLYTLGFHYPERSDFFAKEFAQLVVLAKEEGWQLDTLKGSYAGAMGMGQFMPSSYRHYAVDFDGDGKRDLFANPVDAIGSVANYFASHQWRWGESVVEPAQIGLMAVEPLLRPEPELTQQWSELAAAGIELATPLAPQTPVKLLAFAQADGPEYWVARHNFYVITRYNRSPLYAMAVYQLSQAIQEAYASSSQTPPAQPELVAGRL
fig|6666666.356227.peg.302	contig-32_1281_6670_5567	6670	5567	-	Rod shape-determining protein RodA	FIG00000803	isu;Bacterial_cell_division_cluster isu;Bacterial_Cytoskeleton	atgagtaattctgcccgccagcagagcatctggtacaagctgcatatcgacttgcccctgctgctcggtctgctggccgtgatgaccctctccatggtggtgctctactccgcctccggtcaggatatggactccatcgtgcgccagctggtgcgcggcggtctcgcctttgccctgatgatcggcctggcccagctgcccccctccctctacgcccgctggtcggtgccgctgttcgccgtggtggtgctgatgctgattgcggtggacgtattcggccacatcggcaagggggcccagcgctggctcgatctgggctttatgaagttccagccctccgaggtgatgaagctctccatgccgatcatggtggccgcctggctcagtcgccactcgctg…	MSNSARQQSIWYKLHIDLPLLLGLLAVMTLSMVVLYSASGQDMDSIVRQLVRGGLAFALMIGLAQLPPSLYARWSVPLFAVVVLMLIAVDVFGHIGKGAQRWLDLGFMKFQPSEVMKLSMPIMVAAWLSRHSLPPKFSHVVIALIMVLLPTLLIAAQPDLGTSILVAASGFFVIFLAGLSWWLIGLAVLLMLAFMPVLWFFLMHDYQRQRVLMLLDPEKDPLGRGYHIIQSKIAIGSGGVFGKGWLQGTQSQLEFLPERHTDFIFAVFSEEFGLVGVALLLVLYLYVISRCLFISMQAQNSFERLLGGAITLTFFVYVFVNMGMVSGILPVVGVPLPLVSYGGTSMVTLMAGFGILMSIQTHRRLLA
fig|6666666.356227.peg.303	contig-32_1288_829_44	829	44	-	hypothetical protein			atgactcgtcgttacgggatactggcgctggctatcctgacccttttgctggtgaatctgggctggcaggaagagcagcccccgatatcgccagaacggtcggcgacgccctctctggccgatgtgcagttgccagcagaaccggggagcccgcctccccgaatgccaaacgctgaggggatggatggcaaaagcaaagaagtgcccagcagctggcaggcgatgccggatgaactgatcaaccagcttgccagcgagatcagcgacagcgagttgccgctggcgcagcgtgtgagcaatctggaagcaacagaggccgggtggctgagcgagggtgaaagtctgatccggttacaggggcgctatgccctggcgctggatcagttggcgcaggagagc…	MTRRYGILALAILTLLLVNLGWQEEQPPISPERSATPSLADVQLPAEPGSPPPRMPNAEGMDGKSKEVPSSWQAMPDELINQLASEISDSELPLAQRVSNLEATEAGWLSEGESLIRLQGRYALALDQLAQESEQLPLAERLDALSRLQDRWAADHPDLAVELFNPDARLQQARQLWGDEELATLARHFLPAEQAEATLAFAGARQQQLDQRSRYQRELAELEQQLAISQQQMDPALWQQHKEEVLSQWRRDFFAREQGKP
fig|6666666.356227.peg.304	contig-32_1288_2142_826	2142	826	-	Putative phospholipase C	FIG01362290	ff	atgcagaaaaccctcagttatgccgccctgctgctggtcagccagttcccgcaactggcactggccgataccgatgtctatctcaccaacaacaaccctgaaccgctccagatcgacatccgccaaagcggcagcggccagctgcaacccggcagtcagtggcttcagcaccgcacagagctgggcccatgggagagcgccatggtactcagcttcaatcgctatgagggggtaaaagcgggcaagagttatctgttcgaaacccgcgtgaccacagcgggtggcgacgtctatcgcctcaaccagctgatggagggaacctggtggaacaccaccttgcagcacggtggcgagacgccgaccagcgcatccggctggcaaaacgatagggagatccat…	MQKTLSYAALLLVSQFPQLALADTDVYLTNNNPEPLQIDIRQSGSGQLQPGSQWLQHRTELGPWESAMVLSFNRYEGVKAGKSYLFETRVTTAGGDVYRLNQLMEGTWWNTTLQHGGETPTSASGWQNDREIHRVAGPQELAFAAKFTGRYDDLHYMITPPQKREQPEPAEHRLKVASYNVWALPVIASSIGERLTLLPDYLKGYDALLLQEVFDGRREGFLQALAKEYPYQTKILDKPGVNIHDGGVVIVSRYPIVREAQLVYPQCTGTDCFADKGVMYAEVIKGGKAWHLFATHTASFDTDEARKLRQIQFGQIRSLAASLKIPASEAVIYGGDFNVNKRKFADDYANMLANLNAHEPAYGGYTEATFDPRINPYAGGPLSGGANVEYLDYLVVSRE…
fig|6666666.356227.peg.305	contig-32_1288_2185_2346	2185	2346	+	hypothetical protein			atggcgaatgcagaggtcagtttgtttacattttggttacaagtaaatgaattggttttgtttggagctttgtggagctgtaaagcgagcgaggcagcacgcttaaagagagagggggaggagcgagggaaggcgcccgtgtcaggcgccttcaggagttag	MANAEVSLFTFWLQVNELVLFGALWSCKASEAARLKREGEERGKAPVSGAFRS
fig|6666666.356227.peg.306	contig-32_1288_3173_2343	3173	2343	-	Putative membrane protein precursor	FIG00627100	ff	atgttaccccttcccgactcatttatctggggcgcgctggcgctggccgtgctgcttgccctcttccgccagcgtcttcccgcctttgctctgctgggactctccctgctgctggcactgtggcttgaccgaatgacactacccgccctgctggtctcggtcgcaggattactgctggcgtggcgtgcgccaaccctccccgcccgctgggcgatggcggccagagtggtgctgatcctctgggcgattgcgctgaccctgcacctgatccccggcttcaacaatctcaaggtgctggatcaggcgctggcaggccccgccagcgtgccgttcaacatgtatctgaacctcgacaagccgctgctgctctttggcttgctgctggcctgcccgatgctg…	MLPLPDSFIWGALALAVLLALFRQRLPAFALLGLSLLLALWLDRMTLPALLVSVAGLLLAWRAPTLPARWAMAARVVLILWAIALTLHLIPGFNNLKVLDQALAGPASVPFNMYLNLDKPLLLFGLLLACPMLLGKGGAIRWRPLALLLLPLGALLVIAWQLGALKPEVGLPHWWWLFALNNLLFTCVAEEALFRGAIQQGLTERYRPWIGIVVAALLFGAIHLPGGPLLALFATLAGCCYGLAFQLSGRLSVAILIHFAFNFAHLALFTYPLAQR
fig|6666666.356227.peg.307	contig-32_1288_3183_4031	3183	4031	+	probable ABC transporter, periplasmic substrate-binding			ttgatcgaggcaggcggcaaccttaacaagtgggcgtcagcaggacaaccgcgcaggaggtggtcggatcccttctctatactcatcaacagggtaaagggagagcagctgatgaagcactgtctgtggttgttgtgttgttggtgtgtctggctgcaggcggcacccttgctgctggtgaccggtgagttcaccccctataccggcaaggccctgcctgaaggcggcgagagcacccggctggtgacgaccctgctgcaagaggccgggtatcgagagctccaggtcgactacctgccctggccccgcggctatcagttgacccgtaatgggttggttgcggccaccttcccctacgcctggactaccgagcgggccaagctcttccactacagcgct…	MIEAGGNLNKWASAGQPRRRWSDPFSILINRVKGEQLMKHCLWLLCCWCVWLQAAPLLLVTGEFTPYTGKALPEGGESTRLVTTLLQEAGYRELQVDYLPWPRGYQLTRNGLVAATFPYAWTTERAKLFHYSAPIHIDRLSWFTYRGSEAIQAGRWQGLRVCIPLGWSTSHADGVIKRFGLDLQRPKTLAQCLQLLDRKRIDLLPMNETVTRDASRQLFSDPCHLQALPHFRQSDTFYLIISRQYPEAANLLERFNHALAAARADGRYDQLVSRAGKGIDCR
fig|6666666.356227.peg.308	contig-32_1288_4395_4099	4395	4099	-	FIG00361987: hypothetical protein	FIG01467606	ff	atgtctatttacgattttgatgacgaactgccggaagacgaagaacaggaatccaccaagaaagcggctgcacctgccaagaagaaaggcaagcaggtgatgaacactcaggtcaacctgagcccgcgcgatgccagccgtctgaacggcatgcacgttgaagcgatcgccacgctggacgatgtcagcctgccgaagaacgtcatcttcaaggctggcctgatcgccctgggcgaactggaagccagcaagcgcgccgatatcatcgcccgcgtgatcgcagaatcaggccgctaa	MSIYDFDDELPEDEEQESTKKAAAPAKKKGKQVMNTQVNLSPRDASRLNGMHVEAIATLDDVSLPKNVIFKAGLIALGELEASKRADIIARVIAESGR
fig|6666666.356227.peg.309	contig-32_1288_4905_4462	4905	4462	-	hypothetical protein			atggagcaggaattgcgtgcttgcacccgcctgcccgtgatggcccatccctccgatctggactgtgctatggattatgaatttcgccgcgacccgtttggtggctatcgcgcccggttctccatgggccatgaagccatcggtcagtggctgatcgacgaggttggcaaggatgaggagaagctcgacgagctcttctccatcattgatcagctctccaaccgcacccgagtcgaataccggctcaacggcggtgactactccctgctgctgacccatgaagaggcggaggtgaaagccaacgccctcaatatcgagctgggtgaggatcttgacgatctcgcctactacgatgatgaacagctggccatgtgcgggctggaggattttgcccaggtg…	MEQELRACTRLPVMAHPSDLDCAMDYEFRRDPFGGYRARFSMGHEAIGQWLIDEVGKDEEKLDELFSIIDQLSNRTRVEYRLNGGDYSLLLTHEEAEVKANALNIELGEDLDDLAYYDDEQLAMCGLEDFAQVLGSWRAFIRNEDMG
fig|6666666.356227.peg.310	contig-32_1288_5046_6161	5046	6161	+	Sugar diacid utilization regulator SdaR	FIG00040817	isu;D-galactarate,_D-glucarate_and_D-glycerate_catabolism isu;D-galactarate,_D-glucarate_and_D-glycerate_catabolism_-_gjo	atgcagctaaacgataaccttgcccgccagatcgtcgcgcgggcgatgaagatcctgtcgttctcggtcaacgtgatggacgaacacggcctcatcattgcgtccggcaatccggagcggatccatcagcgtcacgaaggggccgtgctggcgctcaccgaaaaccgggtggtggagatcagcgaagcgacagccttgcagctcaaaggggtgcgacccggcatcaatttgcccatctcctatcagggggagctgatcggggtgatcggcatctccggcgatccggaggaagtgcgtgcttacgccgagctggtgcggatgaccgccgagctgatcctggagcaggcggcgctcaccgagcagttgcagtgggacaagcgccacaaggaggagctggtg…	MQLNDNLARQIVARAMKILSFSVNVMDEHGLIIASGNPERIHQRHEGAVLALTENRVVEISEATALQLKGVRPGINLPISYQGELIGVIGISGDPEEVRAYAELVRMTAELILEQAALTEQLQWDKRHKEELVLQLIRGEGRVDQLQQAARFLGLELAQPRVVAVLALEEADPARLRELVHQLENPERDNLVAINGLDEIVVLKPAQLSEGVWQSAQERSRIKQLLARIPHFKVHIAVGDYFAGIDGLARSYQTARDTLRRGMRQAPRKQVYFFEDYRLPVLLGSLADSWQADQLRTPLQKLAREDGKGALQKTLRHYFLQDCDLHRCAEALFIHPNTLRYRLGRIEQITGLNFNKLDDKFLLYLGLNLDL
fig|6666666.356227.peg.311	contig-32_1290_34_189	34	189	+	FIG106692: Outer membrane lipoprotein	FIG01331558	ff	gtggaaaacaagttggtggagctgctgatccgcaacgagcaaaatgcccttatcaacgtgatccaggattatgatcccaccatggtctttgccaatggggacaaggtgcgcattctctacttcgatgatggggtgcgggtcgacaagacttactga	MENKLVELLIRNEQNALINVIQDYDPTMVFANGDKVRILYFDDGVRVDKTY
fig|6666666.356227.peg.312	contig-32_1290_1545_298	1545	298	-	Response regulator	FIG00481866	ff	atgaaacagaagatattgattgtcgaagatagcctgaccatccgccgtatgctgactcaggccattgcccagcagacaggcctcgagattgacgccttcgataccctcgaaggcgctcgtcactgtcggggcgaggagtatgtggtcgcgctggtggacctgaccttgccggatgcgccccgtggcgaagcggtcaacgagctgctggctcgaggtttgccggtggtgatcctcactgccgacatcagcgaggataaacgtgccgcctggctggaaaccggcgtgctggactatgtgatgaaggattcgcgccactcgctgcaatatgccgtcagtctggtgcaccgcctctatctcaaccagtccatcgaagtgctggtggtcgacgactcacgcacc…	MKQKILIVEDSLTIRRMLTQAIAQQTGLEIDAFDTLEGARHCRGEEYVVALVDLTLPDAPRGEAVNELLARGLPVVILTADISEDKRAAWLETGVLDYVMKDSRHSLQYAVSLVHRLYLNQSIEVLVVDDSRTSRHRTMAQLRKQLLQVHEASHAREAMAMLEQHPDIRLALVDYYMPDIDGISLVRMLRERYSKQQLAIIGISVSDKRGLSARYLKQGANDFLNQPFEPEELQCRVSHNLEALEQFNSIQESANRDYLTGLYNRRYWFNEGQKWFEEHQRQQTPLALCVLDVDHFKQVNDHWGHAIGDQLLCHLTRLLTQFFPDAMIARFGGEEFAMMVPHCTVPVLIKRLEGLRQQLRQQPLSPETPLFVRASYGVISVGRISMDEALSVADRLLYQ…
fig|6666666.356227.peg.313	contig-32_1290_2558_1608	2558	1608	-	Thioredoxin reductase (EC 1.8.1.9)		isu;pyrimidine_conversions isu;Thioredoxin-disulfide_reductase isu;Glycine_reductase,_sarcosine_reductase_and_betaine_reductase	atgagccaagtcactcacagcaaattgctgatcttagggtcaggcccggccggttacaccgcggccgtctatgccgcccgcgccaacctcaatcccctgctcatcaccggcatgcagcaagggggtcagctgaccaccaccaccgaagtggaaaactggccaggtgatccggaaggcctgaccggccctgccctgatggagcgcatgaaagcccatgcagagaagttcgatacccgcatcctgtttgatcacatcaacagtgtcgaactgactcagcgcccgttccgtctcaagggcgacaacggcgagtacacctgcgatgccctgatcatcgcgaccggcgcctccgccaagtatctgggtctgccctccgaagaggccttcaaggggcgcggcgtc…	MSQVTHSKLLILGSGPAGYTAAVYAARANLNPLLITGMQQGGQLTTTTEVENWPGDPEGLTGPALMERMKAHAEKFDTRILFDHINSVELTQRPFRLKGDNGEYTCDALIIATGASAKYLGLPSEEAFKGRGVSACATCDGFFYRNQEVAVIGGGNTAVEEALYLANIAKKVHLIHRRDEFRAEKILIKRLHDKVASGNIVLHTHQTLDEVLGDQMGVTGVRLRNTQDNSTSELPLMGVFIAIGHQPNTQIFDGQLEMQNGYLKVRGGLDGFATQTSIEGVFAAGDVADHNYRQAITSAGTGCMAALDAERYLDAQ
fig|6666666.356227.peg.314	contig-32_1290_3610_2744	3610	2744	-	Alanine dehydrogenase (EC 1.4.1.1)	FIG00000895	isu;Pyruvate_Alanine_Serine_Interconversions	atgctgcgtccgggtcaaaccctgttcacctatctgcatctggcgccagacttgccccagaccgaagccctgctgaaaagcggcgccatctgtatcgcctatgaaaccgtcaccgacggccgtggcggcctgcccctgctggcccccatgtcggaagtggccggacgcatgtctattcaggcgggtgcccaggcgctggaaaaatcccgcggtggtagcggagtgctgctcggcggcgtacccggtgtcgaaccggccaaggtggtgatcatcggtggcggcgtggtcggctccaatgcagcccgcatggccattggcctgcgcgctgatgtgaccatcctcgacaacaacgtcgataccttgcgccgtctggataacgagttccagggagcggccaaa…	MLRPGQTLFTYLHLAPDLPQTEALLKSGAICIAYETVTDGRGGLPLLAPMSEVAGRMSIQAGAQALEKSRGGSGVLLGGVPGVEPAKVVIIGGGVVGSNAARMAIGLRADVTILDNNVDTLRRLDNEFQGAAKVVYSNSETLERHLLAADLVIGGVLVPGATAPKLVRRDHIARMKPGSAIVDVAIDQGGCVETSHATTHQDPTYIVDEVVHYCVANMPGAVARTSTVALNNATLPFIIKLAQQGYRQALLSDPNLLHGLNVMEGKLTCKEVAVAHGLAYTDPLTLLN
fig|6666666.356227.peg.315	contig-32_1290_3593_3877	3593	3877	+	hypothetical protein			ttgacccggacgcagcatggcacattcgacaggctgaggttccttgaccttgacgatcatctctgctttggcgaaaacctctgctgcagaggccaaaatttcggctccaacagcgatataatctgcatcgctgaagccaatgccgtttccggcaccgctttggacgaaaacagtatggtttcgtgctgtcagttcacgtacactggccggaaccatgcctacgcggtattcatggttttttatctctttaggtacaccgataatcatgctatccctcgtctatag	MTRTQHGTFDRLRFLDLDDHLCFGENLCCRGQNFGSNSDIICIAEANAVSGTALDENSMVSCCQFTYTGRNHAYAVFMVFYLFRYTDNHAIPRL
fig|6666666.356227.peg.316	contig-32_1290_4010_4501	4010	4501	+	Leucine-responsive regulatory protein, regulator for leucine (or lrp) regulon and high-affinity branched-chain amino acid transport system	FIG00003800	isu;Glutamine,_Glutamate,_Aspartate_and_Asparagine_Biosynthesis	atgatggaagctaagagtcggctaaaggatttggacaggattgaccgcaacattcttaatgaactgcaaaaggatggcaggatttcgaatgttgagttgtccaagcgagttggcctgagtcctacaccgtgtctggaacgggttcgtcgcctcgagcgacaaggttatatcgaaggatatgccgctattctgaaccctcattatctggacgcatctctgctggtgtttgtagagataaccctcaatcgtggggcgcctgatgtgtttgaacagttcaacaaggctgttcaggtgctcgaagagatccaggagtgtcatctggtttccggtgacttcgactacctgctcaagacccgagtcagcgacatgtcggcttaccgccgtctgttgggggaaacc…	MMEAKSRLKDLDRIDRNILNELQKDGRISNVELSKRVGLSPTPCLERVRRLERQGYIEGYAAILNPHYLDASLLVFVEITLNRGAPDVFEQFNKAVQVLEEIQECHLVSGDFDYLLKTRVSDMSAYRRLLGETLLRLPGVNDTRTYVVMEEVKQSSRLVISTR
fig|6666666.356227.peg.317	contig-32_1290_6176_4734	6176	4734	-	hypothetical protein			gtgcggcatcttggccaggttcaccaccaccggctcgccggcgatgtcctgacccaggcccatggtgagcgggttgcggctatcgcggaaggcatcgcagtcgagggtctcgcgcaggtaaacggtctgacgcacccggttgggcagctcaataccgacgaaggtcttgcccgggatcacctcaaccacccgcacactgctggcagagagggaacgggccagatcgcgcgacaagttggtgatcttgctcgccttcatgcccggcgccagatccagctcgaaacgggtaatgaccgggcccggatagacacccaccaccttggcctgcacgttgtagtcggcaagcttggcctccaccagacgccccatgcgatccagctcatccttgctcatcatctg…	MRHLGQVHHHRLAGDVLTQAHGERVAAIAEGIAVEGLAQVNGLTHPVGQLNTDEGLARDHLNHPHTAGREGTGQIARQVGDLARLHARRQIQLETGNDRARIDTHHLGLHVVVGKLGLHQTPHAIQLILAHHLGLGGWTVEQLDTRQRRQRRLRTTLGLGRCDDCRRGDLVVPLGPRQIQIVLIIVIGHSQYRLTAPIGSRHRTFRFGSWRRLVILIIKLGIELEGIVVEFRQPLFGGSLLVLGLGLARPAGVRLIFLIIKRDGPYPAFQQGIRPLVAGLTPATGQPAAKGGREVVNSADRTGTGRTDLLDDGEPGPAGKQSDAGCHEAEQHQVGPDAAKQRHHCRSDHIPHQTTGGEVLHIVEVHAGNGRHAEHGQDKADDPHPQGEVIHIEQTARAP…
fig|6666666.356227.peg.318	contig-32_1296_3_1025	3	1025	+	Outer membrane protein Imp, required for envelope biogenesis / Organic solvent tolerance protein precursor	FIG00019192	isu;ECSIG4-SIG7 icw(1);Lipopolysaccharide_assembly isu;EC49-61	atgtttacctcctacaaccaggaggtacccgataatctggttagccaggaccgcagccgcttcaccgatgcagacagcaaacagctgaccctgaaagagggcaccattacccgaactctgccgtccttccggctcaaggggggcgtcaacttcgatcggccgctcgactggtatgatggcaagggcacccaaaccctggaacccgagttccagtacctctatatcccttacaaaaatcaggacgagatcgggatctacgactccaccaccacccgtcaggactactacagcctgttcagtgaccgccgctttgccggtctcgaccgcatcagcgatgccaatcgggtcaccgttggcctgaccagccgggtctatgacaatgtgggtgatgaacggttg…	MFTSYNQEVPDNLVSQDRSRFTDADSKQLTLKEGTITRTLPSFRLKGGVNFDRPLDWYDGKGTQTLEPEFQYLYIPYKNQDEIGIYDSTTTRQDYYSLFSDRRFAGLDRISDANRVTVGLTSRVYDNVGDERLRLAVAQAFEMTPPKVRLYPSNPESTNARSLLSFEGDARITDEWFAHAGTQYDTSEGEFTAGNGAVEYRTGKLTTQVNYRYIKDGNLDYRYPTNTALAEDLSQAGLVMMAPIADQWQMYGGYYRDIKQDVNIDRKIGVKYDSCCWSINMSLEWHNQPDNVTLKPTSEKVIGLQFEMKGLGSVGTGGRSVTLDTELLPYVRPFNLKGQQ
fig|6666666.356227.peg.319	contig-32_1296_1046_2350	1046	2350	+	Survival protein SurA precursor (Peptidyl-prolyl cis-trans isomerase SurA) (EC 5.2.1.8)	FIG00036406	isu;Periplasmic_Stress_Response icw(2);ECSIG4-SIG7 isu;Lipopolysaccharide_assembly isu;Peptidyl-prolyl_cis-trans_isomerase icw(3);EC49-61	atggatatgaaaaagaccctgattgccctgctgaccgcgggaatgttcggtgccatgagccaggccgcactggctgcgcccgagctgatggacaaggtgctggccgtggtcaacaaggacgtggtgctgtccagccaacaggacgcactggtcaacaaggtaaaactctccgcccaggagagcggccagtccctgcctgacgatgccaccctgcgcaaacaggcgctggatcgcctgatccaggagagcctgcagctgcaactggcggagcgccaggggctgaagatcagcgacacccagctggaacaggctattcagggcatcgctgccgacaacaagatgaccctggatcagctgcgcgcccagctcgcccgtgaagggatgacctatgcccagtat…	MDMKKTLIALLTAGMFGAMSQAALAAPELMDKVLAVVNKDVVLSSQQDALVNKVKLSAQESGQSLPDDATLRKQALDRLIQESLQLQLAERQGLKISDTQLEQAIQGIAADNKMTLDQLRAQLAREGMTYAQYREEVRREILMNEVRRNQVRRRINISEQEVKQVVEILKKQGQQQNEYHVGHIQIALPDNPTAAQLDAAKSKIERILAALKQGADFRKLAIAESNGPKALEGGDWGWMSPQEMPTLMAEAVQGAKKGDIVGPLRSGAGLHIVKVFDTKGQQQVMQTEVKARHILIKPSIILSEEKAKGMLDGILHDIKSGKASFASMAEKYSEDPGSAVQGGELGWSDPNVYVPEFRDMVNRLQPGQISTPFRTSHGWHIVQVEDRRSQDATDKAQEQ…
fig|6666666.356227.peg.320	contig-32_1296_2350_3345	2350	3345	+	4-hydroxythreonine-4-phosphate dehydrogenase (EC 1.1.1.262)	FIG00000520	icw(1);ECSIG4-SIG7 isu;Pyridoxin_(Vitamin_B6)_Biosynthesis icw(2);EC49-61	atgagctgccgtcgccttgccgttaccccgggcgaaccggccgggatcggcccggacctggtgctgcagattgcccggcaggattggccccaccagttggtggtgatcgccgatccggcgctgctgcgcgagcgggcaaccctgctggggctcagcatcgagcttgagccctacgatgccgccgcacctgcccgcccccagcgagcgggcaccctgaccgtctgtccggtcaccctcggcgcccccgtggtgccgggcgagctgaacgaaggcaatggcgcctatgtgctggcgaccctgcagcgtgcctgcgatggcaacatgagcggcgaatttgccgccgtggtgaccggaccggtgcacaaggggatcatcaaccaggccggggtctcgttcagc…	MSCRRLAVTPGEPAGIGPDLVLQIARQDWPHQLVVIADPALLRERATLLGLSIELEPYDAAAPARPQRAGTLTVCPVTLGAPVVPGELNEGNGAYVLATLQRACDGNMSGEFAAVVTGPVHKGIINQAGVSFSGHTEFFAQQSNTADVVMMLATEGLRVALATTHIPLAYVAMAITEDRLGKVIRILNEDLATKFGIAKPRIYVCGLNPHAGEGGHLGREEIDVIEPALATLRQEGIDLVGPLPADTLFQEKYLKDADAVLAMYHDQGLPVLKYKGFGSSVNITLGLPFIRTSVDHGTALDLAGKGLADPGSLVTAINHAIKMVEKKRYEQ
fig|6666666.356227.peg.321	contig-32_1296_3353_4147	3353	4147	+	SSU rRNA (adenine(1518)-N(6)/adenine(1519)-N(6))-dimethyltransferase (EC 2.1.1.182)	FIG00000225	isu;RNA_methylation icw(3);ECSIG4-SIG7 isu;Ribosome_biogenesis_bacterial icw(4);EC49-61	atgggccacacggcccgtaagcgtttcggtcagaacttcttgcacgaccggtatgtgatcgatcaaatcgtcgccgccatcaacccgcagccgggtcagaatctggtggagatcggtccgggtctggccgcgctgaccgagccggttgccgcccagatggacaaaatgaccgtggtcgagcttgaccgggacctggcagctcgcctgcgcgagcacccgaccctcaaagacaagctgaccgtcatcgaagcggatgccatgcgtttcgacttcggcaccctgatgggtgaaggcaaggggccgctgcgcatcttcggcaacctgccctacaacatctccaccccgctcatcttccacctgtgcgaatttgccgaccgggttgaagacatgcacttcatg…	MGHTARKRFGQNFLHDRYVIDQIVAAINPQPGQNLVEIGPGLAALTEPVAAQMDKMTVVELDRDLAARLREHPTLKDKLTVIEADAMRFDFGTLMGEGKGPLRIFGNLPYNISTPLIFHLCEFADRVEDMHFMLQKEVVLRLAAGPGSKAYGRLSVMTQYYCQVVPVLEVGPGAFKPAPKVDSAVVRLIPHKNPTIVAKDIRCLNRVCTEGFGQRRKTIRNSFSNFITDAQLTELGIDGNLRPENLSLEQFVMIANWLADQQQA
fig|6666666.356227.peg.322	contig-32_1296_4188_4514	4188	4514	+	ApaG protein	FIG00001142	icw(5);EC49-61	gtgtatgtggcgggttccaaagacccttaccagtttcactatctgatcgagattgagaatctggggcccggcccggtgcaactgctgcatcggcgctggctcatcaccgatgccaatggcaagatgctggaagtggcaggcccgggcgtggtcggggaacaacccgtcattgccgaaggtgagacctaccgctaccagagcggcgtgccgctggcgaccccgcttggggtgatggaagggagctataccctgcaagatggctctggtcagcagttcgaggcgcctatcgcccccttcacgctggctatccccaatattatcaactga	MYVAGSKDPYQFHYLIEIENLGPGPVQLLHRRWLITDANGKMLEVAGPGVVGEQPVIAEGETYRYQSGVPLATPLGVMEGSYTLQDGSGQQFEAPIAPFTLAIPNIIN
fig|6666666.356227.peg.323	contig-32_1296_4521_5342	4521	5342	+	Bis(5'-nucleosyl)-tetraphosphatase, symmetrical (EC 3.6.1.41)	FIG00020647	icw(1);EC49-61	atggcgaactgttttgtcggtgacatccagggctgttacgacgacttgcgccgtctgctggatcttgccgcgttcgatcccgaaaatgacgtgctctggctctgcggcgatctggtcgcccgcggcccggactccctcaataccctgcgttttgtcaaagggctgggcaaccgcgccgtcaccgtgctcggcaaccacgacctgcacctgctggccgtcgccgatggcgttgcaccgctcaagaagaaagacaagctgcaaagcctgatggatgccccggatcgggatgaactgctggagtggctgcgccaccgcccgctactggccgaacatccggatctgcccatcatgatggtgcatgccgggatttcccccgcatgggatgtccgcaccgcgcgc…	MANCFVGDIQGCYDDLRRLLDLAAFDPENDVLWLCGDLVARGPDSLNTLRFVKGLGNRAVTVLGNHDLHLLAVADGVAPLKKKDKLQSLMDAPDRDELLEWLRHRPLLAEHPDLPIMMVHAGISPAWDVRTARNCAREVESLLRGDQYSWLLHNMYGDQPDGWKDDLVGIDRYRYIINTFTRMRFCYFDGRLDFKCKKGPKESTPGLRPWFEQREHHVDDPILVFGHWAALMGNTGKSDIKALDTGCVWGNSLTLWRYEDDALIATPCPVHAS
fig|6666666.356227.peg.324	contig-32_1296_6043_5462	6043	5462	-	FIG00361726: hypothetical protein	FIG01551385	ff	atgtatgtcggctatctgtcgtgtcacctttcgcggcgcaagccctatgctggccctgtcaattaccacaaggagttcgagatgatcgtcaggaagttgagattgcaacggggttggtcccaggatcagttggcaacgttgactggtttgagtgtccgcactatccagcggatcgagcaggggcagcaacccggactggaatctctcaaggccctggccgccgtctttgaactcgatgtggctcaactggatggatcagagcaacaggagcgcgagatgagaggaagtgacactatgggtcaggatgcggtgcaggtatcggcagaggagcgggcggcaatgcgctatgtggaggagctcaagggcttctatcaccatgtcgccagctacgtggtggtg…	MYVGYLSCHLSRRKPYAGPVNYHKEFEMIVRKLRLQRGWSQDQLATLTGLSVRTIQRIEQGQQPGLESLKALAAVFELDVAQLDGSEQQEREMRGSDTMGQDAVQVSAEERAAMRYVEELKGFYHHVASYVVVICGLFVINYLSNPEYIWAWWPTLGWGLGLASHAVRVFQPFKLFGPEWERRQIEKRLGRKL
fig|6666666.356227.peg.325	contig-32_1296_6487_6086	6487	6086	-	putative glyoxalase	FIG01436663	ff	atggtaccggagctgtcggttaccgatctggctcgatctctggttttctataccggtttgttgggcttctcggtccgctatcggcgcgatgaccctccttttgcttatcttgaacagcaacaggtacaactgatgctggagcaggtacatccggcgggttggcaggtcggggcgctggagccaccgttcggtcgggggatcaatctgcagatggagctgaccgagatccagccgctactcgaccgcttgcaggccgccgggattgcacttttccggcagcccactgaggtctggtatccagtgggcgagatgctggccgggcagcgcgaatttttgctgcaggatcccgatggttatctgttacggtttgtgcaatatctgggggaacgagcggctgac…	MVPELSVTDLARSLVFYTGLLGFSVRYRRDDPPFAYLEQQQVQLMLEQVHPAGWQVGALEPPFGRGINLQMELTEIQPLLDRLQAAGIALFRQPTEVWYPVGEMLAGQREFLLQDPDGYLLRFVQYLGERAAD
fig|6666666.356227.peg.326	contig-32_1296_6685_6536	6685	6536	-	FIG00361586: hypothetical protein	FIG01794161	ff	gtgggagacccggagcaggttcgtcacggcctcaaggccctgctggcggaaacccgtgccgatgagctgatgttcaatgggcccatcgtcgatcatcaggcccgactgcgctcctttgaaattgccgccgagctgatgcagagcctgtaa	MGDPEQVRHGLKALLAETRADELMFNGPIVDHQARLRSFEIAAELMQSL
fig|6666666.356227.peg.327	contig-32_1305_74_547	74	547	+	Adenosylmethionine-8-amino-7-oxononanoate aminotransferase (EC 2.6.1.62)	FIG00012547	isu;Biotin_biosynthesis_Experimental	atgtgtctgggcaaggcgcttaccggcggctacctcaccctctcggcgaccctgaccaccgagcatgtcgcccgtaccatctgtgacggcaaggcgggcgtttttatgcacggccccacctttatgggcaacccgctcgcctgcgcggtggccaacgcctccatcgatctgctgctggcctcaccgtggcaggagcgggtgcgcgccatcgagcatcagctgcgtaccgagctggtggagctgaccctgcacccggcggtcgcggatgtgcgggtgctcggcgccatcggggtggtggagatgaaagagcgggtggatgtggcgcgcatccagcgcaagtttgtcgaactgggcgcctggatccgcccctttggcaagctggtctacctgatgcccccc…	MCLGKALTGGYLTLSATLTTEHVARTICDGKAGVFMHGPTFMGNPLACAVANASIDLLLASPWQERVRAIEHQLRTELVELTLHPAVADVRVLGAIGVVEMKERVDVARIQRKFVELGAWIRPFGKLVYLMPPFVITPEELRVLTGAIRQAITEGEF
fig|6666666.356227.peg.328	contig-32_1305_724_1536	724	1536	+	Methyl-accepting chemotaxis protein	FIG01954797	ff	atgcgcctctccattgctgccaaaatcaactttttcctgctcttcatcttctccatggtactggtcttctccgcagcctatcaggcggtgcgcgagcgcgatctcatcctgaccctcatcaaggagcagagccgcgagcagaccgaagcctatttcgacggcctcaacatgctgatgctgaccggcaagatggatgcccgcgataccctgcgcggcaagtttctcgaccacgcccatgtggaggatgcccgcatcgtccgtggcgacgcggtgagcaaacagttcgggccgggacgggagacagagcaggtaaaagatgagtttgatgagctggctctggctggcaaagggagtctggaggtggtgcacaacggcatgcacagccgtctggtggtcacc…	MRLSIAAKINFFLLFIFSMVLVFSAAYQAVRERDLILTLIKEQSREQTEAYFDGLNMLMLTGKMDARDTLRGKFLDHAHVEDARIVRGDAVSKQFGPGRETEQVKDEFDELALAGKGSLEVVHNGMHSRLVVTRPLLAKKDFRGTDCTSCHLVPENTVLGAVRFDYSLDSLFTRVEQNILTSALILTGIFGMGLLLTLWVIRTWIVRPLNQLTRSMEEATDLHDFGHRLEGDDGDEIGRVAVAYNQMLDSVERQLGKRTKASRQEPDQPR
fig|6666666.356227.peg.329	contig-32_1305_1890_1546	1890	1546	-	hypothetical protein			gtgaaagatcggcggcatgggccagattggctgacacgggtgttgcaggggctggtgatgctctgctggggcggctttatcgtgctgctctccctttaccactatgcccgacccgaaattgcctacggttttctggtctatggcgggatcgaggtgcgcgattattgggacccggcccttaccccctggctggtctgcgggctctggagctgctgcgccctgacgctggcggtgttgctgctggagcgcaagcgcagccgccgtcaggatgactcccggcatgtcaatctggctatcctgctactggtgctgatcgccagcttgctcttctactacgtcggttaa	MKDRRHGPDWLTRVLQGLVMLCWGGFIVLLSLYHYARPEIAYGFLVYGGIEVRDYWDPALTPWLVCGLWSCCALTLAVLLLERKRSRRQDDSRHVNLAILLLVLIASLLFYYVG
fig|6666666.356227.peg.330	contig-32_1305_2091_3491	2091	3491	+	Asparaginyl-tRNA synthetase (EC 6.1.1.22)	FIG00000636	isu;tRNA_aminoacylation,_Asp_and_Asn	atgacgcacgcatccgtagtagatgtgctggccggtaagtatccggtcggcaccacccaaactgtcaaagggtggatccggactcgccgtgattccaaggcggggatctcatttttggccatttccgatggctcctgtttccatccggtacaggcagttgtccccaataccctggccaattacgagaatgaagtgctgcgtctgaccactgcctgctccgtggaagtgaccggcgtggttgccgcctctcagggcagcggccaggctttcgaactgcaggcgaccgaggtgaaggtagtcggctgggtcgaagatccggacacctacccgatggccgccaagcgccacagcatcgaatacctgcgtgaacaggcccacctgcgcccgcgcaccaacatc…	MTHASVVDVLAGKYPVGTTQTVKGWIRTRRDSKAGISFLAISDGSCFHPVQAVVPNTLANYENEVLRLTTACSVEVTGVVAASQGSGQAFELQATEVKVVGWVEDPDTYPMAAKRHSIEYLREQAHLRPRTNIVGAVTRVRHCLAQAIHRFFHEEGFLWVATPLITASDTEGAGEMFRVSTLDMENLPRTDAGKVDYNEDFFGKEAFLTVSGQLNAETYACALSKVYTFGPTFRAENSNTSRHLAEFWMVEPEVAFNDLEDNAALAEAMLKYVFNAVLTERRDDLEFFAQHVDKDAIGRLERFVSSDFAQIDYTDAIEVLKNCGKKFEFPVSWGIDLSSEHERYLAEEHFKSPVVVKNYPKDIKAFYMRLNDDGKTVAAMDVLAPGIGEIIGGSQREER…
fig|6666666.356227.peg.331	contig-32_1305_3602_4357	3602	4357	+	hypothetical protein			atgggatatcgcctgctgctctcgctattgctgtcctgcatgcctgttcaactgtgggccgagcccgttcgtctgaccaccctggagtggcccccctacaccagccagagcctgcccgatggcggccttaccggtcatatcgtcaaacgtgcctttgccgaagcgggactggaggtgatattcgacttctacccctggcagcgggcagtgcggctggcggccgacccgacccagccttatagcggctattttcccgagtacctctccgacaccctgcccaccctgtggcgcagctcccccagcgtaggcgacagcgtgctgggtatggcgcagcgctcaggcccccccatcccctggcagcagctcacggatctcgccccctaccggatcggcgtggtg…	MGYRLLLSLLLSCMPVQLWAEPVRLTTLEWPPYTSQSLPDGGLTGHIVKRAFAEAGLEVIFDFYPWQRAVRLAADPTQPYSGYFPEYLSDTLPTLWRSSPSVGDSVLGMAQRSGPPIPWQQLTDLAPYRIGVVEGYVNTREFDALMASKRLNTAAVDADLLNLRKLQRDRLDLAVIDRDVFHWLINHDRKLSSAGLQFHPKILEHKSLHIMFRPDQQALQQRVAQAIARLDIAKLSEDYQRRYLQQGPAAK
fig|6666666.356227.peg.332	contig-32_1305_4489_4373	4489	4373	-	hypothetical protein			atggtggcagcacagtgcggcaacagaactgcaggggaggggcataaaaagggctcgattgcggcagaagagggtgaaaaagccagcgctcagactatttttgccagcaagggctga	MVAAQCGNRTAGEGHKKGSIAAEEGEKASAQTIFASKG
fig|6666666.356227.peg.333	contig-32_1305_4732_6075	4732	6075	+	anaerobic C4-dicarboxylate membrane transporter	FIG01059225	ff	atgatcttgatggaatttttagtggtactcggctgcttgctgctgggtacccgctttgggggcatgggactcggtctcatcagtggtatcggtctcttcctgctgaccttcgtcttcggcctggtgccgggcgaaccgcctgttcaggtaatgctgaccattctggcggtgatcggctgtgccgccaccctgcagactgctggtggcctcaacctgatgatgcaagtggccgagcgcctgctgcgccgtcacccgcaatacatcactatcctggcaccgctcaccacctggaccctcaccttcctgtgcggtaccggccacgtggtctacaccatgttccccatcatcgctgacatcgcgctgcagaagaacatccgtcccgagcgcccgatggccgtg…	MILMEFLVVLGCLLLGTRFGGMGLGLISGIGLFLLTFVFGLVPGEPPVQVMLTILAVIGCAATLQTAGGLNLMMQVAERLLRRHPQYITILAPLTTWTLTFLCGTGHVVYTMFPIIADIALQKNIRPERPMAVASVASQMAICASPVSVAVVSMVSILAAGHGIGQAYGLLDILMIAIPSSLTGVIVAALWSLRRGKDLDKDEEFQAKIKDPEQRAFIYGGGETLLNTKFPKEAYWSTWIFFAAIAAVVLLGANEGLRPVFTIKDKTGPLSMNLVIQMMMLIAGAIILMRCKVKPGEIANGAVFKAGMVAIFSVFGVAWMSETFFQAHMPLLKETLAHVVQAQPWTYALVLFLISKLVNSQAAALTAIAPMGLALGVEPKLLIAFLPASYGYFVLPTYP…
fig|6666666.356227.peg.334	contig-32_1315_202_825	202	825	+	Probable transmembrane protein	FIG01276430	ff	atgaaacgcagaagagttccccttcacaacaacaaatgggtacgccgcctccatgcctgggccggtttttttaccctcgccctgatgctgatgtacggcatcaccggtctctggctgcaacaccgtgccgtgttgcccatccccggcccccacaccgacaaatcgagtgaagagatagtgctcaaggcaccactcaccagcccggagcagctgaaaagcctgctgcaacagcgctatcccgatacctttgccgacgggcgaaccatgatcaccccggcccagaccctgcccaccccgaacggcccgctcaccctgcccgccaagtgggagatgcgcggcgtcaccctcagccagagcgtggccgccagctatgttgagggtaccctgctggtacgtacc…	MKRRRVPLHNNKWVRRLHAWAGFFTLALMLMYGITGLWLQHRAVLPIPGPHTDKSSEEIVLKAPLTSPEQLKSLLQQRYPDTFADGRTMITPAQTLPTPNGPLTLPAKWEMRGVTLSQSVAASYVEGTLLVRTDLQLANFAASLNRLHRGMGTGLGWQLFGDIAALALLLLALTSLFMWTKLHGTPRAIIALTLAGSLGTLLFALLG
fig|6666666.356227.peg.335	contig-32_1315_1036_914	1036	914	-	hypothetical protein			atgatggccttttgttttttggcgttcctgcgcattggtgcgttgctgctgagcaggcagtacttcccgttacctcttggtatcccttctcttttcccgctctccattatttccttttcttga	MMAFCFLAFLRIGALLLSRQYFPLPLGIPSLFPLSIISFS
fig|6666666.356227.rna.2	contig-32_1315_1150_1065	1150	1065	-	tRNA-Leu-CAA			gcccgggtggcgaaatcggtagacgcagcggattcaaaatccgccggtgaataaccgtgtcggttcgagtccgaccccgggcacca
fig|6666666.356227.peg.336	contig-32_1315_1294_1827	1294	1827	+	FIG023103: Predicted transmembrane protein	FIG00950386	ff	atggccaagcctaaaaaagtccaacaaaaatccccctctcccgccactcagccatacccgtcagcgggtctgctgcgtcgcctcggcgccctcatctatgatgcgctggtggtgacttcgctgctgatcatcgctggctttatcggcatgggtgtcgccaagctgttgctggtcaccggcatggccagcgtaccggcgggtgaagataccgtctggttgctgacccgccaccacctgagcctgatctacaccctgtggctcgccttcgtcatctgtggtttctacacctggttctggacccgtgctggccagaccgtcggcatgcgcgcctggcggctgcgcattcagaacgaggatggcagccacatccgcgttacccaggcgctgatccgtctcgct…	MAKPKKVQQKSPSPATQPYPSAGLLRRLGALIYDALVVTSLLIIAGFIGMGVAKLLLVTGMASVPAGEDTVWLLTRHHLSLIYTLWLAFVICGFYTWFWTRAGQTVGMRAWRLRIQNEDGSHIRVTQALIRLATAAFGLGNLMCLFNRQHPRAFQDIWAECEVIVLSKQENLELLSK
fig|6666666.356227.peg.337	contig-32_1315_2972_1902	2972	1902	-	FIG000906: Predicted Permease	FIG00000906	ff	atgtttggcattctcgatagatatatcggtcgggtcatctttatgtcgatcctgctgtgtgaaatcacgctggttggtctggcggggctcatcaagtatgtggagcagctcaagtcggtcggtgacggcaactacgacatgatcaacgccctctactatgtgctgctctccatgcccaaggaggcggtgctcttcttcccgctggccgcgttgctgggtggcctgattggtctgggtcagctggcgaccagctccgagctggtggtgatgcaggcggcgggtcgctccaagatcagtatcgtgatggcggcgctcaagacggcgatcccgctgatgatcatggtggggttgatgggggaatatgtggcccccatcgccaagcggatggccgatgacatc…	MFGILDRYIGRVIFMSILLCEITLVGLAGLIKYVEQLKSVGDGNYDMINALYYVLLSMPKEAVLFFPLAALLGGLIGLGQLATSSELVVMQAAGRSKISIVMAALKTAIPLMIMVGLMGEYVAPIAKRMADDIKAGALSEGRLTVSAYGVWARDGNNFVNINGVRNDGALTGITLYRFTPERKLIDVVQAQEGVFERHHWLLKQTQVTRFDDPAQIRSEQHDKMEWSSELTPKQLGVVSIDPENLSVSGLLDYIGYLDANKQDAGRYKLEMWRKLLSPLSVVAMILLASSFIFGPLRSVSMGARMLMGIMTGFAVYVSDRVFGPISLVYAVPPILAAIAPSLLFGGISFYILSRKQ
fig|6666666.356227.peg.338	contig-32_1315_4104_2998	4104	2998	-	FIG000988: Predicted permease	FIG00000988	ff	gtgatcgttttccgatatttgttcagggaaaccctgaaaacccagctggcagtgttattcgtattgctgcttatctttgtcagccaacaatttatcaagatcatcggtgacgctgccgatggcgaggtgccgacacgtctggtctccaccctgctgctgctcaacttgcccaatatggcgctgttgatgctgcctatcagtctctttttagccattttgtttgcccatggtcgcctctacgccgaaagcgagatgacggtgatgcatgcggtcggcttcagccaccgtttcgtgatgcgcagcgccatgttgctggccttgctgacggcggtggtcgcggcgttcaacaccggctggatcgccccgcaagccaaggagcgcgagtatcaggtgatcgac…	MIVFRYLFRETLKTQLAVLFVLLLIFVSQQFIKIIGDAADGEVPTRLVSTLLLLNLPNMALLMLPISLFLAILFAHGRLYAESEMTVMHAVGFSHRFVMRSAMLLALLTAVVAAFNTGWIAPQAKEREYQVIDEFKSDPGISFLQAGRFMELDKGRLVAYIQDLNDNGSKLQKIFVLQRAEGNNPPSVVVATEGVVTVDENGLQWLTLMDGSRYEGNFSGKQFQISDFREYGLVIRQQEMERSNRKAAAKPTMELFGTQDNAMMAELQWRISLPLSIPVLTLLVVPLARVNPRQGRYAKLLPAIMLYLSYFLLLSAARSAIDSGRLPYWPGMFLVPLGYLLFIGLPLNLQGTSWWNGVKGRYFNRKSA
fig|6666666.356227.peg.339	contig-32_1315_4283_5791	4283	5791	+	Cytosol aminopeptidase PepA (EC 3.4.11.1)	FIG00000336	isu;Aminopeptidases_(EC_3.4.11.-)	atggagttcagtgtaaagagtggcagtccagagaagcaacggagcgcctgcgtcgtagtcggcgtatttgagcctcgtcgcctctctccggttgccgaacaactggacaagatcagcgatggctatatcagttcgctgctgcgccgtggcgacctggaagggaaaccaggccagatgctgctgctgcatcaagtaccgggcgtgctcagcgagcgcgtactgctggtcggatgcggcaaggagcgggaactcgacgaacgccagtacaagcagatcatcaacaagaccatcaccaccctgaacgaaaccggttccatggaagcggtctgcttcctcaccgagctgcacgtcaagggtcgggatacctattggaaggtgcgccaggcggtagaaaccacc…	MEFSVKSGSPEKQRSACVVVGVFEPRRLSPVAEQLDKISDGYISSLLRRGDLEGKPGQMLLLHQVPGVLSERVLLVGCGKERELDERQYKQIINKTITTLNETGSMEAVCFLTELHVKGRDTYWKVRQAVETTKAGLYSFDQFKTNKAEPRRPLRKLVFNVPTRRELTIGEKAIAHGLAVAKGVRVCRDVANMPPNVCNPAYLASQARRLADAYDNITTKVVGEQEMAELGMNSYLAVARGSDNEAMMAIIEYKGHPDAKPIVLVGKGLTFDSGGISIKPADGMDEMKYDMGGAASVLGTMHALAQLQLPINVIGVLAGCENMPGGNAYRPGDILTSMSGQTIEVLNTDAEGRLVLCDALTYVDRFDPETVIDVATLTGACVIALGHHTSGLLANHNPL…
fig|6666666.356227.peg.340	contig-32_1315_5888_6421	5888	6421	+	DNA polymerase III chi subunit (EC 2.7.7.7)	FIG00023690	ff	gtgagctgcggacgggaaacgccccgtcagcctcatgaggcggtcaacagtccgtcaccgcaaaacgggatcaacctgatgagccaagtgaccttttacctgatgagcgaacaggatgacgcgcaggcctctgcggtcgagcgactggcctgcactcttgcggccgagtcgtggggggcgggccatatctacctgttctgcaacgatgaggcccaggccctgcgtctggacgagctgttgtggcaactgccgccggagcgcttcgtgccgcaccagctgcaaagcgaaagcggcatggccccggtggagatcggctatcagccaccgaaacggcgctacgcccgcctcatcaatctggccactgcgacacctttgtttgcaggacacttcgctcaagtg…	MSCGRETPRQPHEAVNSPSPQNGINLMSQVTFYLMSEQDDAQASAVERLACTLAAESWGAGHIYLFCNDEAQALRLDELLWQLPPERFVPHQLQSESGMAPVEIGYQPPKRRYARLINLATATPLFAGHFAQVVDFVPTDETQKQQARERYKHYRQAGHTLEMRDQPVLAAPDPAQP
fig|6666666.356227.peg.341	contig-32_1316_42_1385	42	1385	+	Evolved beta-D-galactosidase, alpha subunit	FIG00005042	icw(1);Lactose_utilization	atggatggcctcatctatccggatcagaccccggggccgggcctgcgtgaatacaagcaggtgatctgcccggtcaaggtgcgggcgctggatctggcgagcggcaagctggcggtggaaaaccgctactggttctccactctcgacgatatccgcctgctggtcgaggtgaaggccgagggcgagctgctggccagccagcaaatccggttggaagggattgcccccggtgccaccaccgagctgcagctcgaactgccatccctcgatgggcgggagaccttcgtccagctgcgggtcatcaaggccaccgccacccgctacagcgcggcagagcacgagctgggccagtaccagttccagctgaaagagtcgactcgccagctgcagccctttgcc…	MDGLIYPDQTPGPGLREYKQVICPVKVRALDLASGKLAVENRYWFSTLDDIRLLVEVKAEGELLASQQIRLEGIAPGATTELQLELPSLDGRETFVQLRVIKATATRYSAAEHELGQYQFQLKESTRQLQPFANPNATPLQIADERLDLTLSGSGFALRFSRLDGKLVSWQQDGIELIERAPRLTFFKPMIDNHKQEYESLWHPNHLQIMQEHFRTLSWRQLGEAVEVTVESLIAPPVFDFGMRCRYVYTLSPNGQLHVALSGQPYGGYDDIIPKIGFELGIRQDLDRVHYYGMGPGENYQDSRQSNWIDSFQSTVSEMWEHYPFPQDNGNRQQVRWATLTNRHGAGLYVRPDASINLSVWPYSWEHIHAAQHINELEPCGYLTLNLDHKVLGLGSNSW…
fig|6666666.356227.peg.342	contig-32_1316_1382_1837	1382	1837	+	Evolved beta-D-galactosidase, beta subunit	FIG00004957	isu;Lactose_utilization	atgatcaccctggacaacctgaccctgttcaaaaacatctaccgggagggcaagaagtggggccgctgcgtggaggccatcaacaacttgccggacctcaagcccggcatctgtcactccatcggtgactccctcacctaccgcttgcaggagggggccagcccggccacttccctgttcgaggggcagcgtcgctacttcgacgtccactactacctggaaggggaagagacggtggagtgggctgccaagcgcgagctgggtgtcgagcagccctatgacgacaccacggatcgcgagtggctggccggtgaggtgcgtgagcgccagaaagtcggcaacggtcaggtggtgatcttcgagaacgacgaggcctaccgcttcgtcggcgatgcgccg…	MITLDNLTLFKNIYREGKKWGRCVEAINNLPDLKPGICHSIGDSLTYRLQEGASPATSLFEGQRRYFDVHYYLEGEETVEWAAKRELGVEQPYDDTTDREWLAGEVRERQKVGNGQVVIFENDEAYRFVGDAPVRKLIIKVTVEGGYFKNK
fig|6666666.356227.peg.343	contig-32_1316_1941_3386	1941	3386	+	FIG00553873: hypothetical protein	FIG00553873	ff	atgtctgattccaaacggaatacgataggcaagtttggtctgctgtcgctcaccttcgcggcggtattcagcttcaacaacgtcatcaacaacaacatcgagatcggtctggcctcggccccgatgttctttctggccaccattttttacttcattccgttctgcctgatcattgcggagtttgtgtcactgaacaaaaactccgaagcgggggtgtatgcctgggtgaagagctccctcggcggtcgctgggcctttatctccgcctacacctactggttcgtgaacctgttcttcttcacctcgctgctgccgcgggtcatcgcctacgcctcctatgcctttttgggctacgaatatattttcaccccgctggcgaccactttcttaagcatggtg…	MSDSKRNTIGKFGLLSLTFAAVFSFNNVINNNIEIGLASAPMFFLATIFYFIPFCLIIAEFVSLNKNSEAGVYAWVKSSLGGRWAFISAYTYWFVNLFFFTSLLPRVIAYASYAFLGYEYIFTPLATTFLSMVLFAFATYVSTNGAKMLGPITSVTSSLMLLLTLSYILLAGTALVGGVQPADPITVEAMVPDFSWAFLGITTWIFMAAGGAESVAVYVNDVKGGSKSFVKVIIIAGIFIGVLYSIASLLINVFVPSGTLKYTGGSVQVFEGLAAYFGLPEILMNRFVGLVSFTAMFGSLLMWTATPVKIFFSEIPAGIFGKKTVELNENGVPARAAWIQYLIVLPLMVIPTLGSNTAQDLMNTVINMTAAASMLPPLFIMLAYLNLRLKLDHLPREFK…
fig|6666666.356227.peg.344	contig-32_1316_3463_3801	3463	3801	+	tRNA-binding protein YgjH	FIG00003640	isu;tRNA_aminoacylation,_Met	atgagcgagacgatcgagtttgccgaattcaaacgggtcgagatgaaggtgggcaaggtgctggaggtggtgcgtcaccccggggccgacaaactctacatcgtccagatcgacgtggggggcgagcggccgctgcagactgtcaccagtctggtgccttactacagcgaagaggagctgatgggcagcgaggtggtggtactgaccaacctcaagcccaccaaaatgcgcggtgagcgatccgagtgcatgttgctgtgcgccgagaccccggacgagagccagagcgtgctgttgcaaccgcgggtgccgatggcgccgggcactccgatcgtctga	MSETIEFAEFKRVEMKVGKVLEVVRHPGADKLYIVQIDVGGERPLQTVTSLVPYYSEEELMGSEVVVLTNLKPTKMRGERSECMLLCAETPDESQSVLLQPRVPMAPGTPIV
fig|6666666.356227.peg.345	contig-32_1316_3968_5413	3968	5413	+	FIG00553873: hypothetical protein	FIG00553873	ff	atgtctgaatccgtacgcggcaccataggcaagtttgccctgttgtcgatgacctttgccgccgtgttcaacgtgcgcaacatcgtcaacaacaacatcgagctggggcttagctccgcccccatcttcctgctggcgaccatcgtctacttcatcccgttcgtcttcatcattgccgagttcgtctcggccaacaaaaactccgagtcggggatgtacgactggcttaaaaaaccgctcggcacccggatggcctatctgggctcgtttctctactggttcgtgaacctgttctggttcgtttccctgctgcccaacgtcatcgcctacgcctcatacgccatgctggggtacgagtacagcttctcgcccatggtcacctcgatcatctccatcgtg…	MSESVRGTIGKFALLSMTFAAVFNVRNIVNNNIELGLSSAPIFLLATIVYFIPFVFIIAEFVSANKNSESGMYDWLKKPLGTRMAYLGSFLYWFVNLFWFVSLLPNVIAYASYAMLGYEYSFSPMVTSIISIVLFAAATHISTKGASWLGKIAEIVAYGVFALFAIYVLGALMALSGDHVPAQPITLEAMTPTVNWATLGIMCWIFQAAGGAETAAAYLNDVKGGQKSFIKVIISAGIVIGAMYAVGSLLVNVFVPRESLTYAGGMVEIFTGMAQYFGLSEALVGRFVGVVLFIAMFGSMMMWTSAPVKIHFSEIPQGVYGEKTTQLNKHGVPVRAAWWQFVFVFAMLVVNGFGSESVQQMMNTAINLTAGTAMLPPIFIMVAYFVFRWKHDDTPRDFR…
fig|6666666.356227.peg.346	contig-32_1321_34_150	34	150	+	hypothetical protein			atgacaagggctttttcagcaaaaaagttcgttcgctcagatatcaagcaaccacctctttttttgctcgaaatggcatcaatcctgactattgccggatttaaattgaacatttga	MTRAFSAKKFVRSDIKQPPLFLLEMASILTIAGFKLNI
fig|6666666.356227.peg.347	contig-32_1321_200_1396	200	1396	+	NnrS protein involved in response to NO	FIG00001178	isu;Oxidative_stress isu;Nitrosative_stress isu;Denitrification	atgcatcaaatcctcgatagccataaggaagagcaaatcgtcccgctgttccgcttggggttccgacccttcttcttgttcggggctctgtttgctgccgtcgccatgttgctctggctggggcagctcaacgattggctaaccttgccagggattgccaacccgatctggtggcatggtcatgagatgctgtttggtttcggggcagccatcgtcgcgggttttctgctcaccgcggtgcagaactggacggcccatcccggtgttcggagctggccattggcgctggtggtggggttgtggatgttgcccaggaccttgttaccctggctgggtgaagagaatacgctcctgatggcggcagacctgctctggttgccgctttgtacctggttcctt…	MHQILDSHKEEQIVPLFRLGFRPFFLFGALFAAVAMLLWLGQLNDWLTLPGIANPIWWHGHEMLFGFGAAIVAGFLLTAVQNWTAHPGVRSWPLALVVGLWMLPRTLLPWLGEENTLLMAADLLWLPLCTWFLAKPILITRQWRNLFFVPLLLILTLLNGASWLWQADGTTVEHLLITTVLLFTTLIAVMGGRVIPFFTARATGQEKAAPLLWLERAALATQWLILLCWLLLPTQWVTSIYIVPLYIVAASLHLWRQLRWHMPSTLAHPLLWSLHLAYLFIPLGLLALAAHSTGLPITLSMASHLLSAGCMGTMILGMIARVSLGHSGRALQVGRRITGAFALVIAAATMRVAIPLLWPAYTLHGWNLSALAWIAAYGLFVWVYTPILIRPRADGRPG
fig|6666666.356227.peg.348	contig-32_1321_1982_1413	1982	1413	-	Transcriptional regulator yidN, Cro/CI family	FIG01308215	ff	atgcaagagatgagtcagcatctggctgctcgactgaaggggctgcgcagcgagcgtggctggagcctggatgccgccgcgcgcgaaacgggtgtcagcaaggcgatgctggggcagattgagcggggagagtccagcccgacggtggcgacgctatggaagatagccaccggttttcgagtctcattttccagtttcattgagcccacaccagccgtgcaggaggaggtgctctatcgcaccgccgatgccattcgccagcagcctgcgggagagggcatgcaagtggcgccgctcttcccttatgaaaaccggtttggcttcgaattgcttgagctgaccctgttgccgggttaccagcgtgaatccgagccccatgagccgggagtgaccgaacat…	MQEMSQHLAARLKGLRSERGWSLDAAARETGVSKAMLGQIERGESSPTVATLWKIATGFRVSFSSFIEPTPAVQEEVLYRTADAIRQQPAGEGMQVAPLFPYENRFGFELLELTLLPGYQRESEPHEPGVTEHVIVISGMMEVLVEGEWRSLVQGEAVRFAADRPHGYRNLGIAPAIFHNLIHYPVATP
fig|6666666.356227.peg.349	contig-32_1321_2102_3277	2102	3277	+	Benzoate transport protein	FIG00005723	isu;Benzoate_degradation	atgcccttcgccatcccccatctggtcgcaggctttatcgccgtgatggtcggctacaccagctccgtcatcctgatcatccaggccgccacagcggcgggagcagatacagctcaagtcgcctcctggctctggacgctggggatcggcatgggggtgagctgcatcggcctctctctctattaccgcatacccatactaaccgcctggtccacaccgggcgcggcactgctgatcaccacgctgggcaacttcactctggcggaagccatcggcgcctttgtgatctcctccctgctgatcactctgtgtggcatcagcggctggttcgaccgtttgatgaaacatatcccggctccactggccgccgccatgctcgctggcgtgctgctcagattc…	MPFAIPHLVAGFIAVMVGYTSSVILIIQAATAAGADTAQVASWLWTLGIGMGVSCIGLSLYYRIPILTAWSTPGAALLITTLGNFTLAEAIGAFVISSLLITLCGISGWFDRLMKHIPAPLAAAMLAGVLLRFGLDLFKVAPQDPLLLGTLLLAFLLGRHLWPRYTMVLVLGVGMLICSVRGDLQMGTLHWQLASPLWTWPAFSLDALFGIALPLFIVTMTSQNMAGIAILRAHGYQPSTSSLISWTGLTGLLLAPFGGYAFNLAAITAAICMGKEVDPDTKRRWPAAVWAGCFYLLTGCFGATVAALFSAFPAALVTCVAGLALLGTIGSSLHSALQEDEAREAALLTFIITASGISLLGIAAACWGLLIGLAIYQFQLYRQRNQLNLKP
fig|6666666.356227.peg.350	contig-32_1321_3400_4464	3400	4464	+	FIG00362058: hypothetical protein	FIG01629108	ff	atgaaaaatcaggctgtcttgttactactggccatactgggtgctacgagcgtccaggctgccgatacagatcgagagctggctcgccagctcgcacttcagcagaaaaacctgctgcccctgctgagcaatcagcaataccagagcccgcttcccaacctgctgcagaaggccagcccacggcttaaacggcaggcgagcgatgccaaccaggcggccatcagccggcaaggactggatggcgaggtcaagcaactgatgcagttgcgactggccaacaccgatcaggccgccgcactgcaacagggtgtcgaaccgctggtcgcctatgttccaagtggagatgagaagagctggagcgccattgaagcgttcgacagcgctggcaatcccgtctat…	MKNQAVLLLLAILGATSVQAADTDRELARQLALQQKNLLPLLSNQQYQSPLPNLLQKASPRLKRQASDANQAAISRQGLDGEVKQLMQLRLANTDQAAALQQGVEPLVAYVPSGDEKSWSAIEAFDSAGNPVYLDVDKAPARPVLVVEADPVKAKNAGLKVMRKALADADLQSAPQVATSTAPLKTSILKKIRLKDDQEPWLLGAAEVYAVVAGVNPSRDEPVVDIVDMPYLDYDNTDYTPNQILVYWDRYRWGAVDVVMMEQDDNVNYKELSALLIEALKLGFTAGGVPEALPFLDLGGRIVKALPDSWMTNNDDYLDTFYTLEQDQVYHQYPGAAGNAVIDLEPKEIAPTRP
fig|6666666.356227.peg.351	contig-32_1321_5424_4534	5424	4534	-	5,10-methylenetetrahydrofolate reductase (EC 1.5.1.20)	FIG00000453	isu;One-carbon_metabolism_by_tetrahydropterines isu;Methionine_Biosynthesis isu;5-FCL-like_protein	atgggatttcacagtgcacgtcaggttgaggcgctcaaccagagcttggcagatttgaatggcgatatatcggtcagtttcgagttttttccgcccaatagtgaagggatggagaataccctctggcagtccatcgaacggctgaaagtgctggaacccaagttcgtctctgtcacctatggcgccaactccggcacccgtgatcgcacccacaaggtgatcaaggacatcaaggaacggacaggcctgattgccgcgccgcacctgacctgtatcgatgccagtcgcgacgagctgcgcaccatcgcccgcgactactggaacagcggtattcgtcatatcgtggctctgcgcggtgatttgccgcaggggttggagaagccggatatgtatgccacc…	MGFHSARQVEALNQSLADLNGDISVSFEFFPPNSEGMENTLWQSIERLKVLEPKFVSVTYGANSGTRDRTHKVIKDIKERTGLIAAPHLTCIDASRDELRTIARDYWNSGIRHIVALRGDLPQGLEKPDMYATDLVALLKSEADFDISVAAYPEGHPEAKSAQSDLLNLKRKIDAGANRAITQFFFDVETYLRFRDRCAAIGIDAEIVPGILPVSNYQTLAKFAGFTNVKIPRWMHQRFEGLDNDQMTRNLVGASIAIDQVRVLSQEGVKDFHFYTLNRSELTYAICHTLGVRPKG
fig|6666666.356227.peg.352	contig-32_1321_5754_6554	5754	6554	+	FIG01201438: hypothetical protein	FIG01201435	ff	atggatacccaccctggctttgccaccgacttgctgttcgatcgctatcagggcgaggttgttcagcacgatcagttctgggcggttcgcacgccggatgctcccgattactacttcggcaactacctgctgctccccaccccgcccagcgaccgtgacaaaggctggctggaagccgcattcgatcagttgatcggtcaagatcctcgagtgcgccaccgcaccttccaatggccactggcggccggacaaaacagccggatcgccggttttgtcgcaacgggataccaatatatggagtgcgtggtgctggcgctggatgaacagagttgcccacccccgcacggcgacatgaacaaggttgaggcacgtaccttcaccactgctaattggcctgag…	MDTHPGFATDLLFDRYQGEVVQHDQFWAVRTPDAPDYYFGNYLLLPTPPSDRDKGWLEAAFDQLIGQDPRVRHRTFQWPLAAGQNSRIAGFVATGYQYMECVVLALDEQSCPPPHGDMNKVEARTFTTANWPEWLDFELHERDEGHSEQSYLPYLRSRQALYQAMIADGLGDWWGIWQEGQLVASCGLFFCGTLGRFQLVRTHHVWRNQGLCRQLLSQVARAGLSRAKQLIIVADEHYHAQRIYRSLGFAPVARIGSLCRWPHEAQ
fig|6666666.356227.peg.353	contig-32_1322_858_1331	858	1331	+	Transcription elongation factor GreB	FIG00000976	icw(1);CBSS-243265.1.peg.198 icw(1);Transcription_factors_bacterial	atgaagacaaagctgatcacccgcgaaggctacaacaagctgaaagaagagctcgatttcctctggcgtcaggagcgccccgaggtcaccagaaaggtggcatgggccgccagcctgggggatcgcagcgaaaatgccgactaccagtacaacaagaagcgactgcgggagatcgatcggcgggtgcgttacctgcgcaaatgtctcgaagagctggggatcgtcgactatgcccccgcgcaggagggcaaggtcttcttcggcgcctgggtcgaggtggaaaacgatgagggcgagaccaagcgctttcgcatcgtcggctatgacgagatcttcgagcgcaaggattacatctccatcgactcccccatggcccgcgccctgctcaagaaagaggtc…	MKTKLITREGYNKLKEELDFLWRQERPEVTRKVAWAASLGDRSENADYQYNKKRLREIDRRVRYLRKCLEELGIVDYAPAQEGKVFFGAWVEVENDEGETKRFRIVGYDEIFERKDYISIDSPMARALLKKEVGDEAIVRTPVGDVCWYINEISYPK
fig|6666666.356227.peg.354	contig-32_1322_1485_3842	1485	3842	+	Transcription accessory protein (S1 RNA-binding domain)	FIG00001712	isu;CBSS-243265.1.peg.198 isu;Cell_division-ribosomal_stress_proteins_cluster isu;Transcription_factors_bacterial	ttggcgcctgatggcgcggactcgaccacagaggccctcaacaacatcatgatgcaaaccatagagagacagattgccggtgagctcaatgctcgcccggagcaggtgcaggccgcagtgcgcctgctggatgaaggctcgaccgtgccctttatcgcccgttaccgtaaagaggtgaccggcggtctggacgacagccaactacgtactctggagagccgcctcggctatctgcgtgaactggaagatcgccgtcaggtgatcattcgctccatcgaagagcagggcaagctgacccccgagctgatgcgcgaattgaatggcgccgacagcaagacccgactggaagacctctacctcccctacaagcccaagcgccgcaccaaggggcagatggcg…	MAPDGADSTTEALNNIMMQTIERQIAGELNARPEQVQAAVRLLDEGSTVPFIARYRKEVTGGLDDSQLRTLESRLGYLRELEDRRQVIIRSIEEQGKLTPELMRELNGADSKTRLEDLYLPYKPKRRTKGQMAIEAGLEPLANLLLSDPMQDPEQAAAAFLNPEQGIADSKAALDGARYILMERFAEQADLLEKLRDYLWQNATLRARVVAGKEQEGAKFKDYFEHDEPLHKAPSHRVLAMLRGRNEGILNLALVTGDDESASPCEGIIAHHLKLNLQNRPADKWLQGVVSWTWKIKLSLQMETELIGRIRESAEEEAIKVFAMNLKDLLMAAPAGMRCTMGLDPGIRTGVKVAVVDATGKLVDHATIYPFEPKRQIDQSLKTLSELCQKHKVELISIG…
fig|6666666.356227.peg.355	contig-32_1322_4191_3913	4191	3913	-	hypothetical protein			atgcatttcgatgaagtcaaagcggaagatttcaccaccttctcccgtgtaccgcccccccacctgcagatggagcagtttctgatgcagctcggaggagggggaactgaaggaaccagtttcaagaagaaagtgatgctggcggcaggctggagccacaccggcgtcgtctcttacggcaagtatccgcaagaggcctgcaaggcattcaaccgactgcgggaggtgctggcccagcatggagagcccgagagcattcttgctgccctgacgcagtga	MHFDEVKAEDFTTFSRVPPPHLQMEQFLMQLGGGGTEGTSFKKKVMLAAGWSHTGVVSYGKYPQEACKAFNRLREVLAQHGEPESILAALTQ
fig|6666666.356227.peg.356	contig-32_1322_5044_4277	5044	4277	-	SrpA-related protein	FIG01327809	ff	atgaacatcaatgtcagtctgcctccccttatcccgacacagctgcaaccccaggtggaagcggcgaggacggataatcgccgggcagaactgatcccgcaggcccgagcgggccaagcttccgttgccgaatctgaagtcggctcccagaaagagaaatccaaagccggtcaggcctccagcaatcagacctcccagaacagccgtgaaaccgggcaaccggcgccgacgacactgccagacaatcgctttgtcgaggcaaccggtgaggatgggcagcgcaagcagcaagatcccaaacagcaggagcagcaacagcggcaagagcagcaggttcaggatcttgtcgagcgtgacaaggaggtgcgcactcacgagcaggcgcaccagtctgcgggt…	MNINVSLPPLIPTQLQPQVEAARTDNRRAELIPQARAGQASVAESEVGSQKEKSKAGQASSNQTSQNSRETGQPAPTTLPDNRFVEATGEDGQRKQQDPKQQEQQQRQEQQVQDLVERDKEVRTHEQAHQSAGGEYASSPTYQFTQGPDGKRYATGGEVQIDTSVVPGDPAATIAKMQQIRAAALAPAEPSAQDLAVARSAAASEAKARKELMAEQSVKSGGVLSAYMDKRNSVIAGHYRQAVSPASTQSLSLHI
fig|6666666.356227.peg.357	contig-32_1322_5279_5046	5279	5046	-	FIG00361911: hypothetical protein	FIG01544239	ff	atgcgtattgattctgctttcaacagcggggttcagggatttcagcgagccgagcagattgccgacaaggcatccagtcagatcgcccgcctcaacacccccagcggggatcaggtgcaagtgactgatgagcttgtcaatctcaaggtggccgagcagcaggctggcgcttccgccaaggtagtgcagaccgccagcgatatgatgggaaccctgatcgacatccgggtgtga	MRIDSAFNSGVQGFQRAEQIADKASSQIARLNTPSGDQVQVTDELVNLKVAEQQAGASAKVVQTASDMMGTLIDIRV
fig|6666666.356227.peg.358	contig-32_1322_6115_5351	6115	5351	-	Biotin synthesis protein BioH	FIG01955576	isu;Biotin_biosynthesis_Experimental	atgagcatatcggtagagcagtttggccaggggcccgatctggtgttgttgcacggttgggggatgaatggtgcggtctggcatggtattgcccaacagctggcgtgccactatcgagttcatctggtggatttgcccggttttggcaacagcccgttggcagacgaggtggattacagcctgccctggcttgccgagcaggtggccgccatcttgccgcagaagtgtcatctgcttggctggtcgctcggcggtctggtggcaagccagttggcgctgacgtatcccgatcggctgcactccctgatcacggtggccagctctccctgttttatggcacgggacgagtggcccggaattgcccccaaggtgctgaccggtttcaaccagatgctggcg…	MSISVEQFGQGPDLVLLHGWGMNGAVWHGIAQQLACHYRVHLVDLPGFGNSPLADEVDYSLPWLAEQVAAILPQKCHLLGWSLGGLVASQLALTYPDRLHSLITVASSPCFMARDEWPGIAPKVLTGFNQMLAGDFRQTIERFLAIQAMGSEHARDDIRQLRHWLAERPAPEFAALEAGLTLLAEIDLREPLRELALPWLRIYGRLDSLVPKAAIPLLDDLYPASRSVTLKKASHAPFISHPDEFIEIVRDFVG
fig|6666666.356227.peg.359	contig-32_1334_73_477	73	477	+	Methyl-accepting chemotaxis protein	FIG01954797	ff	gtggtggcggacgaggtgcgggtgctgtcgcgccgcacccacgactccaccgacgagatccagcagatgatcgagaccctgcagcagaccacccgtcgcgccgtgggtggcatggagaccagccgtcagctggcgggtaccagcgtcgaggatgcggaagcggccaaccagagccttgcccggatcaacgaggcgatcggctccatcagcgacatggcgacccagatcgccgcagcggccgaggagcagacttcggtgaccggcgagatcagccgcaataccgagaatattcgccacgtctcgcaagagctggccgagcaggcgggcaacgaggcggcgcaggcggccgaactcaagtcgttgaccgagcggctggagcaggagatcggccgcttccgg…	MVADEVRVLSRRTHDSTDEIQQMIETLQQTTRRAVGGMETSRQLAGTSVEDAEAANQSLARINEAIGSISDMATQIAAAAEEQTSVTGEISRNTENIRHVSQELAEQAGNEAAQAAELKSLTERLEQEIGRFRL
fig|6666666.356227.peg.360	contig-32_1334_1055_543	1055	543	-	Outer membrane lipoprotein Blc	FIG00509872	ff	atgcgttcactgctttgcctgttcaccgctttactgctgacggcctgtaccgggattgccgatggcatccgccccgttaccggcttccagctcgatcgttatctcggtacctggtacgaaatcgcccgcctcgaccacagcttcgagcgggggctggagcaggtgagcgccacctacagcctgcgggacgatggcggcgtcaaggtgctcaaccgcggcaagcagagcgatggcagctggcgcgaagccgagggcaaggcctacttcgtcggcaacccggacgaggcgcggctcaaggtaagtttcttcggccccttctacggcggctacaacgtcatcgacctcgatcccgattaccagctctcgctggtgaccagctacaaccacgactacctctgg…	MRSLLCLFTALLLTACTGIADGIRPVTGFQLDRYLGTWYEIARLDHSFERGLEQVSATYSLRDDGGVKVLNRGKQSDGSWREAEGKAYFVGNPDEARLKVSFFGPFYGGYNVIDLDPDYQLSLVTSYNHDYLWILSRSPNPPKAKVDALVAKAKSLGFATDQLIWVKQTP
fig|6666666.356227.peg.361	contig-32_1334_1975_1073	1975	1073	-	Hypothetical transcriptional regulator YqhC	FIG00139040	ff	atgcaaaaccgttacagcgacctcgcaaccagattgacccgccacgtcaccgcccccggcatcaccccatcaccggtgaaacaggtcaacctcatctataccaccgagcaccatggccgcaccccggtgctctaccaaccgcggatgatcgttatcctgcaggggcacaaggtgggttatctggcggatcaagtgtttcgctacgaccccaaccactatctgctgatgaccctgccgctgccctgcgagtgcgagtgcttcgcctcccccgagcagccgcttatcgggtttaccatcgagatcgatctggtcaccctgcaagagctgctgctggagctgggcgatgccctgcccgcccccgcgccgcaaaaaagtggcgtccactcggtccccctgtcc…	MQNRYSDLATRLTRHVTAPGITPSPVKQVNLIYTTEHHGRTPVLYQPRMIVILQGHKVGYLADQVFRYDPNHYLLMTLPLPCECECFASPEQPLIGFTIEIDLVTLQELLLELGDALPAPAPQKSGVHSVPLSETMFCAAERLIELMDNPLHARVLGPQTVREMLFHALTEGGGPALQALANRHNHVGQIARVLRMIESRYADNLTMEELAREVNMSVSAFHHHFKAVTATSPLQYIKSFRLHKARMMMLHDGIKAGTAAARVGYESNSQFSREYKRFFGSTPTDQASRFRDGQLRIIEG
fig|6666666.356227.peg.362	contig-32_1334_2133_3296	2133	3296	+	NADPH-dependent broad range aldehyde dehydrogenase YqhD			atgaacaactttactctccataccccgaccaaaatcctgttcggccaagggcagatcgcccagctgcgcgagcagcttccgagcgatgcccgcgtcatgatcacctacggtggtggcagcgtggtacgcagcggcctgctggagcagatccgcaacgagctggccggtatgaccctgtttgaatttggcggcatcgagccgaacccggcctacgagaccctgatgggcgccgtggagctggcccgtgccgagcgggtcgacttcctgctcgccgttggcggtggttccgtgctcgatggcaccaagtttatcgctgctgccgcgcactacgatctggccaaggatccctggcacattctcgagaccgtcggcagcgaagtacgttccgccatcccgctc…	MNNFTLHTPTKILFGQGQIAQLREQLPSDARVMITYGGGSVVRSGLLEQIRNELAGMTLFEFGGIEPNPAYETLMGAVELARAERVDFLLAVGGGSVLDGTKFIAAAAHYDLAKDPWHILETVGSEVRSAIPLGSVLTLPATGSEMNMGAVITRRSSGDKVHFFSPFVMPRFAVLDPVLTYTLPERQVANGVVDAFVHIVEQYLTYPVNAKVQDRFAEGLLLTLIEEGPKALAEPHNYEVRANIMWSATMALNGLIGAGVPQDWATHMLGHELTALHGLDHAQTLAVVLPALLQAKRKQKHAKLLQYAERVWGLNSGSEAERIDDAIAATRDFFERMGVKTRLRDYGLKDLGIDTLIGKLGEHGMTRLGEHGDIDLVQSQHIYEAAW
fig|6666666.356227.peg.363	contig-32_1334_3805_5346	3805	5346	+	NAD(P) transhydrogenase alpha subunit (EC 1.6.1.2)	FIG00001143	isu;Phosphate_metabolism	atgcagattggaataccgagagagagtctcgccggtgagacccgggtcgcagcgaccccggctaccgtcgagcagctgaaaaagctcggcttcgaggtcgccatcgagaccggcgcaggcctgtcggccagcttcgatgatgccgccttcgaggctgccggtgccagcgtggtgccgaatgtctggcaagccgaccttatcttcaaggtcaatgcgccgaccgatgccgagatcgcacaaattaaagatggcgccactctggtgagcttcatttggcctgcccagaaccctgagctggtcaagaagctgtccgagcgcaacatcaatgtgatggcgatggatatggtgccgcggatctcccgtgcccagtccctcgatgccctctcctccatggccaac…	MQIGIPRESLAGETRVAATPATVEQLKKLGFEVAIETGAGLSASFDDAAFEAAGASVVPNVWQADLIFKVNAPTDAEIAQIKDGATLVSFIWPAQNPELVKKLSERNINVMAMDMVPRISRAQSLDALSSMANIGGYRAVVEAAHQFGRFFTGQITAAGKVPPAKVLVIGAGVAGLAAIGTAGSLGAIVRAFDTRLEVAEQIESMGGEFLKLDFGGEDGASSDGYAKVMSDEFIKAEMELFAQQAKEVDIIITTALIPGKPAPKLITKEMVDSMKPGSVIVDMAAQAGGNCEYTVPGELHVTANGVKVIGYTDLPGRLPAQSSQLYGTNLVNLMKLMCKEKDGNVAIDFEDVVQRNMTVIQAGEVTFPPPAISVSAAPQKPAAAKPAAAKPAAKKEEAK…
fig|6666666.356227.peg.364	contig-32_1334_6515_5343	6515	5343	-	hypothetical protein			gtggccaggcagacgaccggcaaccgggtggataccgaagcgcaccttgacgccacgatcacgcagcttctgggtgatttcagccaccggatactgggcctgcgccaccgccatgccgtagcccggggtgatgatgacggagctggagttcttcagcaggtcagccacttcctcggcactggtttcgcggtattcgcccatctcctgatcagccgtggaggccacgccatcggagccgaagccaccggcgatcacggagatgaaggagcggttcatcgccttacacatgatgtaagagaggatcgcaccggaggaacctaccagagcaccggtgacgatcagcaggtcgttggagagcatgaagcccgccgccgctgccgcccaaccggagtaggagtt…	MARQTTGNRVDTEAHLDATITQLLGDFSHRILGLRHRHAVARGDDDGAGVLQQVSHFLGTGFAVFAHLLISRGGHAIGAEATGDHGDEGAVHRLTHDVREDRTGGTYQSTGDDQQVVGEHEARRRCRPTGVGVQHGDHHRHVGATDGGNQMPAEGEGDQGHHQQGEGRAARVDEVDHQGQRGDHGQQVQLVAVRQHQRLGGDETTQFAEGNHGTGEGYGTDEDAQEDLDQVDVQHGAGQVLDLGDAVGLLERRTGGCQGGIQVGTDGDDDLSRGRGVQIDEAVEAHQHRCHTHEAVQHGHQLGHLGHFDLECQTHADGTADHHGQDDPVNATGLRVEYGREQGDSHTRDTEQVAMLGRFLLRQSRETEDEEHGGNDIGCCYQSLRHVKPP
fig|6666666.356227.peg.365	contig-32_1336_36_464	36	464	+	Dihydrolipoamide dehydrogenase of pyruvate dehydrogenase complex (EC 1.8.1.4)	FIG01303880	isu;Pyruvate_metabolism_II:_acetyl-CoA,_acetogenesis_from_pyruvate	gtgatcgccggcaagaagcactacttcgacccgaaagtgattccgtccatcgcctacaccgagccagagatggcatgggttggtctgaccgagaaggaagccaagcaacagggcctgaacttcgaagtcgccaccttcccgtgggctgcttccggtcgcgccatcgcgtccgactgctccgacggtatgaccaagctgatcttcgacaaggagagcggccgcgtcatcggtggtgccatcgtgggtaccaacggtggtgaactgctgggtgaaatcggtctggccatcgaaatgggtgctgacgccgaagatatcgcgctgaccatccacgctcacccgactctgcacgagtccgtgggtctggctgccgaagtgttcgaaggctccatcaccgacctg…	MIAGKKHYFDPKVIPSIAYTEPEMAWVGLTEKEAKQQGLNFEVATFPWAASGRAIASDCSDGMTKLIFDKESGRVIGGAIVGTNGGELLGEIGLAIEMGADAEDIALTIHAHPTLHESVGLAAEVFEGSITDLPNAKAKKKK
fig|6666666.356227.peg.366	contig-32_1336_589_1551	589	1551	+	FOG: GGDEF domain			atgctagaagcacccattccacccgatgaggcattgcggttggagaccctgcggcggctctctttgctggattccgaggccgaggagcggtttgaccggctgacccgcatggcccgacgggtgttcaatgtccccatcgcgctggtgagtctggtggatgaagatcgccagtggttcaaatcctgtatcgggctggaggttagtgagaccgcgcgtgacatttcgttctgtggccacgccatcatgggcaatgagactttcatcgtgccggatgcttcgcaggatccccgctttgccgacaatccgctggtggtgggggggcccggcatccgcttctatgccggacagccactgcggatcgccaacggctgcaaacttgggacactctgcatcatcgat…	MLEAPIPPDEALRLETLRRLSLLDSEAEERFDRLTRMARRVFNVPIALVSLVDEDRQWFKSCIGLEVSETARDISFCGHAIMGNETFIVPDASQDPRFADNPLVVGGPGIRFYAGQPLRIANGCKLGTLCIIDTVPRELSEEDVGLLKDLAAMVVRELEAVQLATIDELTLISNRRGFVMLAEKSLSLASRLQMPLALLYLDLNGFKGINDRWGHAEGDRALIAFATLLKQAFRGADVFARMGGDEFAVLLPNVMEAQAQLAYERFNAMLAEHNQHSGCGYALTCSTGIVCYDGHGCVSLAELLTRADELMYQRKRDGKG
fig|6666666.356227.peg.367	contig-32_1336_3588_1642	3588	1642	-	Methyl-accepting chemotaxis protein	FIG01954797	ff	atgagcgtcgtcaatctcaaccttttgagcacctttatgctggcaaccctcactcttaaacagaaaatactggccacggtcaccctggccgtggtcgtctcctgcctgctggtaggctacttcagtcaacgctcggcccagcaactgatcgaaaaccggatgttcgagcaggagctccccaacctgacccagcggatcagcaaggagattgaacaggatctccacggcatcgccaaggccgcccgccaactggccaccgaccgcttcatcctcgactgggtggatcggggcatgcccaaagagcaggagccaatcctcatcaaccagctcaaggatgtggccaaccagtatggtctggtgaccgcctccttcgccgatcgccagaccgcagcctactac…	MSVVNLNLLSTFMLATLTLKQKILATVTLAVVVSCLLVGYFSQRSAQQLIENRMFEQELPNLTQRISKEIEQDLHGIAKAARQLATDRFILDWVDRGMPKEQEPILINQLKDVANQYGLVTASFADRQTAAYYNQDGFLRNLTPTQDAWFYDYTKSQKEMTLSIFRESNGEVKLFVNFQQLNGRGLAGFAKSLDTMVTMVSNFRLEESGIVFMVDGSGKVKLHPEANRIERDTLGNIASGDTGSLLAKRPFAVINAEVNGEPMVLASSYIPLLDWYLVAQVPEAEIYAELDQTRNEILMISLVIALAMGLMGMLLAGSVSRPLNELARLFKELGSGDGDLTQRLKVEGRDELSQVATGFNNFVAKIHGSIEQVAENSRQLAATANEVANKAQLTQHNCT…
fig|6666666.356227.peg.368	contig-32_1336_3787_6048	3787	6048	+	putative patatin-like phospholipase	FIG00012254	ff	atgcgcagcttaggtgcgggatggacccgtctgcttttggtgatgctggcggcgatgccgctgctggctgtggcggcacagggggatcgcccgaaaattgcggtggtgctcagcggcggcggtgccaagggttctgcccatatcggcatcctcaaggtgctggagcagaaacggattccggtcgacatcatagtcggcaccagcatgggctcttatgtggcggggatgtatgccatggggctcagtgccgaggaggtggagcgcaccaccttggtcatcgactggaacaagggctatcaggacaaggtgggccgcgacgagctgtcgttgcgcaagaagcagcagaacgagcagtaccaactgcgcaccgacataggggtgaatggcgacaccacccag…	MRSLGAGWTRLLLVMLAAMPLLAVAAQGDRPKIAVVLSGGGAKGSAHIGILKVLEQKRIPVDIIVGTSMGSYVAGMYAMGLSAEEVERTTLVIDWNKGYQDKVGRDELSLRKKQQNEQYQLRTDIGVNGDTTQLPDGFFQGQSMASLLRGATSNLPVQESFDDLPIPYRAMATDMETVTPFVLDHGSLAKAMQASMSIPGALKPVEWEGHILADGGSVNNMPVDVAKAMGADVVIAVDISAKLRTRESLKSGLAMIDQLTTYMTQVGTDKQKALMGPKDILIAPEFGDMGIADFARMPEGIKIGETAADKVSLQLDKLSLTKAQYNAYRNQKLSRRAERSGQPAYFIDKVEIINKSRLSDETVRAMLKVRPDKVQTNESLEAGIRRLYALESFDRITYE…
fig|6666666.356227.peg.369	contig-32_1340_1375_53	1375	53	-	Menaquinone-specific isochorismate synthase (EC 5.4.4.2)	FIG00134749	isu;Menaquinone_and_Phylloquinone_Biosynthesis	atgttggctcagacccatatcaagcaacaactggacgccctgcgtcacagcaacgtcagcggcttcgtacggttgcgagtagcgatcgaaatccgctcctttctgggctggctcgcggcgcaaaccctctatccccgcatctactggcaggctcgtggagaggctcgtcccgagtatgtcgcgctgggcgccatccatgaactgaccgagccgtacgccatcaagcaggtgtgcacgaacacagccaaccagcatcatgacgacagccctcgctactatggtggactggcgttcgatccggcccagtccggctggcaagggtttggcccctgccgtttcgtgctgccccgtatcgagctggtgcgccgtggcgagtgcgtcagcctctgcctcaacctc…	MLAQTHIKQQLDALRHSNVSGFVRLRVAIEIRSFLGWLAAQTLYPRIYWQARGEARPEYVALGAIHELTEPYAIKQVCTNTANQHHDDSPRYYGGLAFDPAQSGWQGFGPCRFVLPRIELVRRGECVSLCLNLWLDDDNLEAELQAAEAALDALRPEAPLPALQKQPWQRQDCPGPAQWQTLVERVTASDFQAHTPKVVLSRESVLTSPNHDADINPWAMLDQWARHAQDCFHFGFQFSPEQAFIACSPERLYRREDRHLFTEALAGTIRRSGDEEVDAQLAAELLADSKNRLENRLVHADILSRLAPLTHDATLTEPRILKLRLLQHLKCDIEAELKPGVCDWLLLDALHPTPAVGGAPREAALAFIREFEPYDRGWYAGACGMLSRETSEFSVAIRS…
fig|6666666.356227.peg.370	contig-32_1340_1580_1455	1580	1455	-	hypothetical protein			gtgatggccaaacaatcggatattgatcgtgttaagggttatcgaaccggatttgggtatacttggccccggagagtgaagctcccgcgggcgatttacatggacgaatgggcagataatatatag	MMAKQSDIDRVKGYRTGFGYTWPRRVKLPRAIYMDEWADNI
fig|6666666.356227.peg.371	contig-32_1340_1584_2489	1584	2489	+	1,4-dihydroxy-2-naphthoate polyprenyltransferase (EC 2.5.1.74)	FIG00085608	icw(1);Menaquinone_and_Phylloquinone_Biosynthesis	atgacaaataccttctctgtttggttgctggcggcgcgtttgcgaacactgccgctcgcctgctcttccatcctgctgggctcggggctggctgccagtcgtggcgccttcgatggcaccatcatggcgctctcgctgctgaccgccatcctgctgcagatcctctccaatctggccaacgattacggcgatgcggtctccggcgccgacaacggtgagcggatcggcccgcagcgggcagtggtctccggtcttatcaccaaaaagcagatgtgcgtggcgatggggctgaccgcgctggcggcggtggccagtggcctgctgctgctgggctgcgccttcggcggccagtggctgcagattttggcatttgtagtgctgggtggcgcggccatcgtt…	MTNTFSVWLLAARLRTLPLACSSILLGSGLAASRGAFDGTIMALSLLTAILLQILSNLANDYGDAVSGADNGERIGPQRAVVSGLITKKQMCVAMGLTALAAVASGLLLLGCAFGGQWLQILAFVVLGGAAIVAAVTYTVGKTPYGYRGFGDISVFLFFGLLGVLGSYYLFTKTLEWDLLLPATACGLLATAVLNINNVRDIETDAASGKITLAVRLGRNRAIAYHWVLLGAALLATIAFILIQPASFWPWIFLPAMKPLSDAARTLRESYDGEVLTGSLKKTAISAFLFSLLLSIGLALS
fig|6666666.356227.peg.372	contig-32_1340_3959_2565	3959	2565	-	Uncharacterized iron-regulated membrane protein; Iron-uptake factor PiuB	FIG00012390	ff	atgaaaaacagggactcgagtcattaccaacggatctggcgctggcacttctacgccggtctctttgtcgcccctttcctgatcctgctgtcactgaccgggatcgtctatctgttcaaaccccagctcgacaacctgatgtaccccgagctgatgaaggtcgcccccgccagccagaccctgagtgccgaccaactgctggccaaggcgatgatgaccatgcccgatgccagcctgcgtaaatacctgccgccagccagcccggatgccagcgcccagttcatcgtcaatcagggggatcgcgagctgaccctgtttatggaccccgccagcggcgccctgctcggcaccatggacaacaagtggaatctgcaagcggtagcccgcgccctgcacgcc…	MKNRDSSHYQRIWRWHFYAGLFVAPFLILLSLTGIVYLFKPQLDNLMYPELMKVAPASQTLSADQLLAKAMMTMPDASLRKYLPPASPDASAQFIVNQGDRELTLFMDPASGALLGTMDNKWNLQAVARALHADLLLGTTGDRLIELAAGWGLVLLLSGLYLWWPRKGPGVGGILWPRVSQRGRLWWRDLHAVVGFWGAGFLLLLLLSGMTWTGFWGDQFAAVWNRFPAAMWNEVPKSAPLARSLNQAHEQTVPWAVENTPMPSSQPVDEGHDHGAMNHGEHEGMVMASQRIPLQQVVEIAHERRVQPGYSITPPVGATGVYTIALFADDPRNDATLHIDQYSGKVLADVRWQDYGPVAKTVESGVMLHMGKLYGWPHQLAMLIICLMVLASAVSGLWI…
fig|6666666.356227.peg.373	contig-32_1340_4270_4635	4270	4635	+	hypothetical protein			atgctgatctgccgcccgagtggccccttcaatctggcaggtgccatggcttatgaggcgcgctttcgtcacgaactggccggattgatggatggcccctgggggattgtcgaggtcgcaaccgagtttgaagcggccgggcccgaggtgctggcccgttttcgtcgccagtttggctggtgtgccgagagtggctgtcagtttctggcggtggttttcgtagggggcttcaagcgctatctggcggataacatcttcaaggggttaccctttcgggcggtacgttacttcgagcaggaggcagcggccatccagtggctgggggagcagctcaacaccgctccctgtgaacctgcgagcgcttga	MLICRPSGPFNLAGAMAYEARFRHELAGLMDGPWGIVEVATEFEAAGPEVLARFRRQFGWCAESGCQFLAVVFVGGFKRYLADNIFKGLPFRAVRYFEQEAAAIQWLGEQLNTAPCEPASA
fig|6666666.356227.peg.374	contig-32_1340_4980_4663	4980	4663	-	FIG00361626: hypothetical protein	FIG01488800	ff	atgccgccatgcggcaagacaggcaccatgacccaagcaatccaaaccgatgtgagctgccagaactgcgaagcctgctgctgccgcctcgaagtgatgctctttaccgataccggcgtgccggaccgttatgtactggaacgggatggcgagataccggtcatgcgccggctggacgatggctggtgcgccgccctcgaccgcaacaccatgatgtgccgtatctacgaggtacggccgctgatctgccgcgaattcgaaatgggtgagcccgactgcgttgacgaacgggacaagtggtttatcaagctgaagtaa	MPPCGKTGTMTQAIQTDVSCQNCEACCCRLEVMLFTDTGVPDRYVLERDGEIPVMRRLDDGWCAALDRNTMMCRIYEVRPLICREFEMGEPDCVDERDKWFIKLK
fig|6666666.356227.peg.375	contig-32_1340_6422_5043	6422	5043	-	ATP-dependent 23S rRNA helicase DbpA	FIG00005159	ff	gtgaacaacagcgaatttagcagcctcaatctctcccccgccctgcaagagaacctcaccagcctgggttacctgcagatgaccccgatccaggcccagagcctgcccctggtgctcgatggcaaagacctgatcgccaaggcaaaaaccggcagcggcaagaccgccgccttcggcctcggcctgctggccaagctcaacgtcaaccgcctcgaagtgcaggcgctggtactctgcccgacccgcgaactggcggatcaggtggctcaggagatccgtcgtctggcgcgcgccctgcccaacgtcaagctggtgaccctgtgcggcggcaccccgaccgcaccgcagtccgccactctgagctttggtgcccacattgccgtcggcaccccgggtcgt…	MNNSEFSSLNLSPALQENLTSLGYLQMTPIQAQSLPLVLDGKDLIAKAKTGSGKTAAFGLGLLAKLNVNRLEVQALVLCPTRELADQVAQEIRRLARALPNVKLVTLCGGTPTAPQSATLSFGAHIAVGTPGRILKHLEQGTLELSGLKTLVLDEADRMLDMGFGEDINRVISYAPLQRQTLLFSATYPEGIAQMSRGVQRNPVEVSVESLHEGSAIEQKLYEVPAGQRLDALTWLLSHYQPSSCVVFCNTKRACNDVADHLAAKGFSALALNGDLEQRERDQVLVRFANGSATILVATDVAARGLDIKELGAVINYELTYDPEVHVHRIGRTGRAGQQGLALSLYQPNEAQRVNFIEEYQQAPMPQGDLDSIGRDIKPIAPQMVTLSIDAGRKTKVRA…
fig|6666666.356227.peg.376	contig-32_1342_1759_755	1759	755	-	Membrane fusion component of tripartite multidrug resistance system	FIG00001080	ff	atgagccatccccccatcaaaaagaagatgagccagggtaaaccgctgttgttgccgctggcactggtgatcctggtggtctggctcggctggcgcttctggctggcctatcagccggagccggtgcatctgcaagggcagattgaagcgcagcaatattcggtctcctccaaggttccgggtcgcatcgacgaagtgttggtgaaaaagggtgatcagctgaccaaggatcaactggtctttaccctggcgagccccgagattgaagccaagttgagccaggccaaggccggtgaagccgcagcgggtgcgctggcgcaagaggcagagaaaggggcccgagcccagcagatcgctgccgccaaggatcagtggcaaaaagccaaggctgccgcccag…	MSHPPIKKKMSQGKPLLLPLALVILVVWLGWRFWLAYQPEPVHLQGQIEAQQYSVSSKVPGRIDEVLVKKGDQLTKDQLVFTLASPEIEAKLSQAKAGEAAAGALAQEAEKGARAQQIAAAKDQWQKAKAAAQLRGKTYERVASLHRDGVMPLQKRDEAWTAWQAARYSEGMAWQQYQMALEGAREETKIAAREKAKMAAGSVAEVEAYLADTRITSPHNGEVSQVLLRSGELAPQGFPVVTLLDMSDAWAQFHVREDLLPRFPVGTEFDARIPGLGDQMVRFKVTHVAVMGDFATWRATDTRQGFDMKSFQVEARPLQPVEGLRVGMSVLVEL
fig|6666666.356227.peg.377	contig-32_1342_3191_1833	3191	1833	-	Outer membrane protein assembly factor YaeT precursor	FIG00000667	idu(1);Llipid_A_biosynthesis_cluster idu(1);Lipopolysaccharide_assembly	atgggagccgtgctggggtcggcgcaggcgcaaaccatcagtttcggcgaagcctggacccgggtcatccagcaggatgaagggctggctgccgagcaggccggggtcgatcgggccaagcagctgcgcgaggcggccaaggacatgtatctgcccaaggtggatctgggggccagctatacccatcttgatcagccgattgaacttgatgccctcgatctcaatccgctggccaagcagaaagatctgatcctggcgctcggcagcctgttcggggtcggggccaacgcatttgtcacccccctgaccaaacagaatgtggtgaccagctcggtcaagatgctctggccgctgtttgccggtggtcgtatcgatgcggcgcaggatatccgccaggcg…	MGAVLGSAQAQTISFGEAWTRVIQQDEGLAAEQAGVDRAKQLREAAKDMYLPKVDLGASYTHLDQPIELDALDLNPLAKQKDLILALGSLFGVGANAFVTPLTKQNVVTSSVKMLWPLFAGGRIDAAQDIRQAQVSEAQQLLVLKQQSTFESLSQTYFGVVLAAQVVQTKQEIEEGLAHHLDHAKKLEAQGQIARVERLSAQSAYDRARIDTQKARRSLEIAELALGRMLKLPNAQPGSGLFVNKELPRLEGLVSQTLEVHPGLKLLSAKKEQAKGLIRVEQGKYAPEVFLFGNYNLYEDDSLASKTAPDWLVGVGVSMPLVSRDGRSETVQAAKSAELQVNLLQAKTRQDLELLVEKTWREAAQGLEEYQSLSSTQALAEENVLLRDKAFGQGLSTSL…
fig|6666666.356227.peg.378	contig-32_1342_3571_4488	3571	4488	+	tRNA dihydrouridine synthase B (EC 1.-.-.-)	FIG00000580	ff	atggccggtgtaactgaccgaccattccgtgaactttgtttgcgattgggggctggcatggccgtttccgagatgctgctggccaacccggatgtctgggatacccagaaaacccggatgaggatggatcactctgcagaaggcggattgcgatcggtccagattgccggagccgaccccgagatgatggcgtttgctgcccgctacaacgtggagcagggcgcacagatcgtcgacatcaacatgggatgtccggcaaaaaaagtgaataagaagttggcaggttctgccctgctgcgtgcccccgatcaggtcaaagcaatttgccgggccgtggtggatgcagtggaggtgcctgtcaccttgaagatccgcacaggatgggatccggataaccgc…	MAGVTDRPFRELCLRLGAGMAVSEMLLANPDVWDTQKTRMRMDHSAEGGLRSVQIAGADPEMMAFAARYNVEQGAQIVDINMGCPAKKVNKKLAGSALLRAPDQVKAICRAVVDAVEVPVTLKIRTGWDPDNRNGVEIARIAEDCGIAALAVHGRTRACLYKGEAEYDTIRAIKQAVSIPVVANGDINSPEKARYVLDYTGVDAVMIGRAAQGRPWIFREIRHFLETGTKLPPPEREEVRTLMNEHVTNLHRFYGAYLGARIARKHVGWYLDEEETGREFRKHFNALDCADAQLEALEAYFDGLG
fig|6666666.356227.peg.379	contig-32_1342_4515_4811	4515	4811	+	DNA-binding protein Fis	FIG00001634	isu;DNA_structural_proteins,_bacterial	atgttcgaacaaaccctgacttctgatgcattggtaacaactactcacaatcacgctgccgagccgacccagcgccccctgcgtgactctgtgcaacaggccctgcgtaactacctggcccagttgaacggtcaggaagtgattgatctgtacgatatggttctctccgaagtcgaagcgccgatgctggacgtgatcatgcagtacacccgtggtaaccagactcgcgctgccgtgatgatgggtatcaaccgtggcaccctgcgcaagaagctcaagcgttacggcatgaactga	MFEQTLTSDALVTTTHNHAAEPTQRPLRDSVQQALRNYLAQLNGQEVIDLYDMVLSEVEAPMLDVIMQYTRGNQTRAAVMMGINRGTLRKKLKRYGMN
fig|6666666.356227.peg.380	contig-32_1342_4924_5805	4924	5805	+	Permease of the drug/metabolite transporter (DMT) superfamily	FIG00846773	idu(6);Queuosine-Archaeosine_Biosynthesis	atgaaccgcactcccctgctgctgatggtactggtcaccctgctggccgccgctggctggctcttctcgaaagaggcgatccgcgaactgccccctgccgcctttatcggcagccgctttctgctggccgcgctgctgttgctccccttggcctggttgcgcgagccaccgccgactcgcgcccagctggtgcgcgctgccggttgcggcaccctcctcggcgccagcctgctgctgtgggtcaccgccatcagccagagcgatgcgctgggcagcggcgcctttatcatgagcgtcgccaccctgatggccccgctggccgcctggggagcctttcgggccaagcccggccgccactactggctcaccctgcccatcgccatcgcgggtttgctgctg…	MNRTPLLLMVLVTLLAAAGWLFSKEAIRELPPAAFIGSRFLLAALLLLPLAWLREPPPTRAQLVRAAGCGTLLGASLLLWVTAISQSDALGSGAFIMSVATLMAPLAAWGAFRAKPGRHYWLTLPIAIAGLLLLSSSTHWGVSLSLFWFLAAATTLGIQLAVHRHFAQSIAPTWLTCIQLAMTGLLGTLLSLLTEQWPEAGVSHGIWGWFAASVLIATTLRYWLLTHALSKMTTAHAALMMLLEPVWTLILSTLFYNEPLGGAKLAGAGLVLGALVLYQLPLLLRSARLKTPV
fig|6666666.356227.peg.381	contig-32_1342_5933_6049	5933	6049	+	hypothetical protein			atgaaaaaatgccatatggccagcttgatgaaggtcacattcctcccccgcgcccctccctatgatgcccccatcatcggtctggacaatcctgacgatggccacacatgggaataa	MKKCHMASLMKVTFLPRAPPYDAPIIGLDNPDDGHTWE
fig|6666666.356227.peg.382	contig-32_1342_6482_6006	6482	6006	-	hypothetical protein			atggcgcgacggccaaagccgaacttcaccgccagcgggatggcgatcaggatcggcagcaggttgccaatctcctgcaggaacagcggcacgccgacgctcaggatcatcttcaggttggggatgatcatccccgcatactgggtgcccaggatcagcaggctgaagcccaccatcttgccgcagaagccctcttctttttcggtgaagagctgcttccagccgggaatgcgatccttgaccggtttggcggagacaatcatgccgatgatgacggcaaagagcatcggcaggatcgggatgatggcgatgccgatcttgatctcctgtttgcctatcaggtactgggccacaaagatcagcatggcggttgccaatatgctgaccgtgaccgtcttg…	MARRPKPNFTASGMAIRIGSRLPISCRNSGTPTLRIIFRLGMIIPAYWVPRISRLKPTILPQKPSSFSVKSCFQPGMRSLTGLAETIMPMMTAKSIGRIGMMAMPILISCLPIRYWATKISMAVANMLTVTVLRGLVCCIVFSLVIPMCGHRQDCPDR
fig|6666666.356227.peg.383	contig-32_1343_35_1240	35	1240	+	Cytochrome c heme lyase subunit CcmF	FIG01960534	icw(2);Biogenesis_of_c-type_cytochromes isu;Copper_homeostasis	atgccttggctcgcgggcaccgctctgctgcactcgctggcggtgagcgagaagcgcgccactttcaaggcgtggaccgtgctgctggccctctccgccttctcgttgagcctgctgggtaccttcctggtgcgctccggcgtgctggtgtcggtccatgcgtttgcctccgatccgacccgcggcctgtttattctcggattcctgctggcggtgatcggctcatccttgctgctgtttgcctttaaaggctcgcaggtgaagagccacggcaaacacgagctgtggagccgcgagaccctgctgctttgcaacaacatcatgctggttgcaggtctgctgaccgtgctgctcggtaccttgctgccgctggtgcacaaggagctggggctggggagc…	MPWLAGTALLHSLAVSEKRATFKAWTVLLALSAFSLSLLGTFLVRSGVLVSVHAFASDPTRGLFILGFLLAVIGSSLLLFAFKGSQVKSHGKHELWSRETLLLCNNIMLVAGLLTVLLGTLLPLVHKELGLGSISIGTPFFNHIYSWLIIPFALLLGVGPLFRWRRQELGELKSKVLVALVLSLAAALLLPLLFAETFKPWAAVGIGLGAWIIVTSVQETWARATHKHSFAVGVRKLGNSHWAMILGHVGLAVSIIGIACTQNYSIEKDLRMQAGDRVHFADYEFVFAGIKEKNGPNYDGFKGVLEVHHNGKQVALLKPEKRMYKVSRMPMTEAAIDAGITRDLYAALGEQLDNGAWAVRIYYKPFVRWIWFGGVFMAIGGVLAMLDKRYRFGRREEEA…
fig|6666666.356227.peg.384	contig-32_1343_1237_1767	1237	1767	+	Cytochrome c-type biogenesis protein CcmG/DsbE, thiol:disulfide oxidoreductase	FIG00013475	icw(3);Biogenesis_of_c-type_cytochromes isu;Periplasmic_disulfide_interchange	atgaacaaaaagaccttgttatttttaatcccctttatcgtctttttgctgggggcggtgttcctgttcaaagggctctactccgatcctaccaagcttgagtccgtgatggtgggcaaagaggtgccggtgttcaccctgcaggacatttacgatctgaacaagcagcacgatcgcagtatcctgaccggtcgccccatgctgctcaacgtctgggccacttggtgccccacctgctatggcgagcatacctacctcaaacagctggcggggcagggtattcccatcattggcatgaactacaaggatgagcgcgacaaggcgatcaaatggctggcagagctgggcaacccctatcaagtcaacctctatgatccggacggcatgctggggctggat…	MNKKTLLFLIPFIVFLLGAVFLFKGLYSDPTKLESVMVGKEVPVFTLQDIYDLNKQHDRSILTGRPMLLNVWATWCPTCYGEHTYLKQLAGQGIPIIGMNYKDERDKAIKWLAELGNPYQVNLYDPDGMLGLDLGVYGAPETFFIDSKGIIRYRHVGDINPENWASTLKPIFDAMK
fig|6666666.356227.peg.385	contig-32_1343_1779_2258	1779	2258	+	Cytochrome c heme lyase subunit CcmL	FIG00138266	icw(1);Biogenesis_of_c-type_cytochromes	atgagagtatttattgcttccctgctgctgttgctgggatgggtggtgcaagcacccgccatggccgctatcgatgtctacaccttcgacaacgacaatcaggagcaggtctttcgcgaactgaccaaggagctgcgctgccccaagtgccagaaccaggatatcgccgactccaatgcggggctggccaaggacttgcgcgacaagacctaccagatggtgcgcgagggtaaggataaagaggagatcgtggattacatggtggcccgctacggcaactttatcctctataacccgcccctgatggcctccaccctgatcctctggctcggcccgctgctggtgatcctgatcggtggcgccgtggtcgtgatgcgcagccgccggccccctgcggtg…	MRVFIASLLLLLGWVVQAPAMAAIDVYTFDNDNQEQVFRELTKELRCPKCQNQDIADSNAGLAKDLRDKTYQMVREGKDKEEIVDYMVARYGNFILYNPPLMASTLILWLGPLLVILIGGAVVVMRSRRPPAVKKQLDNALSEEEQRRLAELLKEEEKQ
fig|6666666.356227.peg.386	contig-32_1343_2255_3523	2255	3523	+	Cytochrome c heme lyase subunit CcmH	FIG00049519	isu;Biogenesis_of_c-type_cytochromes icw(1);Copper_homeostasis	atgaccgctttttggatagtgattgcgggcttgctggtgctggtgagtctggcgctcgtcgtgccgctgtggcgtggtgaaggcaaacagagcatcagtcgctcggcactcaacaaacagctctatcgccagcggctgctggagattggcgaagagcgcgagcagggtgtcctggctgaggagtccgactcgctggtcgagctgcaacgaagtctcttggatgatatccctgatgtggagcagactgcccgcagtggcaagagtctgatctggatcccgggtgtactggtgctgttggtggtgagtctggggctctactacaagttgggctcctggcaagaggtgagtcgctggcaagatgccagcagccgtcttggcgagctgagcaaccgcattttg…	MTAFWIVIAGLLVLVSLALVVPLWRGEGKQSISRSALNKQLYRQRLLEIGEEREQGVLAEESDSLVELQRSLLDDIPDVEQTARSGKSLIWIPGVLVLLVVSLGLYYKLGSWQEVSRWQDASSRLGELSNRILVERDAKVTEQDLLDFTLALRTRLKDEPNDYRGWLLLGRLALDGNDPEMASEALERAYTLAPQKSLVAVPYAQALMMTGDEAQADALLQAAIAQDPDNIEARSVYAFMALQKEDFQTALSRWQAMLPLMEKGTPRYVMVERSMEYARAQLKQRGIEVTNSGVAKAGAVEGQSLAVKEGEFPIHVTLAAGIQMPEDAHLFVFAVVPNGPPMPIAVKRIAGPTLPVTLSLGDGDAMMEGSKLAAYPELQFKARLSRGGNVMNKEGAFEG…
fig|6666666.356227.peg.387	contig-32_1343_3609_4421	3609	4421	+	Lipoprotein	FIG00638782	ff	atgtatcttcgttcaggggccatactggcagccctcttgctggctggctgtgccggtggcccacccaagcctggcccagagagtctggatctcaatcccggcatgaataatccgggtgccaccagtacggcggccgatccgcgcgatcccttccagggggccaaccgggccatgtgggcggtcaactatgatgtgctggaaccctatgtggcacgtcctgtggtacatgcctatgcccgctacattccggtaggggtgaaggatggcattgccaactttgttgccaactttgatgagccaagcagcatggtgaaccatctgatcaccggtgatttgaagggggcgggcaccaacctggggcgctttaccctcaacaccacggtcggtctgctgggtatc…	MYLRSGAILAALLLAGCAGGPPKPGPESLDLNPGMNNPGATSTAADPRDPFQGANRAMWAVNYDVLEPYVARPVVHAYARYIPVGVKDGIANFVANFDEPSSMVNHLITGDLKGAGTNLGRFTLNTTVGLLGIFDVAKHAGLERNKLEMDTVLGRADIGNGAYIMVPVYGPTTTRELVGDAIDSFYFPYALLTFPMKVAHWALDGLGTRAKLIDQERIIDNSLDPYALTKDFYLQYNQGKVTGKQTELKASQQEQADDANLDEYMDELDQ
fig|6666666.356227.peg.388	contig-32_1343_5118_4534	5118	4534	-	Superoxide dismutase [Fe] (EC 1.15.1.1)	FIG00133139	isu;Oxidative_stress isu;Protection_from_Reactive_Oxygen_Species	atggcattcgaacttcccgctctgccctatgcaatcaacgctctggaaccgcacatctcccaggaaactctggaatatcaccacggcaagcaccacaacacctacgtggtcaacctgaacaatctggtgccgggtaccgagtttgaaggcaagtctctggaagagatcatcaagacctccaacggcggcatcttcaacaacgccgcccagatctggaaccacaccttctactggcactgcctctccccgaatggcggtggcgagccgactggcgccctggctgatgccatcaacaaggcattcggctccttcgccgagttcaaagatgccttcaccaaatcagccatcggcaacttcggttccagctggacttggctggtgaagaaagctgacggctct…	MAFELPALPYAINALEPHISQETLEYHHGKHHNTYVVNLNNLVPGTEFEGKSLEEIIKTSNGGIFNNAAQIWNHTFYWHCLSPNGGGEPTGALADAINKAFGSFAEFKDAFTKSAIGNFGSSWTWLVKKADGSLAIVNTSNAGCPLTEAGTTPLLTVDLWEHAYYIDFRNLRPKYMETFWALVNWEFVAKNLAA
fig|6666666.356227.peg.389	contig-32_1343_5407_5751	5407	5751	+	Glutaredoxin-related protein		isu;Glutaredoxins	atggaaactattgaaaagattaagcagcagctggctgacaaccccatcatcatctacatgaagggctcccccaagctacccagctgtggcttctctgcccaggcctcccaggctctgatgtcctgcggcgagccgtttgcatacgttgatatcctgcaaaatccggatatccgcgccgaattgccaaaattcgccaactggccgaccttcccccaactgtgggttgaaggtgagctgatcggtggctgtgacatcatgatcgagatgttccaggctggcgagttgcaggctctgatcaaagagactgctgccaagtacaagaaagatgatgctgcagccgagtaa	METIEKIKQQLADNPIIIYMKGSPKLPSCGFSAQASQALMSCGEPFAYVDILQNPDIRAELPKFANWPTFPQLWVEGELIGGCDIMIEMFQAGELQALIKETAAKYKKDDAAAE
fig|6666666.356227.peg.390	contig-32_1349_1418_453	1418	453	-	putative exported protein			atgcaccgctcttgctcctctttattgcagatgttgttgccaatgctgctggcgctatccggcagcgccgtcaaggccgcaacacaggatcaggagtgggcacaggagcgcgcaaatgcggtgctctcgctgatgactttcaccgtggtgcccgacatcaccgccagcaacctcgatatcggcagcggcaccaatcaatctgccgccctcaacatgacccagatcggtggcggcgccaccatgagcgaagccgtgcccatctatctggaaggggcgatcggctttagccgctacgatccccagtttgtggtgagcaacggcacagagagccgcaccctcccgaccaagtggaacagcctgaccgcttcgggcgggatcggctgggatatcgccctccat…	MHRSCSSLLQMLLPMLLALSGSAVKAATQDQEWAQERANAVLSLMTFTVVPDITASNLDIGSGTNQSAALNMTQIGGGATMSEAVPIYLEGAIGFSRYDPQFVVSNGTESRTLPTKWNSLTASGGIGWDIALHEDPRGGHWVLRPIANVSLGTMASDLRIGNWLLERTKGYSLDFLDGGQLNMYGLGGSLMLDYELFSKTQDIDIEVRYSYQHLQSFGGTSTSVRGHAEAENLGLYLRRRAPLFDWTLLDRPVRYVLEGAHTAYLGEQRGLLGFDSLNSIGAGLELDSSKYDIIVTRTRLVARYMFSHNTSGYSIGLAMSF
fig|6666666.356227.peg.391	contig-32_1349_1683_2516	1683	2516	+	Sodium-type flagellar protein MotY	FIG00722126	isu;Flagellum	atgcagttacaggctggagtcaccgaatttggtgccggtctggatcaatccgtctggcgtttgacctccgatacccagattgagtgtcgcctcgagcatcctattcccaactggggaacgggggcttttgtcagtcgtgccggtcgcaagatcaacctcgactttgagctcaagggcaagcggccgcaggcccagacccagacggtgagtcttggcatcatgccgccggtatggcgcccgggaatagccgggcgagaagtgagtcaactgcgtttctatcagcagttcgatgggctggtggaggggcaaaccgcctggaccatgctcgacgagctggagggggggcggatgccgaccttccagtatcgggactggtatcgccaaaaccgcgcggtgcgg…	MQLQAGVTEFGAGLDQSVWRLTSDTQIECRLEHPIPNWGTGAFVSRAGRKINLDFELKGKRPQAQTQTVSLGIMPPVWRPGIAGREVSQLRFYQQFDGLVEGQTAWTMLDELEGGRMPTFQYRDWYRQNRAVRVSLSSVNFRVKYQAFIDCLSGLLPYSFNDIAFSVLTYDKNSDQLSIPSKRRLAMISEFIKADKSIDVVVIDAYSDSYGGRWPNLKLSEKRADAIKKVFVDLGIDPGKISVEGHGEKQHVASNETEQGRAKNRRVVISMGRNGEI
fig|6666666.356227.peg.392	contig-32_1349_3014_2601	3014	2601	-	Lactoylglutathione lyase (EC 4.4.1.5)	FIG00004743	isu;Glutathione:_Non-redox_reactions isu;Methylglyoxal_Metabolism	atgagaattctgcataccatgctgcgtgtcggcgatctgcaacgctccatcgacttctacacccgcgtccttggcatgaagctgctgcgcaagagcgagaacagcgagtacaagtacaccctggccttcgtcggttacggtgacgagaaggatgaagcggtgatcgagctgacctacaactggggggtgagcgagtacgaactgggctcagcctacggccatatcgcgctggaagcggacgacatctatgccacttgcgacgcactgcgcgccgccggagccaagatcacccgcgaaccgggcccggtcaagggtggcaccaccgtgatcgccttcgtcgaagatccggacggttacaagattgaactgattgccaagaaagatgccggtaccggcctg…	MRILHTMLRVGDLQRSIDFYTRVLGMKLLRKSENSEYKYTLAFVGYGDEKDEAVIELTYNWGVSEYELGSAYGHIALEADDIYATCDALRAAGAKITREPGPVKGGTTVIAFVEDPDGYKIELIAKKDAGTGLGDSF
fig|6666666.356227.peg.393	contig-32_1349_3712_3071	3712	3071	-	Endonuclease III (EC 4.2.99.18)	FIG00000290	isu;DNA_Repair_Base_Excision isu;Control_of_cell_elongation_-_division_cycle_in_Bacilli	atgaacaaccagaaacgcagagagatcctcgagcgactgcgggaaaacaatccccaccccaccacagagctcaacttcaattcgccgtttgaactcctgatcgccgtgctgctctcggcgcaggcaaccgatgtcagcgtcaacaaggcgaccgacaagctctatccggtggccaacaccccgcaagcgatgctggatctcggggtggacgggctcaaggagtacatcaagaccattggcctcttcaacaccaaggccgagaatgtcatcaagacctgcgccatcctgctggagcgccacggcggcgaggtgccggagaatcgcgaagcgctggaagccctgcccggcgtcggccgcaagaccgccaacgtggtgctcaacaccgcctttggctggccc…	MNNQKRREILERLRENNPHPTTELNFNSPFELLIAVLLSAQATDVSVNKATDKLYPVANTPQAMLDLGVDGLKEYIKTIGLFNTKAENVIKTCAILLERHGGEVPENREALEALPGVGRKTANVVLNTAFGWPTIAVDTHIFRVSNRTGFAVGKNVDQVEEKLLKVVPAEFKLDVHHWLILHGRYTCLARKPRCGSCIIEDLCEYKEKVYPES
fig|6666666.356227.peg.394	contig-32_1349_4487_3726	4487	3726	-	Electron transport complex protein RnfE	FIG00134060	icw(1);Na(+)-translocating_NADH-quinone_oxidoreductase_and_rnf-like_group_of_electron_transport_complexes	atgaaccagatggaacagattgaaacgggcgcaaccccgattgccgagctggaaagccgcaagggcgagctcaaggagctgatgagtcaggggctgtggaagaacaacccctcgctggtgcaggtgctggggctttgcccgacccttgccgtctcctccacctttaccaacgcgctggggctcggccttgccaccatggcggtgctggtctgctccaacctcgccgtctcgctggtgcgcaactgggtgccgaaggatattcgcatcccggtctatgtgatgatcatcgcctcgctggtgaccagcgtgcagctgctgatgaacgcctacacctatggcctctatcaggcgctcggcatctttatcgccctcatcgtcaccaactgcgtcatcatcggc…	MNQMEQIETGATPIAELESRKGELKELMSQGLWKNNPSLVQVLGLCPTLAVSSTFTNALGLGLATMAVLVCSNLAVSLVRNWVPKDIRIPVYVMIIASLVTSVQLLMNAYTYGLYQALGIFIALIVTNCVIIGRAEAYASKNPPLLAALDGLMMGLGFTLVLLVLGGMREIIGMGTLFDGAELLLGEWAKSLRIELFHADASLLLAILPPGGFIGLGLLIAAKNAINDWRDRKQAATVAHCNVAPARVRATEL
fig|6666666.356227.peg.395	contig-32_1349_5135_4503	5135	4503	-	Electron transport complex protein RnfG	FIG00002689	isu;Na(+)-translocating_NADH-quinone_oxidoreductase_and_rnf-like_group_of_electron_transport_complexes	atgttaaagagcatgcgcaagaacggccttattctggcgatgttcgcgctcggctgtaccgcgctggtggtactgaccaacgagttgaccaaggataaaatcgcccaccagcagcagctggagaaacagcagaccctctcggtattgctgccggaggggagctatgacaacgatctggtggccagctgcaagcaggtgaccagcaggaagtatctgggcagcgatcagccgcaagccctctataccgccagcaaaaatggcgtggtaaccggctatgcgctggaggcgatcgcaccggatggctacagcggggcgatccgcatcgtggtgggctttgatgccaagggcaccatcaccgccgtgcgcgtgctcgctcacaacgagaccccgggtctcggt…	MLKSMRKNGLILAMFALGCTALVVLTNELTKDKIAHQQQLEKQQTLSVLLPEGSYDNDLVASCKQVTSRKYLGSDQPQALYTASKNGVVTGYALEAIAPDGYSGAIRIVVGFDAKGTITAVRVLAHNETPGLGDKIELKKSDWINSFAGKFLTHDNEPQWAVKKDGGEFDAFTGATITPRAVVKAVKNLLKLQQEQPELLSNAPACPAAH
fig|6666666.356227.peg.396	contig-32_1349_6231_5179	6231	5179	-	Electron transport complex protein RnfD	FIG00022976	icw(2);Na(+)-translocating_NADH-quinone_oxidoreductase_and_rnf-like_group_of_electron_transport_complexes	atgttcaatattgcgactgcgccgtttgcccataaccgcaaacagacccgaaccctgatgctgctggtgatcctggcctgcgtgccgggcttgctggcccagacctggttcttcggctggggctcctttatccagatcctgctggcgttggtgaccgcgctgctgtgcgaggcgctggtgctcaagctgcggggccgtgccatcaagcctgccctgatggatggcagtgcggcgctcaccgccgtgctgatcggtctatccctgccgccgctgctgccatggtggatgctggtggtgggcacggcctttgccatcattgtcgccaagcacctttacggcggactgggtcagaacctgttcaacccggccatggtcgcctatgtgctgctgctggtctcc…	MFNIATAPFAHNRKQTRTLMLLVILACVPGLLAQTWFFGWGSFIQILLALVTALLCEALVLKLRGRAIKPALMDGSAALTAVLIGLSLPPLLPWWMLVVGTAFAIIVAKHLYGGLGQNLFNPAMVAYVLLLVSFPVQMTSWLPPESVRAYSLGFGDAASVIFTGFSLDGYSMAQLKQGVDGLTMATPLDTLKTGLTQGLTTGEILSGPLFEGWGGIGWSWVNLGYLLGGLFLLQQKVINWRIPTAILGALLAASIIGYLVSPDATATPMFHLFSGATMLGAFFIATDPVSACTTPRGRLVYGVLIGVLVYIIRRFGGYPDAFAFAVLLANLCVPFIDSLTRPKVYGARRQ
fig|6666666.356227.peg.397	contig-32_1349_6461_6243	6461	6243	-	Electron transport complex protein RnfC	FIG00018536	icw(3);Na(+)-translocating_NADH-quinone_oxidoreductase_and_rnf-like_group_of_electron_transport_complexes	atgcaaaccgatgcagccagcagtgagcaaccacttgccgtcgcagaggctcctgaagcgaacgcccctgcagctgatgccccggttgatccgaaaaaagcggccattgcagccgcggtggcccgcgccaaggcgaagaagctggcggccgaggcagccagagccgcagagaccgccgctgaagatgccccgtcagccgaccgaacaaccacaaggtaa	MQTDAASSEQPLAVAEAPEANAPAADAPVDPKKAAIAAAVARAKAKKLAAEAARAAETAAEDAPSADRTTTR
fig|6666666.356227.peg.398	contig-32_1350_879_196	879	196	-	Ribulose-phosphate 3-epimerase (EC 5.1.3.1)	FIG00000047	isu;Riboflavin_synthesis_cluster isu;Pentose_phosphate_pathway	atgatgctgatgaaagactttctgattgccccctcgatcctctctgccgattttgcccgtctgggtgacgatgtagccaaggtactggctgccggtgccgacgtggtccacttcgacgtgatggacaaccactatgtccccaacctgaccattggccccatggtctgtcaggcgctgcgtgactacggtatcgaggccctcatcgacgtgcacctgatggtcaagccggtggatcgcatcattcctgattttgccaaggccggtgcttccctcatcaccttccatccggaagcctctgaccacgtagaccgttctctgggccttatcaaggagatgggctgccaggccggtctggtgctgaatcctgctacctcgctttcctgcctcgagtatgtgatg…	MMLMKDFLIAPSILSADFARLGDDVAKVLAAGADVVHFDVMDNHYVPNLTIGPMVCQALRDYGIEALIDVHLMVKPVDRIIPDFAKAGASLITFHPEASDHVDRSLGLIKEMGCQAGLVLNPATSLSCLEYVMDKLDVILLMSVNPGFGGQSFIPGTLDKLRQVRRLIDESGRDIRLEIDGGVKVDNIREIAEAGADMFVAGSAIFSQPDYKAVIDKMRAELAHVTR
fig|6666666.356227.peg.399	contig-32_1350_883_1098	883	1098	+	hypothetical protein			ttggcagccagggagaaaaagcggcgcaattttaacgtaaaaggcgggcgaaaacgactcgaatgcggggtaaatggggcaatcgcctcccctcccccagccacccgggttttgcggcatcagcacgggcccaggcgcgcccataaaaaaaacggcgcccctgggcgccgcatggtctgttacgtcagtggcagtagttcactgtcgctgggatag	MAAREKKRRNFNVKGGRKRLECGVNGAIASPPPATRVLRHQHGPRRAHKKNGAPGRRMVCYVSGSSSLSLG
fig|6666666.356227.peg.400	contig-32_1350_1934_1062	1934	1062	-	Methyl-directed repair DNA adenine methylase (EC 2.1.1.72)	FIG00001562	icw(1);Shikimate_kinase_containing_cluster	atgaaaaaaacacgcgcttttttaaaatgggccgggggaaaatactccctggttgaagagattgccgagcgcctgccggccgggcgtgtgttgctggagcccttcgtcggggccgggtcagtgtttctcaacaccgactacgacgcgtatgtgctcaacgacatcaatccggatctgatctgcctgtacaaccacctcaagctgacgccggacagtttcattgccgaggcgcgcaagctgtttgtggcagagcacaaccacaaggcggcctattaccggctgcgtacccagttcaatcagaccgagaccaccttcgagcgggcactcttgttcctgtttctcaaccgtcacggtttcaacggactgtgccgctacaacaagaagggcggcttcaacgtg…	MKKTRAFLKWAGGKYSLVEEIAERLPAGRVLLEPFVGAGSVFLNTDYDAYVLNDINPDLICLYNHLKLTPDSFIAEARKLFVAEHNHKAAYYRLRTQFNQTETTFERALLFLFLNRHGFNGLCRYNKKGGFNVPFGSYKKPYFPEKELWAFAEKAQKATFICESYADAIKRAEEDWVIYCDPPYAPLSTTASFTTYASGGFTLDDQAILARLARHTAAHKGVPVLISNHDIELTRELYRGARLDEILVKRTISRNGGTRNKVAELLALYPPGIEPEQGYYPSDSELLPLT
fig|6666666.356227.peg.401	contig-32_1350_3585_2005	3585	2005	-	DamX, an inner membrane protein involved in bile resistance	FIG00004233	icw(3);Shikimate_kinase_containing_cluster	gtgacgaataaactgctaaaacttccttcccagcggcagctggttgaccggctgctgcatctgattgaattcaatcaccctttcatttttctctccggtaaacccggttgtggtcgcggtaccctgtgcgaatccctgctcggcgtgttgccggaaaaagtgcgggtggtaagcctgattggtacgcctgccatgaagatggtggatgtacgccagctgttgctgccacaggtggtggcgcgcccgctgtttaatccacaggatgcgctggcagagagcttctttcgcatgctggaggggagcaagcctgccaccctgctgctgctgatagagcgggctgatcagttgccagccgaattgctgggagagttgtgggcgatcatccgtcataacgatacc…	MTNKLLKLPSQRQLVDRLLHLIEFNHPFIFLSGKPGCGRGTLCESLLGVLPEKVRVVSLIGTPAMKMVDVRQLLLPQVVARPLFNPQDALAESFFRMLEGSKPATLLLLIERADQLPAELLGELWAIIRHNDTLAAPHQLAIIVSGSDVWCRTQRPQLKGRAMPALELEVPPLSPPEQRIFLYEKAKELKIPATLLPKPQVEEILKTANGHPSTIMQLLEDIMTDRRPKKRQAELPVKKIATAIALVAGGLLALSYLLPALFDNESKPALQDPAQNTALPIPVAGGDPLTAGDSNTDTAAQGAQNSDAASNPNGVVKDWQPEAKVLPKSVESETVTTESTNYEGRRVVISDEVVQKLMTEPKVSGALPTDVVDELTGKNPSGTAPSGAIATTEPASTSK…
fig|6666666.356227.peg.402	contig-32_1350_4657_3575	4657	3575	-	3-dehydroquinate synthase (EC 4.2.3.4)	FIG00000224	icw(1);Common_Pathway_For_Synthesis_of_Aromatic_Compounds_(DAHP_synthase_to_chorismate) icw(2);Shikimate_kinase_containing_cluster	atggaacggttgaaggtcgaactgggtgaacgcagctatcccatcgagatagctgccgggttgttgcagcgccccgaggcgctggtatcgaccatcaagggcaagcgggtgatgatagtgaccaacacggtcgttgctccgctttatcttgaacgggtaaccgctctgctgtcgggttttcaggttgaacacctgatcctgcctgacggtgaggcatacaagaacctggcgacctttgagcagatcatgtctgctctgcttgaaaccaaccatgggcgcgatacgacactgatcgctctggggggcggcgtgatcggggatgtggtgggctttgcggcagcaagctatcaacgtggcattccttttatccagatcccgaccactctgctctcccaggtt…	MERLKVELGERSYPIEIAAGLLQRPEALVSTIKGKRVMIVTNTVVAPLYLERVTALLSGFQVEHLILPDGEAYKNLATFEQIMSALLETNHGRDTTLIALGGGVIGDVVGFAAASYQRGIPFIQIPTTLLSQVDSSVGGKTAVNHPLGKNMIGAFYQPKQVVIDTECLSTLPAREFAAGMAEVIKYGIIWDADFFSWLEQNMVRLQQLEPAALAYAIKRCCEIKADVVGQDETEHGVRALLNLGHTFGHAIEAEQGYGNWLHGEAVSAGTMLAAWTAQARGDMSEADVARVRALLLAANLPIHAPAEMDFAAFIRHMRRDKKVLEGKLRLVLPVGIGHAQVVGDVSDAELLAVIESGRDE
fig|6666666.356227.peg.403	contig-32_1350_5190_4672	5190	4672	-	Shikimate kinase I (EC 2.7.1.71)	FIG00000256	isu;Common_Pathway_For_Synthesis_of_Aromatic_Compounds_(DAHP_synthase_to_chorismate) isu;Shikimate_kinase_containing_cluster isu;Benzoate_transport_and_degradation_cluster	atggctgagaaacgcaatattttcctgataggtcccatgggtgcgggcaagagcaccataggtagacatctggcagaacaactgcatatggagtttttcgactcagatcatgagattgagcgccgcagtggtgctgatatcggctgggtgttcgatgttgaaggcgaagaaggtttccggattcgcgaagagaaggtgatcggcgaattgtcagagcagcagggtatcgtgctggcgacgggtggcggtgccatcaagagtcgcgaaacccgcaacaagttgtctgctcgtggcatcgtggtctacctcgaaaccactattgaaaagcagctggcgcgcacacagcgagacaaacgccgccctctgctacagaccgaagaaccggcacgcgaagtgctg…	MAEKRNIFLIGPMGAGKSTIGRHLAEQLHMEFFDSDHEIERRSGADIGWVFDVEGEEGFRIREEKVIGELSEQQGIVLATGGGAIKSRETRNKLSARGIVVYLETTIEKQLARTQRDKRRPLLQTEEPAREVLERLAQERNALYEEVADFVVHTDDQSAKIVANQIVKLIGM
fig|6666666.356227.peg.404	contig-32_1350_6512_5382	6512	5382	-	Type IV pilus biogenesis protein PilQ	FIG00010286	ff	gtgccgtgggagcaggcgctcgacattattttgaaagtgcggggtctggataagcggttggataacaacatcttgctggtagcgcctgcagaagagatcgcaacgcgcgagaagcagcaacttgagagccgcaatcaggtcgctgatttggcgcagctttataccgaatatctgcagataaactatgccaaggcctcggaagtggcggccctgctctcttccgaaagtaccaagttgctgtcaccccgtggtgcggtgagtgtggatgaacggaccaacgtgctggtggtcaaggataccgccgatgtcatcagcagcatcaaacggatgctcgatattctcgatattccggtcaagcaggtggtgatcgaggcgcggatggtgaccattgatgacggc…	MPWEQALDIILKVRGLDKRLDNNILLVAPAEEIATREKQQLESRNQVADLAQLYTEYLQINYAKASEVAALLSSESTKLLSPRGAVSVDERTNVLVVKDTADVISSIKRMLDILDIPVKQVVIEARMVTIDDGFDEALGVRWGVTKNDGHGNSTSGSIEGNDGSGNNNGGSTITRPTADDRLNVNLPVTNAAGTLAFQVARLADGTLLDLELSALEKESKAEIIASPRVTTANQKPALIEQGTEIPYVESSSSGATSVTFKKAVLSLKVTPQITPDNRVILDLTVTQDTKGETVPTGTGDAVSINAQSITTQVLVNNGETLVLGGIYQQTIKSDVTKVPLLGDIPGLGALFRKTTSENKKRELLIFVTPKIVTDAF
fig|6666666.356227.peg.405	contig-32_1366_842_1672	842	1672	+	extracellular solute-binding protein, family 3	FIG01005688	ff	atgaccacgtcatatcgtccccgcggcagctggcaggcaaggattggcctgctgcttctgctgctaagccctgcgctgcaggccagtcagaccctgaccgtggcctggagtcactggccccccttcagccaaatcaacaaccggggtgagctggatgggctggatgtcagcctgacccgccagatccttacccaggcgggctttgcccccaagtttcgcgagcttccctgggcgcgggcactgcatctggtagaacacgatcagctggatgtggcgatggccgccctccctctgccggagcgccagagttatgcccgcttctcgaccccctaccgccagagtgcctatgtactgctgagcaatgaccctatcccgggccatcaggatcgctgggcgcag…	MTTSYRPRGSWQARIGLLLLLLSPALQASQTLTVAWSHWPPFSQINNRGELDGLDVSLTRQILTQAGFAPKFRELPWARALHLVEHDQLDVAMAALPLPERQSYARFSTPYRQSAYVLLSNDPIPGHQDRWAQLDNLSALCNEKGLKIGKLRGTRPMHQMDSCPALKMATEYNADERMIDLLLARRLDGIIMEWQYARYRLAQLGAEEFISCQLLLHHQPVSLMFAKNSVSEEQILKVNEAIHALPKPHNKFSPPRCRLNADPGAADLLTRTLRKH
[truncated: 3,066 more rows]

## Sheet: Table S9
				Physico-chemical properties of water collected from two sampling sites
S. No.	Parameters	Sampling Site 1	Sampling Site 2
1	Temperature (°C)	18.033±0.153	20.467±0.451
2	pH	7.38±0.251	7.42±0.928
3	Conductivity (µS/cm)	221±0.32	222±0.67	150-500A
4	TDS (mg/L)	102±2.679	102.2±2.396	500A
5	DO (mg/L)	7.76±0.216	7.7±0.299	7B
Standards
A World Health Organization
B Central Pollution Control Board

## Sheet: Table S10
		Length and weight of the fish species collected from Gobindsagar reservoir (Gulehar and Bhakra)
S. No.	Name of the fish species	Length of each sample (cm)	Weight of each sample (g)	Collection site
1	Tor putitora	53	2250	Gulehar
2	Tor putitora	52.9	2130	Gulehar
3	Tor putitora	52.5	2100	Gulehar
4	Tor putitora	52.3	2010	Gulehar
5	Tor putitora	52.2	1940	Gulehar
6	Tor putitora	52.2	1910	Gulehar
[truncated: 14 more rows]
